# Supplementary material for: Fluorescent artificial receptor-based membrane assay (FARMA) for spatiotemporally resolved monitoring of biomembrane permeability
Source: Commun Biol. 2020 Jul 15;3:383. doi: 10.1038/s42003-020-1108-9 (PMC7363885; doi:10.1038/s42003-020-1108-9)
Supplement: Supplementary file 3 — Supplementary Data 1 [file 42003_2020_1108_MOESM3_ESM.xlsx]

## Sheet: Figure3a
	FAR1	FAR1 + naphthalene
wavelenght nm	Int	Int
412	9.17138	3.62814
413.07	14.0923	5.18362
414	21.2498	7.90575
415.07	29.2837	10.6659
416	43.1452	15.6375
417.07	63.1375	21.2434
418	94.0512	30.9991
419.07	133.531	44.6484
420	180.416	60.3375
421.06	220.312	74.6224
421.96	248.359	87.3084
423.03	264.436	96.8162
423.93	271.994	103.599
425	271.01	109.507
426.06	263.171	111.694
426.96	252.071	107.931
428.03	237.246	104.069
428.93	219.591	100.917
430	198.508	96.7464
431.07	178.483	89.2557
432	157.572	81.011
433.07	139.938	71.3118
434	123.551	63.9474
435.07	111.16	58.162
436	97.1326	53.3791
437.07	88.0565	47.4104
438	81.9767	42.9263
439.07	78.4678	39.8309
440	76.3425	37.8027
441.06	77.6206	36.3847
441.96	83.0537	36.7513
443.03	89.0436	37.8744
443.93	98.2339	40.1275
445	107.18	43.6601
446.06	117.859	46.4063
446.96	127.29	48.9752
448.03	135.565	51.4434
448.93	139.011	54.517
450	138.921	54.8438
451.06	140.04	55.0461
451.96	138.5	55.804
453.03	133.093	57.7701
453.93	122.976	56.3369
455	116.608	54.4657
456.06	108.909	52.1305
456.96	101.114	49.3492
458.03	92.3202	44.4365
458.93	85.1615	41.4308
460	76.2745	39.2848
461.06	68.2973	37.0321
461.96	62.9106	33.5568
463.03	58.0536	29.9467
463.93	52.7607	27.087
465	47.7079	24.4412
466.06	43.4576	22.4899
466.96	39.294	20.9548
468.03	36.8989	20.5139
468.93	36.0361	19.1296
470	35.1873	17.768
471.06	35.0967	15.9946
471.96	34.9847	15.8774
473.03	35.2558	15.623
473.93	35.7758	15.6723
475	36.7126	15.7924
476.06	37.0803	15.8063
476.96	36.4159	16.1926
478.03	35.881	15.7277
478.93	34.7662	15.4032
480	34.2742	14.5433
481.06	34.2571	15.1085
481.96	33.1822	14.9061
483.03	31.6454	15.357
483.93	29.7449	14.8423
485	28.9657	14.0475
486.06	27.385	12.0857
486.96	25.1778	11.403
488.03	23.2042	11.3289
488.93	21.4445	11.0698
490	20.7625	10.1128
491.06	19.4023	9.12851
491.96	17.7552	8.96595
493.03	15.8276	8.50117
493.93	14.7674	8.00071
495	14.0945	7.19957
496.06	12.9029	6.84313
496.96	11.6751	5.96518
498.03	10.4993	5.74864
498.93	9.67585	5.49719
500	9.33839	5.48492
501.04	8.97946	4.67725
501.94	8.30388	4.99089
502.98	7.31742	5.32117
504.02	7.59693	4.96972
505.07	7.8389	4.34274
505.97	7.81381	4.20917
507.01	7.21522	3.99491
508.05	7.02972	3.5071
508.95	6.85191	3.33101
510	6.79119	3.33489
511.06	6.8736	3.23198
511.96	6.18088	2.97397
513.03	5.59801	3.29986
513.93	5.64355	3.59926
515	5.81382	3.56226
516.06	5.3378	2.92509
516.96	4.82047	2.92995
518.03	4.80715	3.08119
518.93	4.97137	3.03233
520	4.91996	2.92967
521.04	4.58943	2.56689
521.94	3.97451	2.62914
522.98	3.9994	2.54381
524.02	3.80104	2.57642
525.07	3.85466	2.21419
525.97	3.78234	2.18068
527.01	3.31889	2.12434
528.05	2.43736	2.42688
528.95	2.48998	2.59377
530	3.04121	2.44322
531.04	2.52379	2.41688
531.94	1.98739	2.43231
532.98	2.18804	2.03699
534.02	2.32819	1.1258
535.07	2.29144	1.1032
535.97	2.43854	1.49388
537.01	2.78092	1.7658
538.05	2.38803	1.38005
538.95	1.93533	1.46623
540	1.51201	1.70656
541.04	1.37821	1.6269
541.94	1.7244	1.32854
542.98	1.8017	0.98457
544.02	1.63072	1.00084
545.07	1.47126	1.19915
545.97	1.59437	1.22502
547.01	1.63123	0.75902
548.05	1.72395	0.53685
		--
		--
		--
		--
		--
		--
		--
		--
		--
		--
		--
		--
		--
		--
		--
		--
		--
		--
		--
		--
		--
		--
		--
		--
		--
		--
		--
		--
		--
		--
		--
		--
		--
		--
		--
		--
		--
		--
		--
		--
		--

## Sheet: Figure3b
control	indole 80 nM	control	indole 8000 nM	FAR2	indole 80 nM	FAR2	indole 800 nM	FAR2	indole 8000 nM
time /min	rel Int	time /min	rel Int	time /min	rel Int	time /min	rel Int	time /min	rel Int
0.00583	0.98428	0.0085	0.99883	0.45417	0.97001	0.00417	1.00633	0.00583	1.017
0.01417	0.98212	0.01683	0.99278	0.4625	0.99212	0.0125	0.98316	0.01417	1.01001
0.0225	1.0156	0.02517	0.97698	0.47083	0.98082	0.02083	0.99439	0.0225	0.99208
0.03083	1.00952	0.0335	1.0007	0.47917	0.99689	0.02917	0.98554	0.03083	1.00222
0.03917	1.02754	0.04183	1.00123	0.4875	0.99209	0.0375	0.99289	0.03917	0.98533
0.0475	1.00898	0.05017	0.9964	0.49583	0.97966	0.04583	0.99683	0.0475	0.99397
0.05583	1.01212	0.0585	1.00929	0.50417	1.01016	0.05417	0.99233	0.05583	1.00185
0.06417	1.01115	0.06683	1.00535	0.5125	0.99469	0.0625	0.99484	0.06417	0.99769
0.0725	1.01813	0.07517	0.98159	0.52083	0.99052	0.07083	0.98489	0.0725	1.02057
0.08083	0.99345	0.0835	1.00589	0.52917	0.99976	0.07917	0.96725	0.08083	1.01173
0.08917	1.01137	0.09183	0.99171	0.5375	1.00298	0.0875	0.98754	0.08917	1.00997
0.0975	1.01091	0.10017	0.9893	0.54583	0.99035	0.09583	0.97956	0.0975	0.98042
0.10583	0.98446	0.1085	1.00003	0.55417	0.99419	0.10417	1.00822	0.10583	1.01307
0.11417	1.00822	0.11683	0.99149	0.5625	1.00585	0.1125	0.98726	0.11417	1.01242
0.1225	1.00709	0.12517	1.00245	0.57083	1.00009	0.12083	0.99297	0.1225	1.02304
0.13083	1.0016	0.1335	0.99849	0.57917	0.99467	0.12917	0.99094	0.13083	1.01645
0.13917	1.00168	0.14183	0.99418	0.5875	1.00188	0.1375	0.983	0.13917	1.00541
0.1475	0.98949	0.15017	1.00175	0.59583	0.99433	0.14583	0.99093	0.1475	0.99538
0.15583	1.00697	0.1585	1.00123	0.60417	1.00174	0.15417	0.99755	0.15583	1.00418
0.16417	1.01358	0.16683	1.00649	0.6125	1.0152	0.1625	1.00002	0.16417	0.9965
0.1725	1.01243	0.17517	1.01008	0.62083	1.01185	0.17083	0.99505	0.1725	0.99459
0.18083	0.99164	0.1835	1.00559	0.62917	1.00213	0.17917	0.99818	0.18083	1.00195
0.18917	0.99798	0.19183	1.00264	0.6375	1.0037	0.1875	0.98097	0.18917	1.0024
0.1975	1.01564	0.20017	0.96866	0.64583	1.01432	0.19583	0.99755	0.1975	1.00729
0.20583	0.99671	0.2085	0.98267	0.65417	0.99961	0.20417	0.98984	0.20583	1.00437
0.21417	1.0231	0.21683	0.97822	0.6625	1.01884	0.2125	0.99472	0.21417	0.98808
0.2225	1.00629	0.22517	0.98848	0.67083	0.99994	0.22083	0.98647	0.2225	1.01802
0.23083	1.01673	0.2335	0.98505	0.67917	1.01199	0.22917	0.98188	0.23083	1.00363
0.23917	0.99171	0.24183	0.99496	0.6875	1.00193	0.2375	0.9794	0.23917	0.98049
0.2475	0.99434	0.25017	1.01122	0.69583	0.99108	0.24583	0.99411	0.2475	1.01072
0.25583	0.99227	0.2585	0.99873	0.70417	0.99506	0.25417	0.98699	0.25583	1.0036
0.26417	0.99697	0.26683	0.99027	0.7125	1.00472	0.2625	0.9771	0.26417	1.00279
0.2725	1.00211	0.27517	0.99144	0.72083	1.00476	0.27083	0.9837	0.2725	0.98348
0.28083	1.00927	0.2835	1.01169	0.72917	1.0146	0.27917	0.99365	0.28083	0.99842
0.28917	1.00177	0.29183	0.98537	0.7375	1.01159	0.2875	0.99397	0.28917	1.00637
0.2975	1.00218	0.30017	1.00296	0.74583	1.0124	0.29583	0.98504	0.2975	1.00404
0.30583	1.01105	0.3085	0.99139	0.75417	0.98987	0.30417	0.98013	0.30583	1.00048
0.31417	1.00319	0.31683	0.99004	0.7625	1.0042	0.3125	0.99307	0.31417	0.99704
0.3225	1.01163	0.32517	1.00114	0.77083	1.00205	0.32083	0.99667	0.3225	1.00216
0.33083	1.01772	0.3335	1.0106	0.77917	0.998	0.32917	0.98768	0.33083	0.99061
0.33917	1.00872	0.34183	0.99707	0.7875	1.00406	0.3375	0.9946	0.33917	1.00156
0.3475	1.01731	0.35017	1.00095	0.79583	0.99446	0.34583	0.99836	0.3475	0.98809
0.35583	1.01834	0.3585	0.99248	0.80417	1.00015	0.35417	1.00386	0.35583	1.01015
0.36417	0.9948	0.36683	0.97856	0.8125	0.99875	0.3625	1.00182	0.36417	1.00646
0.3725	1.01413	0.37517	1.00002	0.82083	0.99407	0.37083	0.99485	0.3725	1.00027
0.38083	0.99132	0.3835	0.99683	0.82917	0.99073	0.37917	1.02177	0.38083	0.98392
0.38917	0.98745	0.39183	1.00563	0.8375	0.98732	0.3875	1.01088	0.38917	0.98889
0.3975	0.99138	0.40017	0.98113	0.84583	1.00692	0.39583	0.99753	0.3975	0.99426
0.40583	0.99235	0.4085	1.00573	0.85417	1.01085	0.40417	1.00355	0.40583	0.98857
0.41417	1.0119	0.41683	0.98152	0.8625	0.99815	0.4125	0.99723	0.41417	1.01735
0.4225	0.99493	0.42517	0.99418	0.87083	1.00422	0.42083	0.99605	0.4225	1.00124
0.43083	1.01429	0.4335	1.02212	0.87917	0.9857	0.42917	1.00336	0.43083	0.99255
0.43917	0.97595	0.44183	0.99432	0.8875	1.02019	0.4375	0.99767	0.43917	1.00621
0.4475	1.00093	0.45017	0.99329	0.89583	1.00328	0.44583	1.00454	0.4475	1.00012
0.45583	1.0063	0.4585	0.99057	0.90417	0.98498	0.45417	0.97503	0.45583	1.00156
0.46417	0.99682	0.46683	0.98093	0.9125	0.99285	0.4625	1.00699	0.46417	0.99041
0.4725	0.99572	0.47517	0.99697	0.92083	0.99604	0.47083	0.99545	0.4725	0.99902
0.48083	0.98387	0.4835	1.01102	0.92917	1.00361	0.47917	1.00139	0.48083	1.01202
0.48917	1.01035	0.49183	0.9866	0.9375	1.00209	0.4875	0.98439	0.48917	1.00722
0.4975	0.98922	0.50017	0.99749	0.94583	0.97709	0.49583	0.99984	0.4975	0.9917
0.50583	1.00932	0.5085	0.98968	0.95417	1.00132	0.50417	1.00427	0.50583	1.00251
0.51417	0.99024	0.51683	0.99571	0.9625	1.00963	0.5125	0.99246	0.51417	1.01035
0.5225	1.00999	0.52517	0.99385	0.97083	1.00556	0.52083	0.9856	0.5225	1.0001
0.53083	1.00896	0.5335	1.00146	0.97917	1.00511	0.52917	1.00141	0.53083	0.99211
0.53917	1.00619	0.54183	1.00413	0.9875	0.98259	0.5375	0.99119	0.53917	1.00063
0.5475	1.01292	0.55017	0.99904	0.99583	0.99588	0.54583	0.98039	0.5475	0.98934
0.55583	1.00074	0.5585	0.98604	1.00417	0.98362	0.55417	1.00667	0.55583	1.02529
0.56417	1.01052	0.56683	0.97797	1.0125	0.99238	0.5625	0.99933	0.56417	0.98958
0.5725	1.00776	0.57517	1.00362	1.02083	1.0102	0.57083	1.00051	0.5725	1.00341
0.58083	0.99144	0.5835	1.00264	1.02917	0.99876	0.57917	1.014	0.58083	0.99195
0.58917	1.00275	0.59183	0.98397	1.0375	0.98559	0.5875	0.99734	0.58917	0.99748
0.5975	0.992	0.60017	1.00561	1.04583	1.00181	0.59583	0.99024	0.5975	1.00224
0.60583	1.00377	0.6085	0.99673	1.05417	0.9991	0.60417	0.99599	0.60583	1.01188
0.61417	0.99374	0.61683	0.9971	1.0625	1.01925	0.6125	1.01395	0.61417	1.01031
0.6225	0.98262	0.62517	1.00595	1.07083	1.00764	0.62083	0.98432	0.6225	1.00743
0.63083	0.99437	0.6335	0.98264	1.07917	0.9913	0.62917	0.97859	0.63083	1.02042
0.63917	1.01791	0.64183	1.00583	1.0875	0.99773	0.6375	0.99403	0.63917	1.00374
0.6475	0.98693	0.65017	1.00127	1.09583	0.99609	0.64583	1.00378	0.6475	1.00503
0.65583	0.99534	0.6585	0.98594	1.10417	0.97934	0.65417	0.99427	0.65583	0.99968
0.66417	1.00756	0.66683	0.99049	1.1125	0.97975	0.6625	0.98445	0.66417	1.01805
0.6725	1.00506	0.67517	1.01283	1.12083	0.97882	0.67083	0.98068	0.6725	0.9912
0.68083	1.00807	0.6835	0.99046	1.12917	0.99679	0.67917	0.99294	0.68083	1.00821
0.68917	0.97568	0.69183	0.99427	1.1375	0.98995	0.6875	0.99088	0.68917	0.99407
0.6975	1.02242	0.70017	0.99607	1.14583	0.98344	0.69583	0.9915	0.6975	0.99316
0.70583	1.01314	0.7085	1.00928	1.15417	0.98872	0.70417	0.99669	0.70583	1.00205
0.71417	1.00579	0.71683	0.99687	1.1625	0.97971	0.7125	1.01017	0.71417	0.99272
0.7225	1.02697	0.72517	0.99606	1.17083	1.00125	0.72083	0.98717	0.7225	1.0019
0.73083	1.02045	0.7335	0.98859	1.17917	0.96875	0.72917	0.99327	0.73083	0.99691
0.73917	0.99403	0.74183	1.00254	1.1875	0.96022	0.7375	0.99984	0.73917	0.99936
0.7475	1.00984	0.75017	0.98976	1.19583	0.97604	0.74583	1.01312	0.7475	0.98641
0.75583	1.01756	0.7585	1.0074	1.20417	0.99509	0.75417	0.99189	0.75583	1.00085
0.76417	0.99445	0.76683	0.98048	1.2125	0.98924	0.7625	1.01282	0.76417	1.00163
0.7725	1.01497	0.77517	1.00859	1.22083	0.98776	0.77083	1.00513	0.7725	1.00509
0.78083	0.98125	0.7835	0.99561	1.22917	0.99051	0.77917	1.00529	0.78083	0.98817
0.78917	1.01064	0.79183	0.98926	1.2375	0.99877	0.7875	0.99413	0.78917	0.99737
0.7975	1.00138	0.80017	0.98575	1.24583	0.98391	0.79583	0.99016	0.7975	1.01378
0.80583	1.00157	0.8085	0.98056	1.25417	1.02371	0.80417	1.00991	0.80583	1.00388
0.81417	1.02108	0.81683	0.9894	1.2625	0.99681	0.8125	0.99045	0.81417	1.00511
0.8225	1.01571	0.82517	0.99979	1.27083	0.9911	0.82083	0.98046	0.8225	0.9827
0.83083	1.00131	0.8335	0.98941	1.27917	0.99577	0.82917	0.99113	0.83083	0.98144
0.83917	1.02111	0.84183	0.98842	1.2875	1.00058	0.8375	0.99132	0.83917	1.00667
0.8475	1.01344	0.85017	0.99304	1.29583	1.0039	0.84583	1.00133	0.8475	1.00013
0.85583	0.98941	0.8585	0.97938	1.30417	1.01315	0.85417	0.99148	0.85583	1.00529
0.86417	1.0312	0.86683	0.99364	1.3125	1.00696	0.8625	1.00302	0.86417	1.00531
0.8725	1.00411	0.87517	1.00614	1.32083	0.98485	0.87083	1.01587	0.8725	0.99539
0.88083	1.0017	0.8835	0.99804	1.32917	1.01487	0.87917	1.00724	0.88083	0.99701
0.88917	0.99295	0.89183	0.99799	1.3375	0.98734	0.8875	0.99733	0.88917	1.01082
0.8975	0.99629	0.90017	0.98671	1.34583	0.9956	0.89583	1.00296	0.8975	0.99017
0.90583	1.00348	0.9085	0.98931	1.35417	1.00338	0.90417	0.99912	0.90583	0.99605
0.91417	1.00165	0.91683	1.00397	1.3625	0.98581	0.9125	1.0103	0.91417	0.98879
0.9225	0.998	0.92517	0.99839	1.37083	1.00471	0.92083	1.01321	0.9225	1.01309
0.93083	0.9937	0.9335	0.99816	1.37917	0.99748	0.92917	1.01107	0.93083	1.00148
0.93917	1.0058	0.94183	0.98742	1.3875	0.98721	0.9375	1.00767	0.93917	0.99772
0.9475	1.01494	0.95017	0.99236	1.39583	1.00219	0.94583	1.00426	0.9475	1.01315
0.95583	1.00739	0.9585	0.99735	1.40417	0.98954	0.95417	1.00457	0.95583	1.00148
0.96417	0.99732	0.96683	0.99491	1.4125	0.99746	0.9625	0.9937	0.96417	1.01223
0.9725	1.00069	0.97517	0.98873	1.42083	0.98042	0.97083	1.01789	0.9725	1.0016
0.98083	1.00397	0.9835	0.99812	1.42917	0.98903	0.97917	1.00659	0.98083	0.99895
0.98917	1.01181	0.99183	1.01013	1.4375	0.98312	0.9875	1.00885	0.98917	0.99058
0.9975	1.00206	1.00017	0.99575	1.44583	1.00007	0.99583	1.01468	0.9975	1.00932
1.00583	0.99407	1.0085	1.00337	1.45417	0.98587	1.00417	1.00255	1.00583	0.98571
1.01417	0.99014	1.01683	0.99748	1.4625	0.99317	1.0125	0.99909	1.01417	0.9943
1.0225	0.99748	1.02517	1.00098	1.47083	0.99907	1.02083	0.97852	1.0225	1.00115
1.03083	1.00701	1.0335	1.00648	1.47917	0.98286	1.02917	0.99434	1.03083	1.01709
1.03917	0.98314	1.04183	1.00093	1.4875	0.98779	1.0375	0.99943	1.03917	0.99329
1.0475	0.98681	1.05017	1.00132	1.49583	0.99381	1.04583	0.99957	1.0475	1.01129
1.05583	0.99331	1.0585	0.99689	1.50417	0.98967	1.05417	0.99939	1.05583	0.99296
1.06417	0.99698	1.06683	0.99531	1.5125	0.98041	1.0625	1.00509	1.06417	1.00338
1.0725	0.99252	1.07517	1.00483	1.52083	0.99651	1.07083	1.00633	1.0725	1.01258
1.08083	1.01482	1.0835	1.00673	1.52917	0.99257	1.07917	1.00502	1.08083	1.0002
1.08917	0.99036	1.09183	1.00068	1.5375	0.98644	1.0875	1.01304	1.08917	0.99604
1.0975	0.99953	1.10017	0.99484	1.54583	1.00875	1.09583	1.00987	1.0975	0.99648
1.10583	1.0176	1.1085	0.99041	1.55417	1.00001	1.10417	0.99164	1.10583	1.00601
1.11417	0.98489	1.11683	0.99471	1.5625	0.98962	1.1125	0.99865	1.11417	0.99812
1.1225	1.00315	1.12517	0.98877	1.57083	0.99194	1.12083	1.01322	1.1225	0.98867
1.13083	0.98975	1.1335	0.98671	1.57917	0.99202	1.12917	0.99132	1.13083	0.99765
1.13917	1.00383	1.14183	0.99411	1.5875	0.98934	1.1375	1.00203	1.13917	0.99443
1.1475	1.00391	1.15017	1.01442	1.59583	1.00241	1.14583	1.00805	1.1475	1.01169
1.15583	0.99144	1.1585	1.00701	1.60417	0.98027	1.15417	1.01676	1.15583	0.98926
1.16417	1.00447	1.16683	0.98816	1.6125	1.0055	1.1625	1.00341	1.16417	1.0063
1.1725	1.00237	1.17517	1.01287	1.62083	0.98512	1.17083	1.00048	1.1725	0.9857
1.18083	1.00932	1.1835	0.97745	1.62917	0.99941	1.17917	0.99942	1.18083	1.00582
1.18917	1.00432	1.19183	0.99798	1.6375	0.99665	1.1875	1.01042	1.18917	1.01285
1.1975	0.98644	1.20017	0.99386	1.64583	1.02492	1.19583	1.00619	1.1975	0.992
1.20583	1.00016	1.2085	0.99381	1.65417	1.01428	1.20417	1.00416	1.20583	0.99797
1.21417	1.01014	1.21683	0.9873	1.6625	1.01557	1.2125	1.01377	1.21417	1.00853
1.2225	1.01505	1.22517	0.99908	1.67083	0.99307	1.22083	1.01742	1.2225	1.00377
1.23083	1.02017	1.2335	0.98758	1.67917	1.00599	1.22917	1.00716	1.23083	0.99682
1.23917	0.98697	1.24183	0.99389	1.6875	1.00841	1.2375	0.99805	1.23917	0.99174
1.2475	0.981	1.25017	0.9973	1.69583	1.01457	1.24583	1.00643	1.2475	1.00768
1.25583	1.00142	1.2585	0.99701	1.70417	0.98661	1.25417	0.99444	1.25583	0.99693
1.26417	0.99424	1.26683	1.0061	1.7125	1.01253	1.2625	0.98888	1.26417	0.99066
1.2725	1.00603	1.27517	1.00427	1.72083	0.99969	1.27083	0.99136	1.2725	0.98578
1.28083	1.00968	1.2835	0.99746	1.72917	0.98917	1.27917	1.00145	1.28083	1.00932
1.28917	0.98682	1.29183	0.98738	1.7375	1.01393	1.2875	0.98996	1.28917	0.99604
1.2975	1.03475	1.30017	0.98652	1.74583	0.99688	1.29583	0.99733	1.2975	0.99345
1.30583	1.00524	1.3085	0.9936	1.75417	1.00647	1.30417	0.99488	1.30583	1.00199
1.31417	0.98661	1.31683	1.00717	1.7625	0.99548	1.3125	1.00016	1.31417	0.98534
1.3225	1.00089	1.32517	1.00303	1.77083	1.00742	1.32083	0.9961	1.3225	0.99445
1.33083	0.98624	1.3335	1.01108	1.77917	1.00396	1.32917	1.00053	1.33083	1.01143
1.33917	0.99797	1.34183	0.99966	1.7875	1.00645	1.3375	0.98182	1.33917	1.00686
1.3475	1.00585	1.35017	1.00858	1.79583	1.0153	1.34583	0.99201	1.3475	0.99662
1.35583	1.00253	1.3585	1.00673	1.80417	1.00706	1.35417	0.99602	1.35583	0.98866
1.36417	0.98581	1.36683	1.0054	1.8125	1.0189	1.3625	0.98708	1.36417	0.99412
1.3725	1.00093	1.37517	0.99296	1.82083	1.00276	1.37083	1.01098	1.3725	1.00686
1.38083	0.97873	1.3835	0.99843	1.82917	0.98408	1.37917	0.99851	1.38083	1.00506
1.38917	0.99678	1.39183	1.0174	1.8375	1.00167	1.3875	1.00589	1.38917	1.00592
1.3975	0.9842	1.40017	0.98121	1.84583	1.00333	1.39583	0.98957	1.3975	0.99841
1.40583	0.98767	1.4085	0.99929	1.85417	0.99922	1.40417	0.9891	1.40583	0.97551
1.41417	0.98561	1.41683	0.98872	1.8625	1.0115	1.4125	0.99769	1.41417	0.99158
1.4225	1.01663	1.42517	1.0081	1.87083	1.00644	1.42083	0.98993	1.4225	1.0075
1.43083	0.97849	1.4335	0.9965	1.87917	0.99444	1.42917	0.99623	1.43083	1.00235
1.43917	0.99691	1.44183	0.98622	1.8875	1.00595	1.4375	1.00519	1.43917	0.9821
1.4475	1.00784	1.45017	1.00244	1.89583	0.99595	1.44583	0.99439	1.4475	0.9992
1.45583	1.01293	1.4585	0.99333	1.90417	0.98453	1.45417	0.99456	1.45583	1.00152
1.46417	1.01193	1.46683	1.0037	1.9125	0.97737	1.4625	0.9854	1.46417	0.99723
1.4725	0.99479	1.47517	0.99435	1.92083	1.01127	1.47083	1.00852	1.4725	0.99383
1.48083	1.00994	1.4835	0.99517	1.92917	1.00636	1.47917	0.99609	1.48083	0.98913
1.48917	1.00854	1.49183	0.99508	1.9375	1.01035	1.4875	1.00591	1.48917	1.01752
1.4975	0.99933	1.50017	1.02945	1.94583	1.01369	1.49583	1.00061	1.4975	1.00556
1.50583	1.00787	1.5085	1.00561	1.95417	1.01508	1.50417	0.97938	1.50583	0.99363
1.51417	0.98927	1.51683	0.99823	1.9625	1.01275	1.5125	0.99367	1.51417	0.99432
1.5225	1.00149	1.52517	1.01495	1.97083	1.0103	1.52083	1.01416	1.5225	1.00066
1.53083	1.0031	1.5335	1.01074	1.97917	0.98869	1.52917	0.9962	1.53083	1.00793
1.53917	0.99008	1.54183	1.01687	1.9875	1.00694	1.5375	1.01369	1.53917	1.00188
1.5475	1.01	1.55017	0.99218	1.99583	1.00905	1.54583	0.99338	1.5475	1.00851
1.55583	1.00044	1.5585	0.99825	2.00417	0.99993	1.55417	1.00268	1.55583	1.01108
1.56417	0.99928	1.56683	0.99691	2.0125	1.01261	1.5625	1.00377	1.56417	1.00705
1.5725	0.99744	1.57517	1.00384	2.02083	0.99967	1.57083	1.00202	1.5725	1.01981
1.58083	0.99312	1.5835	1.00016	2.02917	1.00602	1.57917	1.006	1.58083	0.99768
1.58917	1.00941	1.59183	1.00094	2.0375	1.01206	1.5875	0.98505	1.58917	1.00364
1.5975	1.00695	1.60017	1.00099	2.04583	1.00535	1.59583	1.00436	1.5975	1.00754
1.60583	1.0144	1.6085	1.00425	2.05417	0.99756	1.60417	1.01635	1.60583	0.99602
1.61417	1.02625	1.61683	1.01817	2.0625	1.00386	1.6125	1.00302	1.61417	0.98951
1.6225	1.0064	1.62517	1.00148	2.07083	1.0099	1.62083	1.00155	1.6225	0.99413
1.63083	0.99173	1.6335	1.01113	2.07917	1.00839	1.62917	0.98574	1.63083	0.99054
1.63917	0.99889	1.64183	1.0151	2.0875	1.02794	1.6375	1.0016	1.63917	0.99625
1.6475	0.9911	1.65017	1.00616	2.09583	1.00295	1.64583	1.00817	1.6475	1.00635
1.65583	1.00083	1.6585	1.00062	2.10417	0.99892	1.65417	1.00483	1.65583	1.00247
1.66417	0.99698	1.66683	1.01654	2.1125	0.99624	1.6625	0.99393	1.66417	0.99638
1.6725	1.00445	1.67517	1.00599	2.12083	1.00823	1.67083	1.02196	1.6725	1.01038
1.68083	0.97661	1.6835	1.00532	2.12917	1.01145	1.67917	1.00041	1.68083	1.00623
1.68917	0.99209	1.69183	1.02259	2.1375	0.99885	1.6875	1.00015	1.68917	0.98998
1.6975	1.01262	1.70017	0.99857	2.14583	0.99634	1.69583	1.0008	1.6975	1.00497
1.70583	1.00073	1.7085	1.00565	2.15417	1.01203	1.70417	1.00317	1.70583	0.99182
1.71417	0.98605	1.71683	1.01107	2.1625	0.99158	1.7125	0.99148	1.71417	0.9937
1.7225	0.99459	1.72517	1.00961	2.17083	1.0046	1.72083	1.00261	1.7225	0.99345
1.73083	1.01005	1.7335	1.01913	2.17917	1.00185	1.72917	1.02157	1.73083	0.98795
1.73917	0.99611	1.74183	0.99537	2.1875	0.98894	1.7375	1.01253	1.73917	1.00307
1.7475	0.99187	1.75017	1.01163	2.19583	0.99372	1.74583	1.00491	1.7475	1.00877
1.75583	1.02091	1.7585	1.00748	2.20417	0.99275	1.75417	1.01268	1.75583	0.99415
1.76417	1.01535	1.76683	0.99294	2.2125	0.99874	1.7625	1.00725	1.76417	1.00913
1.7725	0.99869	1.77517	0.99248	2.22083	1.02251	1.77083	1.01605	1.7725	1.00544
1.78083	0.98996	1.7835	0.98957	2.22917	1.00369	1.77917	1.01453	1.78083	0.99262
1.78917	0.99258	1.79183	0.99642	2.2375	1.01003	1.7875	1.00983	1.78917	0.99334
1.7975	0.98976	1.80017	1.00843	2.24583	1.00481	1.79583	0.99449	1.7975	0.98835
1.80583	0.99796	1.8085	0.99955	2.25417	0.98507	1.80417	1.01029	1.80583	1.00953
1.81417	1.0081	1.81683	0.99699	2.2625	0.98739	1.8125	0.98946	1.81417	0.99763
1.8225	0.99619	1.82517	1.01412	2.27083	1.01841	1.82083	0.9968	1.8225	1.0011
1.83083	1.02369	1.8335	1.00068	2.27917	1.00095	1.82917	1.00036	1.83083	0.98372
1.83917	0.99457	1.84183	1.0172	2.2875	1.0134	1.8375	1.00453	1.83917	1.01194
1.8475	0.98263	1.85017	1.00585	2.29583	0.997	1.84583	1.00567	1.8475	0.99688
1.85583	1.00883	1.8585	1.02648	2.30417	0.99637	1.85417	0.9967	1.85583	0.99414
1.86417	0.98686	1.86683	1.00992	2.3125	0.99137	1.8625	1.01081	1.86417	0.99085
1.8725	0.99842	1.87517	1.00026	2.32083	1.00536	1.87083	1.00643	1.8725	1.00192
1.88083	1.00282	1.8835	0.99236	2.32917	1.01098	1.87917	1.00614	1.88083	1.00347
1.88917	1.00241	1.89183	1.00981	2.3375	0.97743	1.8875	1.0046	1.88917	0.99933
1.8975	1.00403	1.90017	0.99981	2.34583	1.0022	1.89583	0.99369	1.8975	0.99091
1.90583	0.98229	1.9085	1.01037	2.35417	1.0113	1.90417	0.99526	1.90583	1.01874
1.91417	0.98244	1.91683	1.01513	2.3625	1.01699	1.9125	1.00257	1.91417	0.99375
1.9225	1.02263	1.92517	1.0233	2.37083	0.99788	1.92083	1.00285	1.9225	0.99582
1.93083	0.99042	1.9335	1.01398	2.37917	1.01732	1.92917	1.00266	1.93083	0.9946
1.93917	0.99572	1.94183	0.99578	2.3875	0.99237	1.9375	1.00339	1.93917	1.00175
1.9475	0.98066	1.95017	0.99215	2.39583	1.00474	1.94583	1.00099	1.9475	0.98042
1.95583	0.9785	1.9585	1.00131	2.40417	1.00925	1.95417	1.00371	1.95583	1.0071
1.96417	1.00001	1.96683	1.01378	2.4125	1.00361	1.9625	1.00153	1.96417	1.00094
1.9725	1.00282	1.97517	0.99934	2.42083	0.99577	1.97083	1.00077	1.9725	1.0013
1.98083	0.97276	1.9835	0.99769	2.42917	0.99425	1.97917	0.98549	1.98083	1.00829
1.98917	0.99345	1.99183	0.99728	2.4375	0.99738	1.9875	1.00869	1.98917	0.99369
1.9975	0.98729	2.00017	0.99863	2.44583	1.00647	1.99583	1.00282	1.9975	0.99554
2.00583	0.99332	2.0085	1.00462	2.45417	0.99687	2.00417	0.99982	2.00583	0.99892
2.01417	0.99991	2.01683	1.00372	2.4625	0.9956	2.0125	1.01223	2.01417	0.99535
2.0225	0.99093	2.02517	0.99926	2.47083	0.99562	2.02083	1.00438	2.0225	0.99761
2.03083	0.98497	2.0335	0.99796	2.47917	0.99978	2.02917	0.99851	2.03083	1.01384
2.03917	1.00671	2.04183	1.00329	2.4875	1.00199	2.0375	1.00185	2.03917	1.00165
2.0475	1.00694	2.05017	0.99559	2.49583	0.99303	2.04583	1.01579	2.0475	1.01175
2.05583	1.00348	2.0585	1.01741	2.50417	0.98706	2.05417	1.0036	2.05583	0.9884
2.06417	0.959	2.06683	1.01174	2.5125	0.98945	2.0625	1.01555	2.06417	0.99831
2.0725	1.00122	2.07517	0.99235	2.52083	1.0071	2.07083	1.0081	2.0725	1.00236
2.08083	1.0023	2.0835	0.99763	2.52917	0.98985	2.07917	1.01937	2.08083	0.98772
2.08917	0.99493	2.09183	1.00643	2.5375	0.99312	2.0875	1.01155	2.08917	0.9995
2.0975	0.98211	2.10017	1.00589	2.54583	1.00686	2.09583	1.01144	2.0975	1.00159
2.10583	1.00065	2.1085	1.00556	2.55417	0.98381	2.10417	1.01761	2.10583	1.00015
2.11417	0.99603	2.11683	1.00153	2.5625	1.00813	2.1125	1.01318	2.11417	0.97946
2.1225	1.00676	2.12517	1.01263	2.57083	1.00348	2.12083	1.01651	2.1225	0.98879
2.13083	1.01245	2.1335	1.00796	2.57917	1.00105	2.12917	1.01943	2.13083	0.98962
2.13917	1.0011	2.14183	0.99972	2.5875	0.99303	2.1375	1.01323	2.13917	0.9963
2.1475	0.98723	2.15017	1.00278	2.59583	1.01926	2.14583	1.01117	2.1475	0.99602
2.15583	0.98974	2.1585	1.00083	2.60417	1.00522	2.15417	1.0085	2.15583	1.00131
2.16417	0.9997	2.16683	1.00837	2.6125	0.99183	2.1625	1.00806	2.16417	1.00285
2.1725	1.00274	2.17517	1.00615	2.62083	1.00716	2.17083	1.0118	2.1725	1.0105
2.18083	0.99481	2.1835	0.99255	2.62917	0.99825	2.17917	1.01335	2.18083	1.01722
2.18917	0.99204	2.19183	1.00416	2.6375	0.99657	2.1875	1.01221	2.18917	0.98534
2.1975	0.99724	2.20017	1.01146	2.64583	1.01126	2.19583	1.01228	2.1975	1.00935
2.20583	1.00531	2.2085	0.99825	2.65417	1.02449	2.20417	1.00551	2.20583	1.01618
2.21417	0.98625	2.21683	0.99614	2.6625	1.02811	2.2125	1.00346	2.21417	1.00308
2.2225	1.02095	2.22517	0.99937	2.67083	1.01514	2.22083	1.00818	2.2225	0.99488
2.23083	0.99038	2.2335	1.01914	2.67917	0.98921	2.22917	1.01362	2.23083	1.00814
2.23917	1.00782	2.24183	1.01796	2.6875	1.00273	2.2375	1.02935	2.23917	1.00988
2.2475	1.00096	2.25017	0.99152	2.69583	1.00078	2.24583	1.02068	2.2475	0.99868
2.25583	0.99959	2.2585	1.00036	2.70417	1.00179	2.25417	1.00381	2.25583	0.99316
2.26417	0.99781	2.26683	1.00438	2.7125	1.01514	2.2625	1.00022	2.26417	1.0161
2.2725	0.99131	2.27517	0.99025	2.72083	0.98618	2.27083	1.01475	2.2725	0.98364
2.28083	1.00466	2.2835	0.99959	2.72917	1.00266	2.27917	1.00653	2.28083	0.99075
2.28917	0.99069	2.29183	0.99645	2.7375	0.99884	2.2875	1.01586	2.28917	1.01348
2.2975	1.01015	2.30017	1.00215	2.74583	1.00251	2.29583	1.0139	2.2975	0.99592
2.30583	1.00108	2.3085	0.99916	2.75417	0.99902	2.30417	1.005	2.30583	0.99923
2.31417	1.00615	2.31683	1.00787	2.7625	1.00312	2.3125	1.01378	2.31417	0.98683
2.3225	1.00391	2.32517	0.99654	2.77083	1.00478	2.32083	1.0198	2.3225	1.00563
2.33083	1.0037	2.3335	0.98924	2.77917	1.00809	2.32917	1.02817	2.33083	1.00191
2.33917	0.98779	2.34183	1.00641	2.7875	0.99957	2.3375	1.00766	2.33917	1.00779
2.3475	0.99865	2.35017	1.00603	2.79583	1.00973	2.34583	1.01847	2.3475	1.01168
2.35583	0.99896	2.3585	1.0087	2.80417	1.01103	2.35417	0.99562	2.35583	1.00189
2.36417	0.98364	2.36683	0.99977	2.8125	1.00457	2.3625	1.01123	2.36417	1.00096
2.3725	0.98376	2.37517	0.99398	2.82083	1.01735	2.37083	1.01754	2.3725	1.0108
2.38083	1.01394	2.3835	1.01408	2.82917	1.00712	2.37917	0.99248	2.38083	1.01095
2.38917	0.98919	2.39183	0.99477	2.8375	1.01342	2.3875	1.01746	2.38917	1.01309
2.3975	0.99875	2.40017	1.00161	2.84583	0.99381	2.39583	1.01036	2.3975	0.99666
2.40583	0.98524	2.4085	0.99611	2.85417	0.99292	2.40417	1.01468	2.40583	1.01175
2.41417	1.0071	2.41683	1.00126	2.8625	1.00237	2.4125	0.99638	2.41417	0.9947
2.4225	0.99692	2.42517	1.01493	2.87083	1.01633	2.42083	1.01651	2.4225	0.99658
2.43083	0.98175	2.4335	1.0091	2.87917	1.01344	2.42917	1.01079	2.43083	1.00696
2.43917	1.00051	2.44183	0.99637	2.8875	1.00238	2.4375	1.00932	2.43917	1.01142
2.4475	0.99591	2.45017	0.99725	2.89583	1.0029	2.44583	1.00484	2.4475	0.99893
2.45583	1.00506	2.4585	1.01556	2.90417	1.00218	2.45417	1.00591	2.45583	1.00703
2.46417	1.01431	2.46683	0.99625	2.9125	1.02072	2.4625	1.01609	2.46417	1.00981
2.4725	0.98884	2.47517	1.01682	2.92083	0.9975	2.47083	1.00692	2.4725	1.00402
2.48083	1.01671	2.4835	0.99609	2.92917	1.0002	2.47917	0.9999	2.48083	0.98223
2.48917	1.00498	2.49183	0.9889	2.9375	0.9942	2.4875	1.00711	2.48917	1.00069
2.4975	1.00897	2.50017	1.00447	2.94583	1.00648	2.49583	1.00063	2.4975	0.99208
2.50583	0.96707	2.5085	0.99477	2.95417	0.99655	2.50417	0.99965	2.50583	0.99752
2.51417	1.0029	2.51683	0.99592	2.9625	1.00491	2.5125	1.01224	2.51417	0.99281
2.5225	0.98643	2.52517	0.99418	2.97083	1.01708	2.52083	1.01356	2.5225	0.9935
2.53083	1.01972	2.5335	0.99606	2.97917	0.99555	2.52917	1.01774	2.53083	0.97934
2.53917	1.01183	2.54183	1.00168	2.9875	1.003	2.5375	1.00389	2.53917	0.99714
2.5475	0.98438	2.55017	1.00103	2.99583	1.02672	2.54583	0.99761	2.5475	1.00628
2.55583	0.99731	2.5585	1.01368	3.00417	1.0148	2.55417	1.00789	2.55583	1.01111
2.56417	0.97168	2.56683	0.97977	3.2125	0.99131	2.5625	1.00785	2.56417	0.99635
2.5725	1.00193	2.57517	1.00855	3.22083	0.97852	2.57083	1.01443	2.5725	1.00163
2.58083	1.01066	2.5835	1.00372	3.22917	0.97453	2.57917	1.02405	2.58083	0.99347
2.58917	1.00062	2.59183	0.97893	3.2375	0.99139	2.5875	1.00653	2.58917	0.98904
2.5975	1.00511	2.60017	0.97597	3.24583	0.9626	2.59583	1.01197	2.5975	1.00407
2.60583	0.98651	2.6085	1.00512	3.25417	0.97847	2.60417	1.01471	2.60583	0.99042
2.61417	0.98188	2.61683	1.00579	3.2625	0.97455	2.6125	1.00307	2.61417	1.02068
2.6225	0.9944	2.62517	1.01134	3.27083	0.98647	2.62083	1.00483	2.6225	0.9924
2.63083	1.00322	2.6335	1.00534	3.27917	0.95067	2.62917	1.01968	2.63083	1.00019
2.63917	1.02599	2.64183	1.00489	3.2875	0.97305	2.6375	1.01585	2.63917	0.99758
2.6475	1.00502	2.65017	0.99164	3.29583	0.97234	2.64583	1.01194	2.6475	1.00363
2.65583	1.00413	2.6585	1.02327	3.30417	0.99036	2.65417	1.02648	2.65583	0.98891
2.66417	0.99162	2.66683	0.9908	3.3125	0.98343	2.6625	1.00637	2.66417	1.00155
2.6725	0.99883	2.67517	1.00775	3.32083	0.96652	2.67083	0.98618	2.6725	1.0035
2.68083	1.00309	2.6835	1.00932	3.32917	0.96369	2.67917	1.00235	2.68083	1.00025
2.68917	1.01105	2.69183	1.0152	3.3375	0.98829	2.6875	1.00884	2.68917	1.00308
2.6975	0.98142	2.70017	1.00518	3.34583	0.9734	2.69583	1.00643	2.6975	0.99235
2.70583	0.99685	2.7085	0.99873	3.35417	0.963	2.70417	1.00408	2.70583	0.99335
2.71417	0.98511	2.71683	1.00221	3.3625	0.97244	2.7125	1.00183	2.71417	0.98603
2.7225	1.00897	2.72517	1.00615	3.37083	0.97377	2.72083	1.01129	2.7225	0.9932
2.73083	1.00392	2.7335	0.99956	3.37917	0.97958	2.72917	1.00526	2.73083	1.01461
2.73917	0.99986	2.74183	0.98877	3.3875	0.96842	2.7375	1.02148	2.73917	0.99325
2.7475	1.00343	2.75017	1.00717	3.39583	0.97344	2.74583	1.00007	2.7475	1.0014
2.75583	0.98863	2.7585	1.01984	3.40417	0.96568	2.75417	1.00188	2.75583	1.00013
2.76417	1.00424	2.76683	1.01047	3.4125	0.97418	2.7625	1.00815	2.76417	1.00467
2.7725	0.99868	2.77517	1.0162	3.42083	0.97145	2.77083	1.00768	2.7725	1.00813
2.78083	0.99573	2.7835	1.00436	3.42917	0.98871	2.77917	1.00171	2.78083	1.00484
2.78917	0.99615	2.79183	1.00735	3.4375	0.98482	2.7875	1.00448	2.78917	0.99761
2.7975	0.98494	2.80017	1.0034	3.44583	0.96437	2.79583	1.01801	2.7975	1.02073
2.80583	1.01073	2.8085	0.9943	3.45417	0.96998	2.80417	1.00415	2.80583	1.01367
2.81417	1.00817	2.81683	0.98753	3.4625	0.95984	2.8125	0.98702	2.81417	1.0058
2.8225	0.96424	2.82517	0.99977	3.47083	0.97816	2.82083	1.01522	2.8225	0.99034
2.83083	0.99229	2.8335	0.99728	3.47917	0.96469	2.82917	0.9955	2.83083	0.99367
2.83917	0.99368	2.84183	1.0182	3.4875	0.97774	2.8375	1.00165	2.83917	1.01359
2.8475	0.9903	2.85017	1.01036	3.49583	0.97723	2.84583	1.01554	2.8475	0.99801
2.85583	1.00029	2.8585	1.00859	3.50417	0.97098	2.85417	1.01663	2.85583	0.99354
2.86417	1.00418	2.86683	1.01396	3.5125	0.97514	2.8625	1.00671	2.86417	0.99813
2.8725	1.01432	2.87517	0.99727	3.52083	0.97006	2.87083	1.01039	2.8725	1.01471
2.88083	1.01638	2.8835	1.00946	3.52917	0.97071	2.87917	1.01008	2.88083	1.00251
2.88917	0.99388	2.89183	0.99415	3.5375	0.96371	2.8875	1.01841	2.88917	0.99398
2.8975	0.99754	2.90017	0.99647	3.54583	0.96928	2.89583	1.00087	2.8975	1.0002
2.90583	1.00487	2.9085	0.99774	3.55417	0.95653	2.90417	0.99322	2.90583	0.997
2.91417	1.00581	2.91683	0.99976	3.5625	0.96711	2.9125	1.00071	2.91417	1.00685
2.9225	0.97258	2.92517	1.01	3.57083	0.9792	2.92083	1.00537	2.9225	0.99793
2.93083	0.98861	2.9335	1.00216	3.57917	0.96735	2.92917	1.00947	2.93083	0.97635
2.93917	0.99055	2.94183	1.0056	3.5875	0.97602	2.9375	1.0011	2.93917	0.99628
2.9475	1.00983	2.95017	1.00272	3.59583	0.97371	2.94583	1.00925	2.9475	1.00142
2.95583	0.97477	2.9585	1.01536	3.60417	0.94986	2.95417	1.0022	2.95583	1.01323
2.96417	1.01083	2.96683	1.00541	3.6125	0.97774	2.9625	1.00893	2.96417	1.00011
2.9725	0.99564	2.97517	0.98871	3.62083	0.97591	2.97083	1.01773	2.9725	1.00548
2.98083	1.0017	2.9835	1.01289	3.62917	0.97768	2.97917	1.00913	2.98083	0.99056
2.98917	0.9871	2.99183	1.00428	3.6375	0.97333	2.9875	1.01172	2.98917	1.00904
2.9975	0.98807	3.00017	0.99331	3.64583	0.97244	2.99583	1.00926	2.9975	1.00454
3.00583	0.99637	3.22083	1.01175	3.65417	0.97575	3.00417	0.98992	3.00583	1.0002
3.20083	0.9977	3.22917	1.01213	3.6625	0.9772	3.20917	0.88606	3.20583	0.53663
3.20917	1.00377	3.2375	1.01508	3.67083	0.95912	3.2175	0.86074	3.21417	0.53928
3.2175	1.01046	3.24583	1.00079	3.67917	0.97872	3.22583	0.86817	3.2225	0.53404
3.22583	1.00089	3.25417	1.00278	3.6875	0.97323	3.23417	0.86871	3.23083	0.52228
3.23417	0.9973	3.2625	1.00621	3.69583	0.98376	3.2425	0.84975	3.23917	0.52496
3.2425	0.98356	3.27083	1.016	3.70417	0.98404	3.25083	0.85062	3.2475	0.53133
3.25083	0.98604	3.27917	1.00695	3.7125	0.97075	3.25917	0.83757	3.25583	0.52094
3.25917	0.99871	3.2875	0.99435	3.72083	0.98095	3.2675	0.84438	3.26417	0.50783
3.2675	1.00815	3.29583	1.01555	3.72917	0.96678	3.27583	0.85028	3.2725	0.50726
3.27583	0.99869	3.30417	1.02637	3.7375	0.96901	3.28417	0.84456	3.28083	0.50488
3.28417	0.99398	3.3125	1.00488	3.74583	0.97117	3.2925	0.84885	3.28917	0.50659
3.2925	0.99322	3.32083	1.00587	3.75417	0.97543	3.30083	0.84697	3.2975	0.50456
3.30083	1.00349	3.32917	1.00535	3.7625	0.96834	3.30917	0.85424	3.30583	0.51541
3.30917	1.00226	3.3375	1.00719	3.77083	0.96734	3.3175	0.85259	3.31417	0.49312
3.3175	0.99875	3.34583	1.0198	3.77917	0.96473	3.32583	0.83148	3.3225	0.49306
3.32583	1.01177	3.35417	1.00916	3.7875	0.97633	3.33417	0.84173	3.33083	0.49383
3.33417	0.98998	3.3625	1.014	3.79583	0.97464	3.3425	0.84207	3.33917	0.49772
3.3425	0.99316	3.37083	1.0147	3.80417	0.98151	3.35083	0.8502	3.3475	0.49276
3.35083	0.99512	3.37917	1.00753	3.8125	0.97826	3.35917	0.84266	3.35583	0.49085
3.35917	0.99258	3.3875	1.00247	3.82083	0.98334	3.3675	0.84479	3.36417	0.47803
3.3675	1.00418	3.39583	1.01607	3.82917	0.98002	3.37583	0.83941	3.3725	0.48138
3.37583	0.98908	3.40417	0.98827	3.8375	0.97667	3.38417	0.84292	3.38083	0.48472
3.38417	0.98259	3.4125	1.0109	3.84583	0.98904	3.3925	0.82486	3.38917	0.47839
3.3925	1.0137	3.42083	0.99795	3.85417	0.97754	3.40083	0.83145	3.3975	0.48365
3.40083	0.99725	3.42917	1.01011	3.8625	0.95741	3.40917	0.83427	3.40583	0.47812
3.40917	0.99377	3.4375	0.99493	3.87083	0.9622	3.4175	0.82256	3.41417	0.47475
3.4175	1.02852	3.44583	0.99891	3.87917	0.96266	3.42583	0.84519	3.4225	0.47415
3.42583	1.00714	3.45417	1.0011	3.8875	0.98455	3.43417	0.82418	3.43083	0.46696
3.43417	0.99207	3.4625	1.01108	3.89583	0.97016	3.4425	0.83172	3.43917	0.48134
3.4425	0.98443	3.47083	1.00243	3.90417	0.96728	3.45083	0.82661	3.4475	0.47518
3.45083	1.00384	3.47917	1.01414	3.9125	0.99106	3.45917	0.82694	3.45583	0.46796
3.45917	1.00199	3.4875	0.99517	3.92083	0.96324	3.4675	0.83595	3.46417	0.48052
3.4675	1.00591	3.49583	1.00178	3.92917	0.96366	3.47583	0.83215	3.4725	0.46541
3.47583	0.99024	3.50417	1.01363	3.9375	0.98596	3.48417	0.82644	3.48083	0.46969
3.48417	1.01164	3.5125	1.01264	3.94583	0.96888	3.4925	0.82035	3.48917	0.47337
3.4925	1.00273	3.52083	1.02333	3.95417	0.96556	3.50083	0.83591	3.4975	0.47573
3.50083	1.00623	3.52917	0.99767	3.9625	0.96864	3.50917	0.82477	3.50583	0.46452
3.50917	1.00547	3.5375	1.02189	3.97083	0.95563	3.5175	0.83051	3.51417	0.46262
3.5175	1.01392	3.54583	1.00779	3.97917	0.96676	3.52583	0.82701	3.5225	0.47322
3.52583	1.01245	3.55417	1.00612	3.9875	0.95651	3.53417	0.81592	3.53083	0.46049
3.53417	1.03086	3.5625	1.00875	3.99583	0.9743	3.5425	0.81781	3.53917	0.46501
3.5425	1.01022	3.57083	1.00816	4.00417	0.98448	3.55083	0.82667	3.5475	0.46783
3.55083	1.00555	3.57917	1.00309	4.0125	0.96331	3.55917	0.823	3.55583	0.45328
3.55917	0.99465	3.5875	1.00447	4.02083	0.96371	3.5675	0.81157	3.56417	0.45766
3.5675	0.99264	3.59583	0.99963	4.02917	0.95425	3.57583	0.81695	3.5725	0.45444
3.57583	0.99931	3.60417	1.01341	4.0375	0.96416	3.58417	0.8149	3.58083	0.46117
3.58417	1.00708	3.6125	1.02939	4.04583	0.99284	3.5925	0.80981	3.58917	0.46112
3.5925	1.01756	3.62083	1.01126	4.05417	0.96053	3.60083	0.81239	3.5975	0.46832
3.60083	1.00829	3.62917	0.99502	4.0625	0.97436	3.60917	0.81702	3.60583	0.47283
3.60917	0.99185	3.6375	1.01119	4.07083	0.94728	3.6175	0.81645	3.61417	0.45099
3.6175	1.01834	3.64583	1.0114	4.07917	0.96211	3.62583	0.82087	3.6225	0.4607
3.62583	1.01074	3.65417	1.01249	4.0875	0.99083	3.63417	0.81841	3.63083	0.45094
3.63417	0.98977	3.6625	1.00525	4.09583	0.97319	3.6425	0.80354	3.63917	0.46119
3.6425	0.99285	3.67083	1.02704	4.10417	0.9803	3.65083	0.80858	3.6475	0.45432
3.65083	0.99546	3.67917	1.00918	4.1125	0.96153	3.65917	0.80541	3.65583	0.45582
3.65917	0.99749	3.6875	1.00784	4.12083	0.96647	3.6675	0.8105	3.66417	0.45325
3.6675	0.9975	3.69583	1.00536	4.12917	0.95764	3.67583	0.81616	3.6725	0.45548
3.67583	1.00736	3.70417	1.01032	4.1375	0.9791	3.68417	0.80392	3.68083	0.45797
3.68417	0.98994	3.7125	1.02921	4.14583	0.97258	3.6925	0.80996	3.68917	0.45335
3.6925	0.99878	3.72083	1.00434	4.15417	0.9767	3.70083	0.82508	3.6975	0.45518
3.70083	0.99905	3.72917	1.0123	4.1625	0.9524	3.70917	0.80033	3.70583	0.45414
3.70917	1.00025	3.7375	1.00255	4.17083	0.96123	3.7175	0.81719	3.71417	0.45058
3.7175	1.00159	3.74583	1.00955	4.17917	0.96014	3.72583	0.81302	3.7225	0.45071
3.72583	1.00113	3.75417	0.99961	4.1875	0.95092	3.73417	0.80387	3.73083	0.45603
3.73417	1.00175	3.7625	1.01908	4.19583	0.95966	3.7425	0.8084	3.73917	0.45745
3.7425	1.01186	3.77083	1.00523	4.20417	0.97864	3.75083	0.81001	3.7475	0.44833
3.75083	1.00963	3.77917	1.02685	4.2125	0.95359	3.75917	0.80062	3.75583	0.4558
3.75917	0.99537	3.7875	0.99397	4.22083	0.95942	3.7675	0.79756	3.76417	0.4486
3.7675	0.99698	3.79583	1.01529	4.22917	0.96548	3.77583	0.79476	3.7725	0.45275
3.77583	1.00123	3.80417	1.01226	4.2375	0.96592	3.78417	0.80485	3.78083	0.4524
3.78417	0.99933	3.8125	1.01293	4.24583	0.9592	3.7925	0.78828	3.78917	0.45001
3.7925	1.00789	3.82083	1.00263	4.25417	0.97325	3.80083	0.80372	3.7975	0.44711
3.80083	1.00153	3.82917	1.002	4.2625	0.95291	3.80917	0.81365	3.80583	0.44208
3.80917	0.99324	3.8375	1.02478	4.27083	0.98197	3.8175	0.79956	3.81417	0.46097
3.8175	1.00211	3.84583	1.01087	4.27917	0.96207	3.82583	0.78244	3.8225	0.43788
3.82583	0.99205	3.85417	1.02996	4.2875	0.95616	3.83417	0.81121	3.83083	0.4479
3.83417	1.0194	3.8625	1.00892	4.29583	0.98644	3.8425	0.80693	3.83917	0.44725
3.8425	1.00109	3.87083	1.01445	4.30417	0.95703	3.85083	0.81094	3.8475	0.44476
3.85083	1.0176	3.87917	1.01826	4.3125	0.96425	3.85917	0.80187	3.85583	0.44896
3.85917	1.00117	3.8875	1.00952	4.32083	0.97516	3.8675	0.79815	3.86417	0.43622
3.8675	1.0124	3.89583	1.03433	4.32917	0.97034	3.87583	0.80076	3.8725	0.44233
3.87583	1.01551	3.90417	1.03215	4.3375	0.96242	3.88417	0.79253	3.88083	0.4456
3.88417	0.99422	3.9125	1.0067	4.34583	0.96918	3.8925	0.8073	3.88917	0.44746
3.8925	1.00265	3.92083	1.00024	4.35417	0.96721	3.90083	0.80023	3.8975	0.44673
3.90083	1.01757	3.92917	0.99989	4.3625	0.96929	3.90917	0.7917	3.90583	0.44784
3.90917	1.00152	3.9375	1.00293	4.37083	0.94658	3.9175	0.8098	3.91417	0.44771
3.9175	1.00994	3.94583	1.01137	4.37917	0.96808	3.92583	0.79967	3.9225	0.43603
3.92583	1.01207	3.95417	1.02187	4.3875	0.9536	3.93417	0.78912	3.93083	0.44943
3.93417	0.99526	3.9625	0.99615	4.39583	0.9419	3.9425	0.79382	3.93917	0.4472
3.9425	1.01688	3.97083	1.01285	4.40417	0.97368	3.95083	0.78476	3.9475	0.43713
3.95083	1.00836	3.97917	1.01174	4.4125	0.9735	3.95917	0.8089	3.95583	0.4506
3.95917	0.99024	3.9875	1.01267	4.42083	0.9563	3.9675	0.80342	3.96417	0.4496
3.9675	1.01239	3.99583	1.01575	4.42917	0.96231	3.97583	0.79268	3.9725	0.44624
3.97583	1.01867	4.00417	1.02578	4.4375	0.95573	3.98417	0.78252	3.98083	0.43292
3.98417	1.0027	4.0125	1.00263	4.44583	0.96833	3.9925	0.79893	3.98917	0.44131
3.9925	0.98232	4.02083	1.01086	4.45417	0.97294	4.00083	0.79629	3.9975	0.44534
4.00083	1.00856	4.02917	1.01585	4.4625	0.95903	4.00917	0.78453	4.00583	0.43006
4.00917	1.00787	4.0375	1.0058	4.47083	0.94654	4.0175	0.78916	4.01417	0.42907
4.0175	0.98904	4.04583	1.00966	4.47917	0.96384	4.02583	0.78522	4.0225	0.43882
4.02583	1.01625	4.05417	1.01002	4.4875	0.97569	4.03417	0.81032	4.03083	0.43172
4.03417	1.00823	4.0625	1.01118	4.49583	0.94768	4.0425	0.78637	4.03917	0.43608
4.0425	0.99532	4.07083	1.02138	4.50417	0.95414	4.05083	0.78377	4.0475	0.43649
4.05083	0.99114	4.07917	1.00955	4.5125	0.95458	4.05917	0.78941	4.05583	0.44375
4.05917	1.01158	4.0875	1.00739	4.52083	0.95565	4.0675	0.78287	4.06417	0.43834
4.0675	0.99834	4.09583	1.02176	4.52917	0.96408	4.07583	0.78691	4.0725	0.43394
4.07583	1.02115	4.10417	1.00389	4.5375	0.95776	4.08417	0.78813	4.08083	0.45027
4.08417	1.02832	4.1125	1.01092	4.54583	0.96298	4.0925	0.78385	4.08917	0.43429
4.0925	0.98388	4.12083	1.0093	4.55417	0.96128	4.10083	0.79112	4.0975	0.43822
4.10083	1.01308	4.12917	1.01808	4.5625	0.95461	4.10917	0.78058	4.10583	0.43652
4.10917	0.98402	4.1375	1.01291	4.57083	0.97269	4.1175	0.78366	4.11417	0.43798
4.1175	1.00023	4.14583	0.99139	4.57917	0.97169	4.12583	0.7849	4.1225	0.43054
4.12583	1.00507	4.15417	1.00193	4.5875	0.96517	4.13417	0.78074	4.13083	0.436
4.13417	1.00809	4.1625	1.01002	4.59583	0.97342	4.1425	0.78881	4.13917	0.43763
4.1425	1.0052	4.17083	1.03822	4.60417	0.95903	4.15083	0.79665	4.1475	0.43866
4.15083	1.00008	4.17917	1.00192	4.6125	0.97101	4.15917	0.80038	4.15583	0.43899
4.15917	1.01493	4.1875	1.00753	4.62083	0.95782	4.1675	0.79003	4.16417	0.4444
4.1675	1.03004	4.19583	1.00349	4.62917	0.9448	4.17583	0.78237	4.1725	0.43564
4.17583	1.01137	4.20417	1.00096	4.6375	0.95361	4.18417	0.78171	4.18083	0.4346
4.18417	0.99785	4.2125	1.02813	4.64583	0.93969	4.1925	0.78335	4.18917	0.434
4.1925	1.02069	4.22083	1.00698	4.65417	0.95845	4.20083	0.78644	4.1975	0.43003
4.20083	1.00378	4.22917	1.00248	4.6625	0.96537	4.20917	0.7937	4.20583	0.43835
4.20917	1.00246	4.2375	0.99321	4.67083	0.94459	4.2175	0.79212	4.21417	0.4362
4.2175	0.99714	4.24583	1.01239	4.67917	0.9579	4.22583	0.78658	4.2225	0.42608
4.22583	1.00152	4.25417	0.99934	4.6875	0.96443	4.23417	0.78338	4.23083	0.43795
4.23417	1.00581	4.2625	1.00983	4.69583	0.96984	4.2425	0.78842	4.23917	0.44156
4.2425	0.97984	4.27083	1.02367	4.70417	0.95268	4.25083	0.78778	4.2475	0.43169
4.25083	1.01576	4.27917	1.0178	4.7125	0.98096	4.25917	0.78507	4.25583	0.438
4.25917	0.99207	4.2875	1.01372	4.72083	0.96394	4.2675	0.77669	4.26417	0.44105
4.2675	1.01593	4.29583	1.02074	4.72917	0.9691	4.27583	0.77311	4.2725	0.43567
4.27583	1.00917	4.30417	1.00686	4.7375	0.96762	4.28417	0.7833	4.28083	0.43208
4.28417	0.99165	4.3125	1.00319	4.74583	0.97253	4.2925	0.766	4.28917	0.44208
4.2925	1.02187	4.32083	0.99465	4.75417	0.97252	4.30083	0.78883	4.2975	0.43359
4.30083	1.0163	4.32917	1.01901	4.7625	0.96078	4.30917	0.78935	4.30583	0.44525
4.30917	1.01133	4.3375	1.01565	4.77083	0.95303	4.3175	0.76575	4.31417	0.44148
4.3175	0.99397	4.34583	1.01058	4.77917	0.97342	4.32583	0.78629	4.3225	0.43621
4.32583	0.99092	4.35417	1.01032	4.7875	0.96778	4.33417	0.78718	4.33083	0.43501
4.33417	1.01661	4.3625	1.01437	4.79583	0.95714	4.3425	0.77519	4.33917	0.42711
4.3425	0.98725	4.37083	1.00883	4.80417	0.97146	4.35083	0.77034	4.3475	0.42182
4.35083	1.00628	4.37917	1.01349	4.8125	0.94629	4.35917	0.79168	4.35583	0.42763
4.35917	1.01352	4.3875	1.02374	4.82083	0.96874	4.3675	0.77352	4.36417	0.43857
4.3675	0.98819	4.39583	1.00637	4.82917	0.96274	4.37583	0.76863	4.3725	0.42621
4.37583	1.00585	4.40417	1.00479	4.8375	0.94245	4.38417	0.76974	4.38083	0.4362
4.38417	1.01003	4.4125	1.00258	4.84583	0.97815	4.3925	0.77479	4.38917	0.4343
4.3925	1.00849	4.42083	1.00679	4.85417	0.95492	4.40083	0.78563	4.3975	0.43937
4.40083	1.00016	4.42917	1.01515	4.8625	0.94795	4.40917	0.77421	4.40583	0.42802
4.40917	0.99648	4.4375	1.00973	4.87083	0.95865	4.4175	0.76439	4.41417	0.43426
4.4175	1.02181	4.44583	1.0101	4.87917	0.94381	4.42583	0.77697	4.4225	0.43617
4.42583	1.00268	4.45417	1.02261	4.8875	0.9482	4.43417	0.77711	4.43083	0.44055
4.43417	1.00423	4.4625	1.00211	4.89583	0.95235	4.4425	0.78321	4.43917	0.43893
4.4425	1.00672	4.47083	1.01546	4.90417	0.9529	4.45083	0.77277	4.4475	0.4314
4.45083	1.01552	4.47917	1.01294	4.9125	0.95002	4.45917	0.79093	4.45583	0.43285
4.45917	1.00308	4.4875	1.01509	4.92083	0.9507	4.4675	0.77376	4.46417	0.43221
4.4675	1.00236	4.49583	1.02584	4.92917	0.9548	4.47583	0.77517	4.4725	0.42209
4.47583	0.99639	4.50417	1.00401	4.9375	0.96002	4.48417	0.76907	4.48083	0.42945
4.48417	0.99726	4.5125	1.0294	4.94583	0.96712	4.4925	0.77489	4.48917	0.43057
4.4925	1.00061	4.52083	1.0164	4.95417	0.96033	4.50083	0.78382	4.4975	0.43901
4.50083	1.01427	4.52917	1.00066	4.9625	0.96418	4.50917	0.76977	4.50583	0.44604
4.50917	1.02113	4.5375	1.02029	4.97083	0.95954	4.5175	0.76312	4.51417	0.42677
4.5175	1.01637	4.54583	1.00955	4.97917	0.9533	4.52583	0.77528	4.5225	0.429
4.52583	1.01095	4.55417	1.01651	4.9875	0.9644	4.53417	0.76406	4.53083	0.44118
4.53417	1.01626	4.5625	1.01783	4.99583	0.96803	4.5425	0.78281	4.53917	0.4317
4.5425	1.00987	4.57083	1.00809	5.00417	0.96945	4.55083	0.76307	4.5475	0.43746
4.55083	1.01192	4.57917	1.00471	5.0125	0.95424	4.55917	0.76297	4.55583	0.42472
4.55917	0.99497	4.5875	1.01368	5.02083	0.95826	4.5675	0.77637	4.56417	0.4456
4.5675	1.01245	4.59583	1.00091	5.02917	0.95037	4.57583	0.76712	4.5725	0.43649
4.57583	0.99386	4.60417	0.99545	5.0375	0.97283	4.58417	0.75484	4.58083	0.42499
4.58417	1.01521	4.6125	1.0083	5.04583	0.9733	4.5925	0.76894	4.58917	0.43272
4.5925	1.00422	4.62083	1.0173	5.05417	0.96119	4.60083	0.77139	4.5975	0.42793
4.60083	0.9898	4.62917	0.99844	5.0625	0.94336	4.60917	0.76969	4.60583	0.43024
4.60917	1.00347	4.6375	1.00684	5.07083	0.95905	4.6175	0.77308	4.61417	0.4336
4.6175	1.006	4.64583	1.00579	5.07917	0.95705	4.62583	0.77243	4.6225	0.43155
4.62583	1.01211	4.65417	1.00911	5.0875	0.94803	4.63417	0.75207	4.63083	0.43034
4.63417	0.97602	4.6625	1.0249	5.09583	0.95299	4.6425	0.77611	4.63917	0.43302
4.6425	1.01989	4.67083	1.02945	5.10417	0.97133	4.65083	0.77187	4.6475	0.42877
4.65083	0.99582	4.67917	1.01686	5.1125	0.9559	4.65917	0.77335	4.65583	0.43298
4.65917	1.00821	4.6875	1.02307	5.12083	0.94857	4.6675	0.77698	4.66417	0.43957
4.6675	1.00006	4.69583	1.00713	5.12917	0.95144	4.67583	0.76805	4.6725	0.44106
4.67583	1.00158	4.70417	1.01664	5.1375	0.96755	4.68417	0.76219	4.68083	0.43941
4.68417	1.01083	4.7125	1.01468	5.14583	0.95664	4.6925	0.75432	4.68917	0.42882
4.6925	1.0118	4.72083	1.00753	5.15417	0.97433	4.70083	0.7608	4.6975	0.43249
4.70083	0.99794	4.72917	1.01724	5.1625	0.94298	4.70917	0.75773	4.70583	0.41617
4.70917	1.01055	4.7375	1.02141	5.17083	0.96208	4.7175	0.76996	4.71417	0.42743
4.7175	0.99677	4.74583	1.00639	5.17917	0.95931	4.72583	0.76766	4.7225	0.42537
4.72583	1.0073	4.75417	1.00859	5.1875	0.96387	4.73417	0.75945	4.73083	0.43142
4.73417	1.01213	4.7625	1.00725	5.19583	0.96404	4.7425	0.76734	4.73917	0.42763
4.7425	1.00427	4.77083	1.03285	5.20417	0.95547	4.75083	0.76343	4.7475	0.42453
4.75083	0.99382	4.77917	1.01341	5.2125	0.95058	4.75917	0.77654	4.75583	0.4378
4.75917	0.99749	4.7875	1.01414	5.22083	0.95342	4.7675	0.77442	4.76417	0.43521
4.7675	0.97839	4.79583	1.00836	5.22917	0.96476	4.77583	0.75774	4.7725	0.43431
4.77583	0.99606	4.80417	1.00788	5.2375	0.96008	4.78417	0.76159	4.78083	0.42586
4.78417	0.98885	4.8125	1.00645	5.24583	0.94829	4.7925	0.76677	4.78917	0.4333
4.7925	0.99895	4.82083	1.0132	5.25417	0.95118	4.80083	0.76609	4.7975	0.42488
4.80083	1.01511	4.82917	1.02529	5.2625	0.93781	4.80917	0.77437	4.80583	0.43297
4.80917	1.0089	4.8375	1.00225	5.27083	0.95932	4.8175	0.76551	4.81417	0.43622
4.8175	0.99334	4.84583	1.03424	5.27917	0.94048	4.82583	0.7682	4.8225	0.43011
4.82583	1.0128	4.85417	1.00887	5.2875	0.9603	4.83417	0.77155	4.83083	0.43276
4.83417	1.03369	4.8625	1.0153	5.29583	0.96852	4.8425	0.75783	4.83917	0.43895
4.8425	1.02064	4.87083	1.01053	5.30417	0.94885	4.85083	0.75874	4.8475	0.43698
4.85083	1.00659	4.87917	1.02027	5.3125	0.95655	4.85917	0.76679	4.85583	0.42531
4.85917	1.01553	4.8875	1.02806	5.32083	0.94545	4.8675	0.77162	4.86417	0.42726
4.8675	1.00345	4.89583	1.02585	5.32917	0.95673	4.87583	0.75951	4.8725	0.43805
4.87583	1.01079	4.90417	1.02098	5.3375	0.95423	4.88417	0.76323	4.88083	0.4314
4.88417	1.0046	4.9125	1.01225	5.34583	0.95961	4.8925	0.76261	4.88917	0.43664
4.8925	1.00274	4.92083	1.01542	5.35417	0.94516	4.90083	0.76298	4.8975	0.43132
4.90083	1.01365	4.92917	1.02492	5.3625	0.95211	4.90917	0.77282	4.90583	0.42542
4.90917	1.01193	4.9375	1.01252	5.37083	0.94816	4.9175	0.75895	4.91417	0.43647
4.9175	1.00385	4.94583	1.00471	5.37917	0.93446	4.92583	0.76931	4.9225	0.43031
4.92583	0.9942	4.95417	1.01941	5.3875	0.94623	4.93417	0.77179	4.93083	0.43387
4.93417	1.00314	4.9625	1.02023	5.39583	0.96378	4.9425	0.77737	4.93917	0.42966
4.9425	1.00195	4.97083	1.03193	5.40417	0.97518	4.95083	0.77148	4.9475	0.43141
4.95083	0.99872	4.97917	1.03076	5.4125	0.95573	4.95917	0.77174	4.95583	0.42922
4.95917	1.02099	4.9875	1.03088	5.42083	0.94675	4.9675	0.76155	4.96417	0.43302
4.9675	1.00928	4.99583	1.00184	5.42917	0.94961	4.97583	0.75948	4.9725	0.43723
4.97583	1.02177	5.00417	1.02065	5.4375	0.96702	4.98417	0.75842	4.98083	0.42645
4.98417	0.99691	5.0125	1.01974	5.44583	0.95115	4.9925	0.75544	4.98917	0.43158
4.9925	1.00629	5.02083	1.02244	5.45417	0.94267	5.00083	0.75339	4.9975	0.44053
5.00083	0.98212	5.02917	1.00852	5.4625	0.95895	5.00917	0.76331	5.00583	0.43728
5.00917	1.0256	5.0375	1.02731	5.47083	0.9636	5.0175	0.74982	5.01417	0.42252
5.0175	0.99479	5.04583	1.01447	5.47917	0.95667	5.02583	0.76149	5.0225	0.43862
5.02583	0.99095	5.05417	1.01716	5.4875	0.95886	5.03417	0.75439	5.03083	0.42117
5.03417	1.00057	5.0625	1.01826	5.49583	0.95517	5.0425	0.75346	5.03917	0.4333
5.0425	1.00781	5.07083	1.02717	5.50417	0.95619	5.05083	0.75364	5.0475	0.43003
5.05083	0.98812	5.07917	1.02058	5.5125	0.95192	5.05917	0.76449	5.05583	0.43095
5.05917	1.03149	5.0875	1.02716	5.52083	0.95767	5.0675	0.75327	5.06417	0.42424
5.0675	1.00265	5.09583	1.01759	5.52917	0.95846	5.07583	0.75363	5.0725	0.4235
5.07583	1.01632	5.10417	1.01818	5.5375	0.94815	5.08417	0.75858	5.08083	0.43328
5.08417	1.00906	5.1125	1.01412	5.54583	0.94203	5.0925	0.74727	5.08917	0.43417
5.0925	0.9981	5.12083	1.02734	5.55417	0.94987	5.10083	0.75832	5.0975	0.43088
5.10083	1.01403	5.12917	1.01173	5.5625	0.94942	5.10917	0.76247	5.10583	0.43123
5.10917	0.9834	5.1375	1.00151	5.57083	0.94921	5.1175	0.76404	5.11417	0.42931
5.1175	1.00532	5.14583	1.01181	5.57917	0.93828	5.12583	0.75204	5.1225	0.42395
5.12583	0.99201	5.15417	1.01271	5.5875	0.95116	5.13417	0.76186	5.13083	0.43633
5.13417	1.00139	5.1625	1.02908	5.59583	0.95774	5.1425	0.75373	5.13917	0.41452
5.1425	1.01648	5.17083	1.02102	5.60417	0.95113	5.15083	0.765	5.1475	0.42491
5.15083	0.99847	5.17917	1.01485	5.6125	0.95573	5.15917	0.76335	5.15583	0.4277
5.15917	1.00592	5.1875	1.03723	5.62083	0.95766	5.1675	0.75214	5.16417	0.4254
5.1675	1.007	5.19583	1.01737	5.62917	0.95224	5.17583	0.76092	5.1725	0.41893
5.17583	0.99164	5.20417	1.02623	5.6375	0.96521	5.18417	0.75515	5.18083	0.42661
5.18417	1.01636	5.2125	1.0154	5.64583	0.94844	5.1925	0.7601	5.18917	0.42789
5.1925	1.02379	5.22083	1.02588	5.65417	0.97915	5.20083	0.74994	5.1975	0.42882
5.20083	1.00806	5.22917	1.02665	5.6625	0.9708	5.20917	0.74727	5.20583	0.42737
5.20917	1.01822	5.2375	1.0128	5.67083	0.95367	5.2175	0.74918	5.21417	0.42952
5.2175	1.00515	5.24583	1.01206	5.67917	0.95644	5.22583	0.76011	5.2225	0.41847
5.22583	1.00919	5.25417	1.03367	5.6875	0.95635	5.23417	0.74686	5.23083	0.4304
5.23417	1.0051	5.2625	1.01851	5.69583	0.94332	5.2425	0.76207	5.23917	0.42702
5.2425	1.00897	5.27083	1.02295	5.70417	0.94654	5.25083	0.76507	5.2475	0.42935
5.25083	0.99993	5.27917	1.02331	5.7125	0.95876	5.25917	0.75432	5.25583	0.43038
5.25917	1.00586	5.2875	1.0052	5.72083	0.94167	5.2675	0.73993	5.26417	0.43132
5.2675	0.99988	5.29583	1.01008	5.72917	0.94296	5.27583	0.75154	5.2725	0.43018
5.27583	0.99492	5.30417	1.02465	5.7375	0.94632	5.28417	0.74902	5.28083	0.43412
5.28417	0.99897	5.3125	1.01682	5.74583	0.94374	5.2925	0.75778	5.28917	0.42633
5.2925	1.02006	5.32083	1.0239	5.75417	0.94318	5.30083	0.75174	5.2975	0.43259
5.30083	1.01279	5.32917	1.01985	5.7625	0.95935	5.30917	0.75908	5.30583	0.42635
5.30917	1.01414	5.3375	1.0163	5.77083	0.94822	5.3175	0.76412	5.31417	0.41867
5.3175	1.00115	5.34583	1.00284	5.77917	0.95147	5.32583	0.75074	5.3225	0.42881
5.32583	1.01744	5.35417	1.01443	5.7875	0.94017	5.33417	0.75393	5.33083	0.43528
5.33417	1.0131	5.3625	1.0321	5.79583	0.9712	5.3425	0.75261	5.33917	0.42902
5.3425	1.0105	5.37083	1.01736	5.80417	0.9423	5.35083	0.74641	5.3475	0.43103
5.35083	1.00436	5.37917	1.01664	5.8125	0.93452	5.35917	0.75659	5.35583	0.42605
5.35917	1.01322	5.3875	1.01266	5.82083	0.93648	5.3675	0.74734	5.36417	0.42404
5.3675	1.01218	5.39583	1.0081	5.82917	0.94383	5.37583	0.74934	5.3725	0.42329
5.37583	1.01264	5.40417	1.02636	5.8375	0.9536	5.38417	0.74961	5.38083	0.43063
5.38417	1.01321	5.4125	1.03004	5.84583	0.9397	5.3925	0.7551	5.38917	0.43192
5.3925	1.00796	5.42083	1.02569	5.85417	0.95339	5.40083	0.75616	5.3975	0.42477
5.40083	1.01168	5.42917	1.02324	5.8625	0.9505	5.40917	0.7484	5.40583	0.4259
5.40917	1.00694	5.4375	1.02349	5.87083	0.94391	5.4175	0.75582	5.41417	0.43398
5.4175	0.99983	5.44583	1.01964	5.87917	0.92271	5.42583	0.75826	5.4225	0.43481
5.42583	1.02176	5.45417	1.01677	5.8875	0.93456	5.43417	0.74812	5.43083	0.42413
5.43417	0.99294	5.4625	1.0181	5.89583	0.95486	5.4425	0.74976	5.43917	0.42453
5.4425	0.99189	5.47083	1.03335	5.90417	0.939	5.45083	0.74729	5.4475	0.42996
5.45083	1.01089	5.47917	1.0214	5.9125	0.95551	5.45917	0.74601	5.45583	0.4256
5.45917	0.9876	5.4875	1.01614	5.92083	0.94164	5.4675	0.7511	5.46417	0.42854
5.4675	1.01125	5.49583	1.03174	5.92917	0.94115	5.47583	0.75208	5.4725	0.43111
5.47583	1.02668	5.50417	1.01234	5.9375	0.9498	5.48417	0.75813	5.48083	0.42533
5.48417	0.99882	5.5125	1.02785	5.94583	0.94246	5.4925	0.74969	5.48917	0.41937
5.4925	1.00449	5.52083	1.00905	5.95417	0.94724	5.50083	0.73921	5.4975	0.4307
5.50083	1.01238	5.52917	1.02158	5.9625	0.93947	5.50917	0.75079	5.50583	0.43884
5.50917	0.98584	5.5375	1.04771	5.97083	0.94483	5.5175	0.75543	5.51417	0.42757
5.5175	1.00567	5.54583	1.00394	5.97917	0.94323	5.52583	0.74768	5.5225	0.42944
5.52583	1.0123	5.55417	1.01995	5.9875	0.94006	5.53417	0.74102	5.53083	0.4311
5.53417	1.00862	5.5625	1.02299	5.99583	0.94739	5.5425	0.75462	5.53917	0.42791
5.5425	0.97995	5.57083	1.01547	6.00417	0.95045	5.55083	0.75326	5.5475	0.42557
5.55083	0.99225	5.57917	1.01304	6.0125	0.94881	5.55917	0.74617	5.55583	0.42061
5.55917	1.01322	5.5875	1.01967	6.02083	0.95522	5.5675	0.74475	5.56417	0.4287
5.5675	1.00708	5.59583	1.00848	6.02917	0.92437	5.57583	0.75049	5.5725	0.431
5.57583	0.99638	5.60417	1.00614	6.0375	0.93758	5.58417	0.76161	5.58083	0.42739
5.58417	1.0163	5.6125	1.01567	6.04583	0.94372	5.5925	0.75009	5.58917	0.42267
5.5925	1.00182	5.62083	1.02235	6.05417	0.95612	5.60083	0.74731	5.5975	0.42709
5.60083	1.00999	5.62917	1.02248	6.0625	0.93985	5.60917	0.73863	5.60583	0.42977
5.60917	1.01916	5.6375	1.0088	6.07083	0.93113	5.6175	0.74484	5.61417	0.42527
5.6175	1.00346	5.64583	1.01467	6.07917	0.93772	5.62583	0.74788	5.6225	0.4374
5.62583	1.00111	5.65417	1.01803	6.0875	0.93871	5.63417	0.7469	5.63083	0.42668
5.63417	0.99271	5.6625	1.02245	6.09583	0.94425	5.6425	0.74974	5.63917	0.42528
5.6425	0.99027	5.67083	1.01826	6.10417	0.93794	5.65083	0.75156	5.6475	0.44467
5.65083	1.00008	5.67917	1.01638	6.1125	0.93016	5.65917	0.75375	5.65583	0.42696
5.65917	0.9998	5.6875	1.00677	6.12083	0.96453	5.6675	0.7569	5.66417	0.43585
5.6675	1.00124	5.69583	1.01862	6.12917	0.94041	5.67583	0.74786	5.6725	0.42587
5.67583	1.00843	5.70417	1.01852	6.1375	0.97042	5.68417	0.76184	5.68083	0.43201
5.68417	1.01161	5.7125	1.01491	6.14583	0.95006	5.6925	0.74696	5.68917	0.43319
5.6925	1.01073	5.72083	1.01166	6.15417	0.95429	5.70083	0.74663	5.6975	0.43008
5.70083	1.00823	5.72917	1.01887	6.1625	0.95102	5.70917	0.74839	5.70583	0.41826
5.70917	1.01359	5.7375	1.02019	6.17083	0.93017	5.7175	0.74552	5.71417	0.43236
5.7175	1.01119	5.74583	1.03429	6.17917	0.95127	5.72583	0.75127	5.7225	0.42608
5.72583	1.01199	5.75417	1.02444	6.1875	0.95824	5.73417	0.76005	5.73083	0.4231
5.73417	1.00001	5.7625	1.03774	6.19583	0.93619	5.7425	0.74887	5.73917	0.42508
5.7425	0.97173	5.77083	1.01817	6.20417	0.93039	5.75083	0.7541	5.7475	0.42377
5.75083	0.99403	5.77917	1.02509	6.2125	0.95093	5.75917	0.75019	5.75583	0.42724
5.75917	1.01653	5.7875	1.00869	6.22083	0.94907	5.7675	0.74525	5.76417	0.42724
5.7675	0.99729	5.79583	1.01868	6.22917	0.95126	5.77583	0.74393	5.7725	0.4337
5.77583	0.99672	5.80417	1.03707	6.2375	0.95931	5.78417	0.74718	5.78083	0.42683
5.78417	1.00521	5.8125	1.01066	6.24583	0.95166	5.7925	0.73276	5.78917	0.44207
5.7925	0.99786	5.82083	1.01888	6.25417	0.92897	5.80083	0.75144	5.7975	0.43147
5.80083	1.00154	5.82917	1.01521	6.2625	0.94633	5.80917	0.7474	5.80583	0.43064
5.80917	0.99776	5.8375	1.01741	6.27083	0.94512	5.8175	0.75197	5.81417	0.4357
5.8175	1.00254	5.84583	1.02174	6.27917	0.95213	5.82583	0.76675	5.8225	0.42352
5.82583	1.00543	5.85417	1.01972	6.2875	0.93746	5.83417	0.75125	5.83083	0.43253
5.83417	1.01667	5.8625	1.02356	6.29583	0.92997	5.8425	0.74396	5.83917	0.43436
5.8425	1.00196	5.87083	1.02158	6.30417	0.95017	5.85083	0.75382	5.8475	0.42881
5.85083	1.0004	5.87917	1.0247	6.3125	0.93779	5.85917	0.74465	5.85583	0.4263
5.85917	1.01071	5.8875	0.99176	6.32083	0.96308	5.8675	0.74944	5.86417	0.41931
5.8675	1.01595	5.89583	1.0177	6.32917	0.94979	5.87583	0.74446	5.8725	0.43215
5.87583	1.0057	5.90417	1.03077	6.3375	0.93216	5.88417	0.7468	5.88083	0.4299
5.88417	1.03464	5.9125	1.02271	6.34583	0.92978	5.8925	0.75745	5.88917	0.42245
5.8925	1.00536	5.92083	1.02379	6.35417	0.94473	5.90083	0.73932	5.8975	0.43969
5.90083	0.99964	5.92917	1.03389	6.3625	0.93365	5.90917	0.75247	5.90583	0.42868
5.90917	1.01218	5.9375	1.02574	6.37083	0.92082	5.9175	0.75151	5.91417	0.42517
5.9175	0.99714	5.94583	1.01754	6.37917	0.94477	5.92583	0.74251	5.9225	0.43222
5.92583	1.00387	5.95417	1.02008	6.3875	0.93895	5.93417	0.75181	5.93083	0.43159
5.93417	1.00468	5.9625	1.02713	6.39583	0.95763	5.9425	0.75608	5.93917	0.42872
5.9425	1.00735	5.97083	1.01878	6.40417	0.94209	5.95083	0.7542	5.9475	0.43428
5.95083	0.9927	5.97917	1.03013	6.4125	0.94994	5.95917	0.74326	5.95583	0.43603
5.95917	1.00279	5.9875	1.01431	6.42083	0.93698	5.9675	0.7399	5.96417	0.42946
5.9675	1.00059	5.99583	1.01018	6.42917	0.93632	5.97583	0.74639	5.9725	0.42408
5.97583	1.01882	6.00417	1.02031	6.4375	0.94004	5.98417	0.74644	5.98083	0.4413
5.98417	1.02416	6.0125	1.01128	6.44583	0.93957	5.9925	0.73319	5.98917	0.4262
5.9925	0.99246	6.02083	1.02651	6.45417	0.95011	6.00083	0.74715	5.9975	0.43606
6.00083	1.0049	6.02917	1.01127	6.4625	0.94952	6.00917	0.7497	6.00583	0.42629
6.00917	1.01815	6.0375	1.00619	6.47083	0.92211	6.0175	0.75136	6.01417	0.43186
6.0175	1.0141	6.04583	1.04071	6.47917	0.94904	6.02583	0.7497	6.0225	0.42518
6.02583	1.0145	6.05417	1.01958	6.4875	0.94882	6.03417	0.74696	6.03083	0.4296
6.03417	0.98848	6.0625	1.02029	6.49583	0.9566	6.0425	0.75373	6.03917	0.42892
6.0425	0.99139	6.07083	1.01428	6.50417	0.93698	6.05083	0.75103	6.0475	0.42473
6.05083	1.00906	6.07917	1.0331	6.5125	0.94856	6.05917	0.75515	6.05583	0.43529
6.05917	1.00422	6.0875	1.02463	6.52083	0.93767	6.0675	0.75208	6.06417	0.42386
6.0675	1.00063	6.09583	1.00406	6.52917	0.95515	6.07583	0.75418	6.0725	0.43176
6.07583	1.00487	6.10417	1.03294	6.5375	0.94484	6.08417	0.75274	6.08083	0.43243
6.08417	1.0046	6.1125	1.02318	6.54583	0.95017	6.0925	0.73759	6.08917	0.42551
6.0925	1.00484	6.12083	1.02072	6.55417	0.93135	6.10083	0.74788	6.0975	0.42514
6.10083	0.98508	6.12917	1.02964	6.5625	0.93511	6.10917	0.75418	6.10583	0.42224
6.10917	1.00326	6.1375	1.02236	6.57083	0.95331	6.1175	0.75863	6.11417	0.43394
6.1175	0.99563	6.14583	1.03406	6.57917	0.93731	6.12583	0.76122	6.1225	0.42834
6.12583	1.00572	6.15417	1.0403	6.5875	0.94368	6.13417	0.7475	6.13083	0.42329
6.13417	1.00176	6.1625	1.02955	6.59583	0.93995	6.1425	0.73569	6.13917	0.42839
6.1425	1.00979	6.17083	1.02665	6.60417	0.93398	6.15083	0.7492	6.1475	0.42825
6.15083	1.02007	6.17917	1.00936	6.6125	0.94697	6.15917	0.7375	6.15583	0.42882
6.15917	1.00402	6.1875	1.02639	6.62083	0.95577	6.1675	0.73448	6.16417	0.44218
6.1675	0.99699	6.19583	1.02805	6.62917	0.93657	6.17583	0.74997	6.1725	0.42028
6.17583	1.01307	6.20417	1.00953	6.6375	0.94497	6.18417	0.74263	6.18083	0.43282
6.18417	1.018	6.2125	1.01741	6.64583	0.94303	6.1925	0.7425	6.18917	0.43082
6.1925	0.99995	6.22083	1.02032	6.65417	0.93067	6.20083	0.75678	6.1975	0.42948
6.20083	1.00008	6.22917	1.02328	6.6625	0.94882	6.20917	0.73885	6.20583	0.43528
6.20917	1.01529	6.2375	1.01714	6.67083	0.94697	6.2175	0.73607	6.21417	0.43233
6.2175	1.00145	6.24583	1.02513	6.67917	0.95567	6.22583	0.74306	6.2225	0.42805
6.22583	1.01865	6.25417	1.03619	6.6875	0.94127	6.23417	0.7398	6.23083	0.4337
6.23417	1.02128	6.2625	1.01422	6.69583	0.95195	6.2425	0.74601	6.23917	0.43673
6.2425	1.01268	6.27083	1.01656	6.70417	0.94047	6.25083	0.75408	6.2475	0.41987
6.25083	1.00987	6.27917	1.04421	6.7125	0.93116	6.25917	0.74783	6.25583	0.43056
6.25917	0.99292	6.2875	1.02058	6.72083	0.94506	6.2675	0.74915	6.26417	0.42944
6.2675	1.0029	6.29583	1.01647	6.72917	0.9236	6.27583	0.7471	6.2725	0.4237
6.27583	1.01088	6.30417	1.01203	6.7375	0.93148	6.28417	0.75114	6.28083	0.4344
6.28417	1.00646	6.3125	1.02667	6.74583	0.93813	6.2925	0.74117	6.28917	0.43045
6.2925	1.01748	6.32083	1.01457	6.75417	0.93365	6.30083	0.75056	6.2975	0.42728
6.30083	1.00618	6.32917	1.02514	6.7625	0.93727	6.30917	0.73752	6.30583	0.4274
6.30917	0.98414	6.3375	1.0169	6.77083	0.94193	6.3175	0.74379	6.31417	0.43366
6.3175	1.00412	6.34583	1.02333	6.77917	0.94237	6.32583	0.7388	6.3225	0.43173
6.32583	0.98767	6.35417	1.03735	6.7875	0.92235	6.33417	0.7448	6.33083	0.42546
6.33417	0.99439	6.3625	1.03027	6.79583	0.94038	6.3425	0.7507	6.33917	0.42555
6.3425	1.01495	6.37083	1.02254	6.80417	0.92676	6.35083	0.73558	6.3475	0.41961
6.35083	1.01411	6.37917	1.02427	6.8125	0.93695	6.35917	0.74471	6.35583	0.42765
6.35917	1.00008	6.3875	1.01866	6.82083	0.9513	6.3675	0.74334	6.36417	0.42776
6.3675	1.00265	6.39583	1.03394	6.82917	0.92833	6.37583	0.74477	6.3725	0.44193
6.37583	0.99306	6.40417	1.02192	6.8375	0.94129	6.38417	0.74161	6.38083	0.42405
6.38417	1.01437	6.4125	1.02104	6.84583	0.93679	6.3925	0.72674	6.38917	0.43824
6.3925	1.00583	6.42083	1.0305	6.85417	0.9338	6.40083	0.73849	6.3975	0.41956
6.40083	1.01337	6.42917	1.02178	6.8625	0.94196	6.40917	0.76235	6.40583	0.43886
6.40917	1.0099	6.4375	1.0412	6.87083	0.95035	6.4175	0.75444	6.41417	0.41753
6.4175	1.01232	6.44583	1.02827	6.87917	0.94311	6.42583	0.73862	6.4225	0.43478
6.42583	0.99961	6.45417	1.01694	6.8875	0.94248	6.43417	0.73784	6.43083	0.42698
6.43417	1.01125	6.4625	1.02038	6.89583	0.94997	6.4425	0.73697	6.43917	0.4437
6.4425	1.00317	6.47083	1.02008	6.90417	0.93024	6.45083	0.73826	6.4475	0.42911
6.45083	1.0002	6.47917	1.01113	6.9125	0.94921	6.45917	0.73204	6.45583	0.42577
6.45917	1.01826	6.4875	1.03116	6.92083	0.9508	6.4675	0.73926	6.46417	0.43801
6.4675	1.00432	6.49583	1.0274	6.92917	0.92626	6.47583	0.73705	6.4725	0.42263
6.47583	0.99578	6.50417	1.03341	6.9375	0.9426	6.48417	0.74233	6.48083	0.43245
6.48417	1.01206	6.5125	1.0105	6.94583	0.95599	6.4925	0.74904	6.48917	0.43835
6.4925	0.98681	6.52083	1.01677	6.95417	0.95334	6.50083	0.7468	6.4975	0.42947
6.50083	1.00153	6.52917	1.00197	6.9625	0.9459	6.50917	0.74043	6.50583	0.43348
6.50917	0.99807	6.5375	1.01699	6.97083	0.94253	6.5175	0.73149	6.51417	0.4375
6.5175	0.98892	6.54583	1.03088	6.97917	0.94737	6.52583	0.74091	6.5225	0.42214
6.52583	0.99164	6.55417	1.01629	6.9875	0.93656	6.53417	0.73963	6.53083	0.4324
6.53417	0.99631	6.5625	1.01969	6.99583	0.93731	6.5425	0.73831	6.53917	0.4287
6.5425	0.99574	6.57083	1.00935	7.00417	0.95442	6.55083	0.74041	6.5475	0.44453
6.55083	1.02316	6.57917	0.99943	7.0125	0.94867	6.55917	0.74182	6.55583	0.43032
6.55917	0.99682	6.5875	1.01575	7.02083	0.94266	6.5675	0.74274	6.56417	0.43369
6.5675	0.99274	6.59583	1.02297	7.02917	0.94415	6.57583	0.74525	6.5725	0.43284
6.57583	0.9983	6.60417	1.03184	7.0375	0.94695	6.58417	0.74334	6.58083	0.43289
6.58417	0.99151	6.6125	1.02089	7.04583	0.94476	6.5925	0.73896	6.58917	0.43069
6.5925	1.01286	6.62083	1.02165	7.05417	0.94623	6.60083	0.75026	6.5975	0.43347
6.60083	0.99238	6.62917	1.0142	7.0625	0.94327	6.60917	0.73907	6.60583	0.42504
6.60917	1.00215	6.6375	1.02445	7.07083	0.93207	6.6175	0.73917	6.61417	0.43561
6.6175	0.99377	6.64583	1.01549	7.07917	0.94664	6.62583	0.7325	6.6225	0.42507
6.62583	1.00972	6.65417	1.01414	7.0875	0.93588	6.63417	0.74765	6.63083	0.42913
6.63417	1.00536	6.6625	1.02811	7.09583	0.94529	6.6425	0.73888	6.63917	0.42744
6.6425	0.99214	6.67083	1.01677	7.10417	0.95332	6.65083	0.74409	6.6475	0.42879
6.65083	1.0015	6.67917	1.01405	7.1125	0.94909	6.65917	0.73488	6.65583	0.42228
6.65917	1.01753	6.6875	1.02779	7.12083	0.95873	6.6675	0.74185	6.66417	0.42865
6.6675	0.99568	6.69583	1.01478	7.12917	0.93923	6.67583	0.75187	6.6725	0.43292
6.67583	1.02147	6.70417	1.02498	7.1375	0.93012	6.68417	0.74294	6.68083	0.42914
6.68417	1.00763	6.7125	1.02371	7.14583	0.93398	6.6925	0.73325	6.68917	0.43082
6.6925	0.99575	6.72083	1.02996	7.15417	0.94169	6.70083	0.72813	6.6975	0.42733
6.70083	1.00947	6.72917	1.02274	7.1625	0.95931	6.70917	0.73642	6.70583	0.43603
6.70917	1.00225	6.7375	1.01696	7.17083	0.93142	6.7175	0.71559	6.71417	0.44262
6.7175	1.00164	6.74583	1.01952	7.17917	0.93806	6.72583	0.74222	6.7225	0.43208
6.72583	1.00443	6.75417	1.02739	7.1875	0.92932	6.73417	0.73661	6.73083	0.42234
6.73417	0.99594	6.7625	1.04966	7.19583	0.93352	6.7425	0.73679	6.73917	0.43596
6.7425	0.99796	6.77083	1.01161	7.20417	0.94099	6.75083	0.71579	6.7475	0.42792
6.75083	1.01619	6.77917	1.01582	7.2125	0.94133	6.75917	0.73871	6.75583	0.42538
6.75917	1.01092	6.7875	1.00328	7.22083	0.94645	6.7675	0.72753	6.76417	0.43933
6.7675	0.99361	6.79583	1.02071	7.22917	0.93845	6.77583	0.73831	6.7725	0.42752
6.77583	1.02382	6.80417	1.03705	7.2375	0.93863	6.78417	0.73874	6.78083	0.43013
6.78417	0.9976	6.8125	1.0318	7.24583	0.94822	6.7925	0.73907	6.78917	0.4271
6.7925	1.02143	6.82083	1.03435	7.25417	0.93225	6.80083	0.73798	6.7975	0.43361
6.80083	0.99392	6.82917	1.01681	7.2625	0.95561	6.80917	0.73743	6.80583	0.42899
6.80917	0.99799	6.8375	1.01589	7.27083	0.94847	6.8175	0.73249	6.81417	0.42567
6.8175	1.00829	6.84583	1.03298	7.27917	0.94397	6.82583	0.7363	6.8225	0.43233
6.82583	1.02269	6.85417	1.02297	7.2875	0.94065	6.83417	0.75212	6.83083	0.43413
6.83417	0.98365	6.8625	1.01544	7.29583	0.93336	6.8425	0.73459	6.83917	0.42484
6.8425	1.00164	6.87083	1.03138	7.30417	0.95089	6.85083	0.73847	6.8475	0.43319
6.85083	0.99985	6.87917	1.01964	7.3125	0.93526	6.85917	0.74352	6.85583	0.43003
6.85917	0.99364	6.8875	1.01059	7.32083	0.9424	6.8675	0.72829	6.86417	0.43522
6.8675	1.01125	6.89583	1.02009	7.32917	0.94699	6.87583	0.75169	6.8725	0.43563
6.87583	1.01145	6.90417	1.02238	7.3375	0.94478	6.88417	0.73657	6.88083	0.42715
6.88417	1.01301	6.9125	1.02021	7.34583	0.94563	6.8925	0.74673	6.88917	0.42861
6.8925	1.00331	6.92083	1.03734	7.35417	0.93233	6.90083	0.72142	6.8975	0.42578
6.90083	0.99218	6.92917	1.02744	7.3625	0.93784	6.90917	0.74188	6.90583	0.43364
6.90917	1.01687	6.9375	1.02623	7.37083	0.93893	6.9175	0.73706	6.91417	0.42595
6.9175	1.00213	6.94583	1.01195	7.37917	0.93906	6.92583	0.74014	6.9225	0.42052
6.92583	0.9979	6.95417	1.01428	7.3875	0.93385	6.93417	0.73579	6.93083	0.43556
6.93417	1.00684	6.9625	1.02164	7.39583	0.92749	6.9425	0.73727	6.93917	0.43013
6.9425	1.00066	6.97083	1.02345	7.40417	0.94066	6.95083	0.73394	6.9475	0.42337
6.95083	1.00058	6.97917	1.02021	7.4125	0.9411	6.95917	0.73279	6.95583	0.43233
6.95917	1.00911	6.9875	1.0077	7.42083	0.95349	6.9675	0.7375	6.96417	0.42377
6.9675	1.00172	6.99583	1.01568	7.42917	0.93477	6.97583	0.74026	6.9725	0.4204
6.97583	1.01181	7.00417	1.01607	7.4375	0.93918	6.98417	0.74819	6.98083	0.43524
6.98417	0.98715	7.0125	1.01946	7.44583	0.95714	6.9925	0.72155	6.98917	0.42879
6.9925	1.00977	7.02083	1.01741	7.45417	0.93875	7.00083	0.72602	6.9975	0.42097
7.00083	1.00071	7.02917	1.02544	7.4625	0.93627	7.00917	0.72637	7.00583	0.4312
7.00917	1.00617	7.0375	1.01572	7.47083	0.94009	7.0175	0.74284	7.01417	0.43232
7.0175	1.01391	7.04583	1.0102	7.47917	0.94882	7.02583	0.73841	7.0225	0.42888
7.02583	1.00517	7.05417	1.00666	7.4875	0.93837	7.03417	0.72649	7.03083	0.43884
7.03417	1.0039	7.0625	1.01365	7.49583	0.93527	7.0425	0.74004	7.03917	0.42289
7.0425	1.01199	7.07083	1.03007	7.50417	0.95164	7.05083	0.73835	7.0475	0.42597
7.05083	0.97655	7.07917	1.01324	7.5125	0.93169	7.05917	0.73479	7.05583	0.427
7.05917	1.00612	7.0875	1.02074	7.52083	0.93845	7.0675	0.74111	7.06417	0.43316
7.0675	1.01479	7.09583	1.01973	7.52917	0.95194	7.07583	0.73543	7.0725	0.42364
7.07583	1.01176	7.10417	1.02418	7.5375	0.95769	7.08417	0.73068	7.08083	0.42867
7.08417	0.99241	7.1125	1.02984	7.54583	0.92787	7.0925	0.74242	7.08917	0.43515
7.0925	1.02152	7.12083	1.03049	7.55417	0.94011	7.10083	0.73955	7.0975	0.43507
7.10083	1.02225	7.12917	1.01828	7.5625	0.9602	7.10917	0.73021	7.10583	0.43113
7.10917	0.99914	7.1375	1.00568	7.57083	0.93452	7.1175	0.73963	7.11417	0.43482
7.1175	1.00379	7.14583	1.00335	7.57917	0.96577	7.12583	0.72521	7.1225	0.42679
7.12583	0.99724	7.15417	1.0347	7.5875	0.94968	7.13417	0.73494	7.13083	0.42915
7.13417	1.00468	7.1625	1.02738	7.59583	0.95717	7.1425	0.73091	7.13917	0.42417
7.1425	1.00169	7.17083	1.03525	7.60417	0.93891	7.15083	0.73697	7.1475	0.42906
7.15083	0.99465	7.17917	1.02424	7.6125	0.92298	7.15917	0.7385	7.15583	0.4248
7.15917	1.01071	7.1875	1.02454	7.62083	0.93569	7.1675	0.73741	7.16417	0.42569
7.1675	0.98752	7.19583	1.02394	7.62917	0.95445	7.17583	0.73251	7.1725	0.43817
7.17583	1.01261	7.20417	1.02727	7.6375	0.95282	7.18417	0.72627	7.18083	0.4317
7.18417	1.01336	7.2125	1.03479	7.64583	0.93867	7.1925	0.72606	7.18917	0.43412
7.1925	1.00383	7.22083	1.029	7.65417	0.95099	7.20083	0.73804	7.1975	0.43534
7.20083	1.01585	7.22917	1.02041	7.6625	0.94222	7.20917	0.74236	7.20583	0.41984
7.20917	1.00344	7.2375	1.01489	7.67083	0.95642	7.2175	0.74244	7.21417	0.4351
7.2175	0.99474	7.24583	1.02527	7.67917	0.9366	7.22583	0.73541	7.2225	0.44103
7.22583	1.00079	7.25417	1.01674	7.6875	0.94392	7.23417	0.73168	7.23083	0.43173
7.23417	0.97981	7.2625	1.02938	7.69583	0.93527	7.2425	0.73851	7.23917	0.42981
7.2425	0.99361	7.27083	1.01747	7.70417	0.93209	7.25083	0.73167	7.2475	0.43543
7.25083	0.99329	7.27917	1.02127	7.7125	0.92948	7.25917	0.72902	7.25583	0.42662
7.25917	0.99848	7.2875	1.02264	7.72083	0.96092	7.2675	0.72803	7.26417	0.4309
7.2675	1.01036	7.29583	1.01915	7.72917	0.93971	7.27583	0.72317	7.2725	0.43471
7.27583	1.0188	7.30417	1.00731	7.7375	0.93269	7.28417	0.73036	7.28083	0.43091
7.28417	0.99231	7.3125	1.02079	7.74583	0.94649	7.2925	0.72629	7.28917	0.4331
7.2925	1.00348	7.32083	1.01285	7.75417	0.94221	7.30083	0.72986	7.2975	0.42411
7.30083	1.01202	7.32917	1.02671	7.7625	0.93305	7.30917	0.72073	7.30583	0.42772
7.30917	1.01412	7.3375	1.03328	7.77083	0.93479	7.3175	0.74845	7.31417	0.4308
7.3175	1.00528	7.34583	1.0138	7.77917	0.93289	7.32583	0.73762	7.3225	0.43933
7.32583	0.99998	7.35417	1.03567	7.7875	0.95771	7.33417	0.7388	7.33083	0.42924
7.33417	1.01385	7.3625	1.03138	7.79583	0.95837	7.3425	0.72514	7.33917	0.44169
7.3425	1.02152	7.37083	1.01252	7.80417	0.94764	7.35083	0.74119	7.3475	0.43179
7.35083	0.97865	7.37917	1.01379	7.8125	0.94711	7.35917	0.72939	7.35583	0.42974
7.35917	0.99529	7.3875	1.02699	7.82083	0.9353	7.3675	0.73261	7.36417	0.43015
7.3675	1.02516	7.39583	1.04238	7.82917	0.95636	7.37583	0.73009	7.3725	0.42876
7.37583	1.01755	7.40417	1.02295	7.8375	0.94916	7.38417	0.73283	7.38083	0.42686
7.38417	1.01396	7.4125	1.03245	7.84583	0.93136	7.3925	0.73928	7.38917	0.42901
7.3925	1.00452	7.42083	1.02469	7.85417	0.92285	7.40083	0.74178	7.3975	0.42629
7.40083	0.98504	7.42917	1.0234	7.8625	0.93415	7.40917	0.72208	7.40583	0.43364
7.40917	1.00636	7.4375	1.02597	7.87083	0.94001	7.4175	0.71929	7.41417	0.42205
7.4175	1.00381	7.44583	1.0197	7.87917	0.94744	7.42583	0.73515	7.4225	0.43258
7.42583	1.00108	7.45417	1.03939	7.8875	0.93731	7.43417	0.73921	7.43083	0.42994
7.43417	1.01188	7.4625	1.03769	7.89583	0.94933	7.4425	0.72337	7.43917	0.42853
7.4425	1.00097	7.47083	1.02782	7.90417	0.93718	7.45083	0.73802	7.4475	0.43519
7.45083	1.0044	7.47917	1.01689	7.9125	0.9176	7.45917	0.72124	7.45583	0.43435
7.45917	1.00982	7.4875	1.02344	7.92083	0.94882	7.4675	0.73159	7.46417	0.43802
7.4675	1.00535	7.49583	1.02266	7.92917	0.9521	7.47583	0.73013	7.4725	0.42698
7.47583	0.98104	7.50417	1.02037	7.9375	0.93742	7.48417	0.73831	7.48083	0.4274
7.48417	0.9999	7.5125	1.02495	7.94583	0.94276	7.4925	0.7405	7.48917	0.43133
7.4925	0.98549	7.52083	1.02931	7.95417	0.93966	7.50083	0.73333	7.4975	0.42735
7.50083	1.01302	7.52917	1.03214	7.9625	0.93121	7.50917	0.73133	7.50583	0.43695
7.50917	1.00305	7.5375	1.01455	7.97083	0.95183	7.5175	0.73939	7.51417	0.43097
7.5175	0.99918	7.54583	1.02787	7.97917	0.94079	7.52583	0.73438	7.5225	0.43584
7.52583	1.00916	7.55417	1.03737	7.9875	0.93832	7.53417	0.73181	7.53083	0.42452
7.53417	1.01694	7.5625	1.03287	7.99583	0.91685	7.5425	0.74557	7.53917	0.42426
7.5425	1.00449	7.57083	1.02942	8.00417	0.93707	7.55083	0.73776	7.5475	0.43778
7.55083	1.01021	7.57917	1.00988	8.0125	0.93176	7.55917	0.73315	7.55583	0.42962
7.55917	1.01713	7.5875	1.04036	8.02083	0.93519	7.5675	0.73185	7.56417	0.43931
7.5675	0.9906	7.59583	1.03718	8.02917	0.94225	7.57583	0.74326	7.5725	0.43155
7.57583	0.98928	7.60417	1.02695	8.0375	0.93384	7.58417	0.73696	7.58083	0.42882
7.58417	1.00226	7.6125	1.00665	8.04583	0.92207	7.5925	0.72722	7.58917	0.42765
7.5925	1.0017	7.62083	1.03422	8.05417	0.94085	7.60083	0.72967	7.5975	0.42491
7.60083	0.9781	7.62917	1.03251	8.0625	0.93578	7.60917	0.73308	7.60583	0.43297
7.60917	1.00333	7.6375	1.01851	8.07083	0.92637	7.6175	0.73024	7.61417	0.42294
7.6175	0.99318	7.64583	1.02762	8.07917	0.93516	7.62583	0.73728	7.6225	0.43582
7.62583	1.00025	7.65417	1.03664	8.0875	0.93046	7.63417	0.72819	7.63083	0.42929
7.63417	1.02128	7.6625	1.02435	8.09583	0.93705	7.6425	0.72611	7.63917	0.42473
7.6425	1.01765	7.67083	1.03202	8.10417	0.94726	7.65083	0.72186	7.6475	0.42627
7.65083	0.99526	7.67917	1.01925	8.1125	0.94006	7.65917	0.75105	7.65583	0.43332
7.65917	0.98887	7.6875	1.02291	8.12083	0.9348	7.6675	0.72551	7.66417	0.42816
7.6675	1.01767	7.69583	1.02286	8.12917	0.94753	7.67583	0.72381	7.6725	0.42445
7.67583	1.02597	7.70417	1.02669	8.1375	0.93781	7.68417	0.73315	7.68083	0.4225
7.68417	1.01308	7.7125	1.00979	8.14583	0.92368	7.6925	0.738	7.68917	0.44483
7.6925	1.00029	7.72083	1.03029	8.15417	0.95954	7.70083	0.72915	7.6975	0.43422
7.70083	1.0096	7.72917	1.02485	8.1625	0.9384	7.70917	0.72398	7.70583	0.42792
7.70917	1.00153	7.7375	1.00946	8.17083	0.92753	7.7175	0.72122	7.71417	0.43898
7.7175	1.01663	7.74583	1.02804	8.17917	0.9252	7.72583	0.73977	7.7225	0.43268
7.72583	0.99078	7.75417	1.01597	8.1875	0.92785	7.73417	0.7307	7.73083	0.43655
7.73417	1.01814	7.7625	1.0358	8.19583	0.93651	7.7425	0.72923	7.73917	0.43185
7.7425	1.01832	7.77083	1.03077	8.20417	0.93987	7.75083	0.73233	7.7475	0.43592
7.75083	1.00491	7.77917	1.01693	8.2125	0.94256	7.75917	0.72649	7.75583	0.43662
7.75917	1.01596	7.7875	1.00963	8.22083	0.93704	7.7675	0.73239	7.76417	0.43346
7.7675	0.98299	7.79583	1.02385	8.22917	0.95197	7.77583	0.72237	7.7725	0.43179
7.77583	1.00269	7.80417	1.02072	8.2375	0.93719	7.78417	0.739	7.78083	0.43531
7.78417	0.9817	7.8125	1.01338	8.24583	0.93212	7.7925	0.72981	7.78917	0.43027
7.7925	1.00058	7.82083	1.02182	8.25417	0.96226	7.80083	0.73326	7.7975	0.44248
7.80083	1.00453	7.82917	1.02487	8.2625	0.92964	7.80917	0.72428	7.80583	0.42445
7.80917	1.01901	7.8375	1.02479	8.27083	0.94138	7.8175	0.73547	7.81417	0.42277
7.8175	1.00625	7.84583	1.02384	8.27917	0.93819	7.82583	0.72224	7.8225	0.43263
7.82583	0.98103	7.85417	1.01838	8.2875	0.91478	7.83417	0.72931	7.83083	0.42714
7.83417	1.01135	7.8625	1.01622	8.29583	0.93902	7.8425	0.73253	7.83917	0.43082
7.8425	0.98357	7.87083	1.00947	8.30417	0.94549	7.85083	0.7418	7.8475	0.43559
7.85083	1.00818	7.87917	1.0065	8.3125	0.9305	7.85917	0.72732	7.85583	0.42568
7.85917	1.01227	7.8875	1.0418	8.32083	0.93756	7.8675	0.7248	7.86417	0.43824
7.8675	0.99873	7.89583	1.017	8.32917	0.92941	7.87583	0.72764	7.8725	0.4268
7.87583	1.00067	7.90417	1.03891	8.3375	0.93438	7.88417	0.71465	7.88083	0.42515
7.88417	1.04512	7.9125	1.02096	8.34583	0.93765	7.8925	0.71379	7.88917	0.42648
7.8925	1.00317	7.92083	1.00251	8.35417	0.9445	7.90083	0.72727	7.8975	0.43144
7.90083	1.01491	7.92917	1.02102	8.3625	0.93893	7.90917	0.7268	7.90583	0.42292
7.90917	1.00363	7.9375	1.01964	8.37083	0.94356	7.9175	0.73803	7.91417	0.43085
7.9175	0.9765	7.94583	1.03237	8.37917	0.94419	7.92583	0.72067	7.9225	0.43551
7.92583	0.98012	7.95417	1.00457	8.3875	0.93613	7.93417	0.73339	7.93083	0.42962
7.93417	0.99193	7.9625	1.02763	8.39583	0.92472	7.9425	0.72323	7.93917	0.4457
7.9425	0.99575	7.97083	1.02752	8.40417	0.94146	7.95083	0.72409	7.9475	0.43063
7.95083	1.00652	7.97917	1.01503	8.4125	0.94999	7.95917	0.73349	7.95583	0.4435
7.95917	1.01799	7.9875	1.01049	8.42083	0.94906	7.9675	0.73331	7.96417	0.43125
7.9675	1.01571	7.99583	1.00786	8.42917	0.93496	7.97583	0.73349	7.9725	0.42801
7.97583	0.97689	8.00417	1.0252	8.4375	0.95147	7.98417	0.72803	7.98083	0.44276
7.98417	1.00149	8.0125	1.0284	8.44583	0.92615	7.9925	0.73911	7.98917	0.43541
7.9925	1.01546	8.02083	1.01865	8.45417	0.9314	8.00083	0.73065	7.9975	0.44573
8.00083	0.9788	8.02917	1.02356	8.4625	0.94552	8.00917	0.73283	8.00583	0.43466
8.00917	1.00929	8.0375	1.03759	8.47083	0.92923	8.0175	0.72316	8.01417	0.43348
8.0175	0.98154	8.04583	1.0233	8.47917	0.93577	8.02583	0.73341	8.0225	0.42822
8.02583	1.00384	8.05417	1.03146	8.4875	0.94813	8.03417	0.7357	8.03083	0.4366
8.03417	1.00478	8.0625	1.01079	8.49583	0.94947	8.0425	0.73983	8.03917	0.42902
8.0425	1.01863	8.07083	1.02835	8.50417	0.93807	8.05083	0.73573	8.0475	0.43584
8.05083	1.01369	8.07917	1.0144	8.5125	0.91542	8.05917	0.71756	8.05583	0.42651
8.05917	0.98322	8.0875	1.01838	8.52083	0.92812	8.0675	0.73688	8.06417	0.43651
8.0675	1.02057	8.09583	1.01699	8.52917	0.93748	8.07583	0.72914	8.0725	0.43764
8.07583	1.02452	8.10417	1.01556	8.5375	0.92475	8.08417	0.7206	8.08083	0.43088
8.08417	1.01139	8.1125	1.0322	8.54583	0.93735	8.0925	0.71902	8.08917	0.4376
8.0925	1.00835	8.12083	1.03865	8.55417	0.94541	8.10083	0.73518	8.0975	0.44036
8.10083	1.00108	8.12917	1.03571	8.5625	0.95392	8.10917	0.73507	8.10583	0.42815
8.10917	1.01425	8.1375	1.02545	8.57083	0.94467	8.1175	0.72531	8.11417	0.44209
8.1175	0.99674	8.14583	1.02069	8.57917	0.93061	8.12583	0.72871	8.1225	0.4226
8.12583	0.99661	8.15417	1.0332	8.5875	0.92992	8.13417	0.72866	8.13083	0.42887
8.13417	0.99191	8.1625	1.01129	8.59583	0.92599	8.1425	0.72996	8.13917	0.42521
8.1425	1.01129	8.17083	1.02832	8.60417	0.94179	8.15083	0.73066	8.1475	0.43154
8.15083	1.00626	8.17917	1.02767	8.6125	0.94367	8.15917	0.73664	8.15583	0.42794
8.15917	1.0109	8.1875	1.02363	8.62083	0.92937	8.1675	0.72198	8.16417	0.42774
8.1675	0.99087	8.19583	1.04274	8.62917	0.94582	8.17583	0.72344	8.1725	0.43454
8.17583	0.98885	8.20417	1.01716	8.6375	0.93674	8.18417	0.72731	8.18083	0.4368
8.18417	0.97789	8.2125	1.02576	8.64583	0.94126	8.1925	0.73249	8.18917	0.42537
8.1925	0.99382	8.22083	1.0277	8.65417	0.92814	8.20083	0.73205	8.1975	0.43187
8.20083	1.00171	8.22917	1.02048	8.6625	0.94131	8.20917	0.73348	8.20583	0.43211
8.20917	1.01825	8.2375	1.03821	8.67083	0.93987	8.2175	0.72204	8.21417	0.4329
8.2175	1.0029	8.24583	1.02607	8.67917	0.92674	8.22583	0.74087	8.2225	0.42445
8.22583	0.99666	8.25417	1.03477	8.6875	0.95229	8.23417	0.7299	8.23083	0.43338
8.23417	1.00344	8.2625	1.01613	8.69583	0.93049	8.2425	0.72858	8.23917	0.44014
8.2425	0.9863	8.27083	1.03101	8.70417	0.94962	8.25083	0.72083	8.2475	0.44284
8.25083	0.98522	8.27917	1.02971	8.7125	0.9467	8.25917	0.72406	8.25583	0.4276
8.25917	1.01222	8.2875	1.03177	8.72083	0.92674	8.2675	0.72658	8.26417	0.43088
8.2675	0.99782	8.29583	1.03592	8.72917	0.92575	8.27583	0.72031	8.2725	0.42548
8.27583	1.00723	8.30417	1.01981	8.7375	0.93967	8.28417	0.72092	8.28083	0.42457
8.28417	1.00523	8.3125	1.032	8.74583	0.93061	8.2925	0.725	8.28917	0.43156
8.2925	1.01007	8.32083	1.024	8.75417	0.92683	8.30083	0.7326	8.2975	0.44352
8.30083	1.0067	8.32917	1.03182	8.7625	0.93986	8.30917	0.7224	8.30583	0.4356
8.30917	1.00366	8.3375	1.02621	8.77083	0.95114	8.3175	0.73275	8.31417	0.43261
8.3175	1.0045	8.34583	1.03323	8.77917	0.92529	8.32583	0.73337	8.3225	0.43285
8.32583	1.00652	8.35417	1.03374	8.7875	0.9309	8.33417	0.73908	8.33083	0.43336
8.33417	1.01769	8.3625	1.01207	8.79583	0.95074	8.3425	0.72237	8.33917	0.4307
8.3425	0.99369	8.37083	1.03094	8.80417	0.93236	8.35083	0.73149	8.3475	0.42446
8.35083	1.00563	8.37917	1.03857	8.8125	0.93911	8.35917	0.71896	8.35583	0.4288
8.35917	0.99873	8.3875	1.0421	8.82083	0.94523	8.3675	0.72512	8.36417	0.43245
8.3675	1.03017	8.39583	1.0353	8.82917	0.93037	8.37583	0.73692	8.3725	0.42947
8.37583	0.99134	8.40417	1.02132	8.8375	0.93154	8.38417	0.73048	8.38083	0.42668
8.38417	0.99644	8.4125	1.01874	8.84583	0.93193	8.3925	0.72847	8.38917	0.42979
8.3925	1.01163	8.42083	1.02146	8.85417	0.93945	8.40083	0.72607	8.3975	0.43624
8.40083	0.99073	8.42917	1.03842	8.8625	0.94114	8.40917	0.73083	8.40583	0.4294
8.40917	1.01152	8.4375	1.01618	8.87083	0.94226	8.4175	0.7283	8.41417	0.42885
8.4175	1.00766	8.44583	1.03286	8.87917	0.93786	8.42583	0.71367	8.4225	0.44123
8.42583	1.01525	8.45417	1.0287	8.8875	0.94347	8.43417	0.73806	8.43083	0.43145
8.43417	1.00378	8.4625	1.03474	8.89583	0.9313	8.4425	0.72548	8.43917	0.43519
8.4425	1.01173	8.47083	1.01168	8.90417	0.9442	8.45083	0.73251	8.4475	0.42968
8.45083	1.0181	8.47917	1.03125	8.9125	0.92484	8.45917	0.71918	8.45583	0.43435
8.45917	1.00469	8.4875	1.03287	8.92083	0.93442	8.4675	0.72362	8.46417	0.43164
8.4675	1.01354	8.49583	1.03086	8.92917	0.9487	8.47583	0.73244	8.4725	0.43325
8.47583	1.00424	8.50417	1.03403	8.9375	0.92459	8.48417	0.7259	8.48083	0.43576
8.48417	1.00507	8.5125	1.0266	8.94583	0.92583	8.4925	0.72319	8.48917	0.43293
8.4925	1.00923	8.52083	1.03296	8.95417	0.92891	8.50083	0.73102	8.4975	0.43152
8.50083	1.0041	8.52917	1.04203	8.9625	0.95151	8.50917	0.71948	8.50583	0.43174
8.50917	1.00178	8.5375	1.02947	8.97083	0.94989	8.5175	0.72223	8.51417	0.43015
8.5175	1.0186	8.54583	1.01362	8.97917	0.92766	8.52583	0.72232	8.5225	0.42465
8.52583	1.0052	8.55417	1.02829	8.9875	0.92007	8.53417	0.72266	8.53083	0.42879
8.53417	1.02351	8.5625	1.0256	8.99583	0.92857	8.5425	0.71408	8.53917	0.43316
8.5425	1.01265	8.57083	1.03475	9.00417	0.92873	8.55083	0.72549	8.5475	0.43539
8.55083	0.99552	8.57917	1.02087	9.0125	0.93576	8.55917	0.72842	8.55583	0.42692
8.55917	1.01037	8.5875	1.02565	9.02083	0.92863	8.5675	0.71949	8.56417	0.43521
8.5675	1.00375	8.59583	1.02523	9.02917	0.94409	8.57583	0.72244	8.5725	0.43508
8.57583	1.03705	8.60417	1.03196	9.0375	0.93756	8.58417	0.72406	8.58083	0.44262
8.58417	0.99716	8.6125	1.03189	9.04583	0.94476	8.5925	0.74775	8.58917	0.4314
8.5925	0.99868	8.62083	1.01341	9.05417	0.91731	8.60083	0.72927	8.5975	0.437
8.60083	1.01073	8.62917	1.03915	9.0625	0.9267	8.60917	0.73247	8.60583	0.4351
8.60917	0.99058	8.6375	1.01781	9.07083	0.93757	8.6175	0.73284	8.61417	0.43269
8.6175	1.01327	8.64583	1.029	9.07917	0.93305	8.62583	0.72114	8.6225	0.43335
8.62583	1.01004	8.65417	1.02235	9.0875	0.95158	8.63417	0.72525	8.63083	0.43523
8.63417	0.98898	8.6625	1.02542	9.09583	0.9315	8.6425	0.71964	8.63917	0.4367
8.6425	1.00183	8.67083	1.03256	9.10417	0.93838	8.65083	0.73192	8.6475	0.43593
8.65083	0.97318	8.67917	1.04501	9.1125	0.93331	8.65917	0.73318	8.65583	0.43275
8.65917	1.01675	8.6875	1.02335	9.12083	0.92769	8.6675	0.72157	8.66417	0.43045
8.6675	1.01538	8.69583	1.03459	9.12917	0.93907	8.67583	0.72701	8.6725	0.44042
8.67583	0.98257	8.70417	1.02977	9.1375	0.93141	8.68417	0.73217	8.68083	0.44178
8.68417	1.00316	8.7125	1.03378	9.14583	0.9292	8.6925	0.72571	8.68917	0.43465
8.6925	0.99487	8.72083	1.02622	9.15417	0.94967	8.70083	0.72766	8.6975	0.43371
8.70083	1.01529	8.72917	1.03202	9.1625	0.93656	8.70917	0.72584	8.70583	0.42713
8.70917	0.99909	8.7375	1.00509	9.17083	0.94945	8.7175	0.72127	8.71417	0.43335
8.7175	0.98604	8.74583	1.04396	9.17917	0.9364	8.72583	0.72505	8.7225	0.43007
8.72583	1.01502	8.75417	1.03473	9.1875	0.93511	8.73417	0.72003	8.73083	0.43143
8.73417	1.01464	8.7625	1.02576	9.19583	0.93752	8.7425	0.72099	8.73917	0.42871
8.7425	1.01479	8.77083	1.0514	9.20417	0.9254	8.75083	0.71933	8.7475	0.4305
8.75083	1.00926	8.77917	1.01528	9.2125	0.93193	8.75917	0.72645	8.75583	0.43054
8.75917	1.00695	8.7875	1.02535	9.22083	0.92862	8.7675	0.72641	8.76417	0.43506
8.7675	1.00327	8.79583	1.02039	9.22917	0.92748	8.77583	0.72913	8.7725	0.42302
8.77583	1.00298	8.80417	1.03213	9.2375	0.929	8.78417	0.72299	8.78083	0.43712
8.78417	1.00345	8.8125	1.03471	9.24583	0.94248	8.7925	0.72114	8.78917	0.43271
8.7925	0.99709	8.82083	1.04463	9.25417	0.94169	8.80083	0.72863	8.7975	0.43848
8.80083	1.01404	8.82917	1.01701	9.2625	0.92402	8.80917	0.74446	8.80583	0.43312
8.80917	1.00387	8.8375	1.01473	9.27083	0.9292	8.8175	0.73144	8.81417	0.43571
8.8175	1.00445	8.84583	1.04033	9.27917	0.93682	8.82583	0.72977	8.8225	0.43145
8.82583	1.00338	8.85417	1.0165	9.2875	0.93055	8.83417	0.72051	8.83083	0.43299
8.83417	1.00587	8.8625	1.04948	9.29583	0.94065	8.8425	0.72299	8.83917	0.43053
8.8425	0.99232	8.87083	1.01682	9.30417	0.94629	8.85083	0.73299	8.8475	0.44084
8.85083	1.02378	8.87917	1.02225	9.3125	0.93909	8.85917	0.71317	8.85583	0.43424
8.85917	1.00888	8.8875	1.02904	9.32083	0.94305	8.8675	0.71621	8.86417	0.43495
8.8675	1.01108	8.89583	1.03265	9.32917	0.9299	8.87583	0.72175	8.8725	0.4272
8.87583	0.99986	8.90417	1.03714	9.3375	0.93044	8.88417	0.73163	8.88083	0.43809
8.88417	1.0151	8.9125	1.02867	9.34583	0.9437	8.8925	0.71401	8.88917	0.43552
8.8925	1.00088	8.92083	1.03332	9.35417	0.92997	8.90083	0.72533	8.8975	0.43159
8.90083	0.98779	8.92917	1.00911	9.3625	0.92938	8.90917	0.72551	8.90583	0.43636
8.90917	1.01497	8.9375	1.00874	9.37083	0.92233	8.9175	0.71763	8.91417	0.43265
8.9175	1.02108	8.94583	1.03233	9.37917	0.92549	8.92583	0.72246	8.9225	0.42622
8.92583	0.99254	8.95417	1.03717	9.3875	0.93961	8.93417	0.72005	8.93083	0.43505
8.93417	1.02194	8.9625	1.03151	9.39583	0.92558	8.9425	0.73483	8.93917	0.44077
8.9425	1.01396	8.97083	1.03798	9.40417	0.94004	8.95083	0.71961	8.9475	0.43163
8.95083	1.02162	8.97917	1.01987	9.4125	0.92969	8.95917	0.72039	8.95583	0.44053
8.95917	1.00346	8.9875	1.01974	9.42083	0.92322	8.9675	0.72056	8.96417	0.43262
8.9675	1.00091	8.99583	1.02209	9.42917	0.92301	8.97583	0.71829	8.9725	0.44165
8.97583	1.01797	9.00417	1.02069	9.4375	0.9381	8.98417	0.73185	8.98083	0.42447
8.98417	0.99769	9.0125	1.03135	9.44583	0.94565	8.9925	0.72809	8.98917	0.43558
8.9925	1.01813	9.02083	1.02283	9.45417	0.94809	9.00083	0.72416	8.9975	0.42814
9.00083	0.98876	9.02917	1.01973	9.4625	0.93283	9.00917	0.72123	9.00583	0.43366
9.00917	0.99372	9.0375	1.01221	9.47083	0.94133	9.0175	0.73132	9.01417	0.43091
9.0175	1.02172	9.04583	1.04814	9.47917	0.93113	9.02583	0.7335	9.0225	0.43278
9.02583	1.00033	9.05417	1.02956	9.4875	0.95232	9.03417	0.71745	9.03083	0.4379
9.03417	1.01248	9.0625	1.0323	9.49583	0.92892	9.0425	0.73066	9.03917	0.4313
9.0425	1.00802	9.07083	1.02599	9.50417	0.929	9.05083	0.7274	9.0475	0.43424
9.05083	1.0097	9.07917	1.01151	9.5125	0.94387	9.05917	0.72718	9.05583	0.43353
9.05917	1.00011	9.0875	1.0294	9.52083	0.9282	9.0675	0.72585	9.06417	0.43271
9.0675	0.97998	9.09583	1.03897	9.52917	0.91901	9.07583	0.73006	9.0725	0.4273
9.07583	1.0184	9.10417	1.03763	9.5375	0.9366	9.08417	0.72951	9.08083	0.43739
9.08417	0.99578	9.1125	1.0272	9.54583	0.93084	9.0925	0.73761	9.08917	0.43352
9.0925	1.00975	9.12083	1.04079	9.55417	0.92662	9.10083	0.72334	9.0975	0.4346
9.10083	1.02032	9.12917	1.02943	9.5625	0.94209	9.10917	0.72824	9.10583	0.43114
9.10917	1.01142	9.1375	1.01234	9.57083	0.91552	9.1175	0.71738	9.11417	0.4324
9.1175	1.0017	9.14583	1.03865	9.57917	0.92663	9.12583	0.71586	9.1225	0.4454
9.12583	1.001	9.15417	1.03346	9.5875	0.94699	9.13417	0.72603	9.13083	0.43304
9.13417	0.99197	9.1625	1.02181	9.59583	0.94929	9.1425	0.71139	9.13917	0.43078
9.1425	0.99852	9.17083	1.0269	9.60417	0.9418	9.15083	0.73051	9.1475	0.43075
9.15083	1.0052	9.17917	1.02215	9.6125	0.93104	9.15917	0.71555	9.15583	0.43228
9.15917	1.02013	9.1875	1.02938	9.62083	0.94663	9.1675	0.72271	9.16417	0.43096
9.1675	1.0137	9.19583	1.01489	9.62917	0.91733	9.17583	0.72427	9.1725	0.43659
9.17583	0.98907	9.20417	1.02454	9.6375	0.92743	9.18417	0.72186	9.18083	0.4321
9.18417	0.99817	9.2125	1.02516	9.64583	0.93897	9.1925	0.71722	9.18917	0.44731
9.1925	1.0076	9.22083	1.03446	9.65417	0.92519	9.20083	0.7248	9.1975	0.4348
9.20083	1.01597	9.22917	1.02201	9.6625	0.92572	9.20917	0.72622	9.20583	0.43727
9.20917	0.98938	9.2375	1.03113	9.67083	0.93177	9.2175	0.71043	9.21417	0.43782
9.2175	1.01392	9.24583	1.02907	9.67917	0.94592	9.22583	0.72034	9.2225	0.43786
9.22583	1.00866	9.25417	1.03783	9.6875	0.93092	9.23417	0.72461	9.23083	0.43442
9.23417	1.00711	9.2625	1.0284	9.69583	0.93676	9.2425	0.71711	9.23917	0.42182
9.2425	0.98764	9.27083	1.02494	9.70417	0.93554	9.25083	0.72995	9.2475	0.43063
9.25083	0.97944	9.27917	1.03545	9.7125	0.9298	9.25917	0.7274	9.25583	0.43652
9.25917	1.00215	9.2875	1.0325	9.72083	0.93518	9.2675	0.70978	9.26417	0.43318
9.2675	1.00898	9.29583	1.02739	9.72917	0.95532	9.27583	0.71316	9.2725	0.43728
9.27583	1.00126	9.30417	1.03875	9.7375	0.93109	9.28417	0.72306	9.28083	0.43446
9.28417	1.01951	9.3125	1.01734	9.74583	0.93864	9.2925	0.72736	9.28917	0.43879
9.2925	0.99988	9.32083	1.0196	9.75417	0.93009	9.30083	0.72637	9.2975	0.43549
9.30083	1.00487	9.32917	1.02547	9.7625	0.93791	9.30917	0.71753	9.30583	0.4367
9.30917	1.00256	9.3375	1.01609	9.77083	0.93859	9.3175	0.72697	9.31417	0.43639
9.3175	1.02321	9.34583	1.00703	9.77917	0.92821	9.32583	0.7273	9.3225	0.44242
9.32583	1.00146	9.35417	1.02363	9.7875	0.9372	9.33417	0.72173	9.33083	0.4329
9.33417	1.01174	9.3625	1.03086	9.79583	0.93273	9.3425	0.7297	9.33917	0.42933
9.3425	0.99997	9.37083	1.04212	9.80417	0.93287	9.35083	0.72441	9.3475	0.42661
9.35083	1.01176	9.37917	1.0293	9.8125	0.93201	9.35917	0.72855	9.35583	0.43092
9.35917	1.02061	9.3875	1.03384	9.82083	0.942	9.3675	0.71159	9.36417	0.4209
9.3675	1.00934	9.39583	1.02508	9.82917	0.93046	9.37583	0.72067	9.3725	0.43936
9.37583	1.01267	9.40417	1.01606	9.8375	0.94173	9.38417	0.72799	9.38083	0.42685
9.38417	1.01782	9.4125	1.04669	9.84583	0.94136	9.3925	0.72905	9.38917	0.43079
9.3925	0.97982	9.42083	1.02869	9.85417	0.93153	9.40083	0.71765	9.3975	0.43166
9.40083	0.98292	9.42917	1.04606	9.8625	0.9355	9.40917	0.72202	9.40583	0.42428
9.40917	0.9914	9.4375	1.02526	9.87083	0.93486	9.4175	0.71347	9.41417	0.43405
9.4175	1.01397	9.44583	1.02187	9.87917	0.94023	9.42583	0.72019	9.4225	0.4353
9.42583	1.00546	9.45417	1.02362	9.8875	0.91808	9.43417	0.71791	9.43083	0.44017
9.43417	1.00691	9.4625	1.02819	9.89583	0.92691	9.4425	0.72666	9.43917	0.43098
9.4425	1.0276	9.47083	1.02869	9.90417	0.93195	9.45083	0.72872	9.4475	0.42349
9.45083	1.00808	9.47917	1.02991	9.9125	0.94046	9.45917	0.72934	9.45583	0.42581
9.45917	0.9959	9.4875	1.02106	9.92083	0.9306	9.4675	0.71846	9.46417	0.43674
9.4675	0.99563	9.49583	1.02852	9.92917	0.94702	9.47583	0.72528	9.4725	0.44175
9.47583	1.0026	9.50417	1.03017	9.9375	0.93925	9.48417	0.72961	9.48083	0.43671
9.48417	0.99712	9.5125	1.01529	9.94583	0.93033	9.4925	0.71865	9.48917	0.43747
9.4925	1.00529	9.52083	1.03153	9.95417	0.93318	9.50083	0.72373	9.4975	0.43506
9.50083	1.00858	9.52917	1.02768	9.9625	0.93432	9.50917	0.72722	9.50583	0.43829
9.50917	1.00171	9.5375	1.02512	9.97083	0.93123	9.5175	0.73257	9.51417	0.43742
9.5175	1.01769	9.54583	1.03432	9.97917	0.92186	9.52583	0.71703	9.5225	0.4333
9.52583	1.0168	9.55417	1.03327	9.9875	0.93834	9.53417	0.738	9.53083	0.4326
9.53417	1.01922	9.5625	1.01952	9.99583	0.94362	9.5425	0.72506	9.53917	0.43283
9.5425	1.01157	9.57083	1.02987	10.0042	0.92856	9.55083	0.72202	9.5475	0.4378
9.55083	1.00308	9.57917	1.0281	10.0125	0.93797	9.55917	0.72111	9.55583	0.43382
9.55917	1.02883	9.5875	1.03832	10.0208	0.91703	9.5675	0.72189	9.56417	0.43682
9.5675	0.9837	9.59583	1.02367	10.0292	0.93937	9.57583	0.71358	9.5725	0.43965
9.57583	1.00641	9.60417	1.02991	10.0375	0.92632	9.58417	0.71559	9.58083	0.42956
9.58417	1.02205	9.6125	1.01495	10.0458	0.93023	9.5925	0.72111	9.58917	0.43016
9.5925	0.99246	9.62083	1.03908	10.0542	0.93646	9.60083	0.71733	9.5975	0.44546
9.60083	1.00847	9.62917	1.01888	10.0625	0.93538	9.60917	0.71275	9.60583	0.42764
9.60917	1.01791	9.6375	1.03718	10.0708	0.93314	9.6175	0.7167	9.61417	0.4298
9.6175	1.01651	9.64583	1.04065	10.0792	0.94346	9.62583	0.7234	9.6225	0.42753
9.62583	1.01535	9.65417	1.03116	10.0875	0.9365	--	--	9.63083	0.43078
9.63417	1.00802	9.6625	1.02911	10.0958	0.92314	--	--	9.63917	0.44215
9.6425	1.00585	9.67083	1.01475	10.1042	0.9316	--	--	9.6475	0.43774
9.65083	1.0175	9.67917	1.03556	10.1125	0.92902	--	--	9.65583	0.43105
9.65917	0.9991	9.6875	1.02927	10.1208	0.9325	--	--	9.66417	0.43831
9.6675	1.00301	9.69583	1.01219	10.1292	0.92213	--	--	9.6725	0.43277
9.67583	1.01037	9.70417	1.01256	10.1375	0.92609	--	--	9.68083	0.43506
9.68417	1.00221	9.7125	1.04888	10.1458	0.92456	--	--	9.68917	0.43017
9.6925	1.02003	9.72083	1.03545	10.1542	0.93496	--	--	9.6975	0.4304
9.70083	0.99984	9.72917	1.01588	10.1625	0.92759	--	--	9.70583	0.43765
9.70917	1.01121	9.7375	1.04258	10.1708	0.93354	--	--	9.71417	0.43218
9.7175	1.00217	9.74583	1.03251	10.1792	0.93189	--	--	9.7225	0.43331
9.72583	1.01484	9.75417	1.04783	10.1875	0.93165	--	--	9.73083	0.43313
9.73417	1.00979	9.7625	1.02553	10.1958	0.92782	--	--	9.73917	0.43836
9.7425	1.00457	9.77083	1.01667	10.2042	0.93258	--	--	9.7475	0.43664
9.75083	1.0139	9.77917	1.04275	10.2125	0.92859	--	--	9.75583	0.42893
9.75917	0.9986	9.7875	1.02858	10.2208	0.92134	--	--	9.76417	0.43907
9.7675	1.0126	9.79583	1.02869	10.2292	0.93104	--	--	9.7725	0.4391
9.77583	1.00661	9.80417	1.02908	10.2375	0.94227	--	--	9.78083	0.43323
9.78417	1.00906	9.8125	1.02521	10.2458	0.94225	--	--	9.78917	0.43389
9.7925	1.00721	9.82083	1.03283	10.2542	0.93569	--	--	9.7975	0.43391
9.80083	0.98695	9.82917	1.04061	10.2625	0.93583	--	--	9.80583	0.44224
9.80917	1.00451	9.8375	1.02104	10.2708	0.93746	--	--	9.81417	0.44493
9.8175	1.02163	9.84583	1.03362	10.2792	0.94113	--	--	9.8225	0.43515
9.82583	0.99157	9.85417	1.02822	10.2875	0.94081	--	--	9.83083	0.42918
9.83417	0.99807	9.8625	1.02557	10.2958	0.93409	--	--	9.83917	0.43857
9.8425	1.02253	9.87083	1.01261	10.3042	0.93468	--	--	9.8475	0.43168
9.85083	1.00761	9.87917	1.02597	10.3125	0.93722	--	--	9.85583	0.43307
9.85917	0.99702	9.8875	1.02552	10.3208	0.94126	--	--	9.86417	0.43388
9.8675	0.99879	9.89583	1.03008	10.3292	0.93996	--	--	9.8725	0.43794
9.87583	1.00178	9.90417	1.03736	10.3375	0.91967	--	--	9.88083	0.44721
9.88417	1.02128	9.9125	1.02631	10.3458	0.92784	--	--	9.88917	0.4368
9.8925	1.01316	9.92083	1.02224	10.3542	0.92865	--	--	9.8975	0.43769
9.90083	1.01859	9.92917	1.02265	10.3625	0.92845	--	--	9.90583	0.44817
9.90917	1.021	9.9375	1.00293	10.3708	0.92916	--	--	9.91417	0.43178
9.9175	0.98977	9.94583	1.03352	10.3792	0.93791	--		9.9225	0.43553
9.92583	1.00727	9.95417	1.03391	10.3875	0.93545			9.93083	0.44884
9.93417	0.99336	9.9625	1.05088	10.3958	0.92261			9.93917	0.4317
9.9425	1.013	9.97083	1.039	10.4042	0.93727			9.9475	0.43686
9.95083	0.99422	9.97917	1.04352	10.4125	0.93248			9.95583	0.438
9.95917	1.01867	9.9875	1.04227	10.4208	0.91881			9.96417	0.43683
9.9675	1.0192	9.99583	1.03372	10.4292	0.92394			9.9725	0.43272
9.97583	0.99771	10.0042	1.03865	10.4375	0.93683			9.98083	0.44361
9.98417	1.01909	10.0125	1.03869	10.4458	0.92804			9.98917	0.43889
9.9925	1.00462	10.0208	1.03697	10.4542	0.92274			9.9975	0.42594
10.0008	1.01874	10.0292	1.03364	10.4625	0.92992			10.0058	0.43781
10.0092	1.02569	10.0375	1.03551	10.4708	0.93329			10.0142	0.44016
10.0175	1.01703	10.0458	1.0266	10.4792	0.93955			10.0225	0.43453
10.0258	1.01311	10.0542	1.01964	10.4875	0.94629			10.0308	0.434
10.0342	1.01448	10.0625	1.01485	10.4958	0.94185			10.0392	0.43644
10.0425	1.00758	10.0708	1.03789	10.5042	0.93865			10.0475	0.43509
10.0508	1.01909	10.0792	1.03873	10.5125	0.92651			10.0558	0.42827
10.0592	1.0003	10.0875	1.03482	10.5208	0.9319			10.0642	0.43664
10.0675	1.01009	10.0958	1.03048	10.5292	0.92827			10.0725	0.42789
10.0758	0.99956	10.1042	1.0413	10.5375	0.9452			10.0808	0.4311
10.0842	1.00015	10.1125	1.04543	10.5458	0.93292			10.0892	0.42746
10.0925	1.00631	10.1208	1.0246	10.5542	0.9363			10.0975	0.42933
10.1008	1.01473	10.1292	1.03669	10.5625	0.93195			10.1058	0.43083
10.1092	1.00761	10.1375	1.02436	10.5708	0.92668			10.1142	0.4356
10.1175	1.02346	10.1458	1.0416	10.5792	0.937			10.1225	0.44127
10.1258	1.00749	10.1542	1.03642	10.5875	0.91695			10.1308	0.44455
10.1342	0.99841	10.1625	1.04151	10.5958	0.93655			10.1392	0.43465
10.1425	1.01028	10.1708	1.0305	10.6042	0.93845			10.1475	0.43678
10.1508	1.00249	10.1792	1.04363	10.6125	0.93993			10.1558	0.43414
10.1592	1.01279	10.1875	1.02489	10.6208	0.93951			10.1642	0.44394
10.1675	1.01645	10.1958	1.03601	10.6292	0.92867			10.1725	0.44093
10.1758	1.00327	10.2042	1.03533	10.6375	0.92984			10.1808	0.43633
10.1842	1.00395	10.2125	1.047	10.6458	0.92517			10.1892	0.43895
10.1925	1.00793	10.2208	1.04319	10.6542	0.93344			10.1975	0.43312
10.2008	1.02071	10.2292	1.02893	10.6625	0.92313			10.2058	0.43304
10.2092	1.01357	10.2375	1.02485	10.6708	0.92043			10.2142	0.43479
10.2175	1.00108	10.2458	1.04268	10.6792	0.94335			10.2225	0.43657
10.2258	0.99988	10.2542	1.05098	10.6875	0.92228			10.2308	0.43422
10.2342	1.00711	10.2625	1.03777	10.6958	0.92463			10.2392	0.4269
10.2425	1.00185	10.2708	1.03281	10.7042	0.9325			10.2475	0.43293
10.2508	1.00837	10.2792	1.04622	10.7125	0.93784			10.2558	0.43408
10.2592	1.0065	10.2875	1.04678	10.7208	0.93175			10.2642	0.43881
10.2675	1.00829	10.2958	1.03482	10.7292	0.92326			10.2725	0.43063
10.2758	1.0161	10.3042	1.02665	10.7375	0.9466			10.2808	0.43277
10.2842	1.00877	10.3125	1.03191	10.7458	0.92971			10.2892	0.43898
10.2925	1.01297	10.3208	1.0315	10.7542	0.93202			10.2975	0.44177
10.3008	1.01835	10.3292	1.0252	10.7625	0.92295			10.3058	0.43269
10.3092	0.98993	10.3375	1.0236	10.7708	0.94238			10.3142	0.43513
10.3175	0.9935	10.3458	1.0401	10.7792	0.94021			10.3225	0.43166
10.3258	0.99128	10.3542	1.01001	10.7875	0.95059			10.3308	0.43458
10.3342	0.99896	10.3625	1.03535	10.7958	0.93065			10.3392	0.43072
10.3425	1.00415	10.3708	1.01323	10.8042	0.93667			10.3475	0.43348
10.3508	1.00368	10.3792	1.01601	10.8125	0.92293			10.3558	0.44351
10.3592	1.02012	10.3875	1.03168	10.8208	0.93061			10.3642	0.44124
10.3675	1.00318	10.3958	1.03216	10.8292	0.92381			10.3725	0.43406
10.3758	1.00933	10.4042	1.02115	10.8375	0.9335			10.3808	0.44052
10.3842	0.9856	10.4125	1.04052	10.8458	0.92405			10.3892	0.42982
10.3925	1.01454	10.4208	1.03203	10.8542	0.93204			10.3975	0.43947
10.4008	0.99295	10.4292	1.01639	10.8625	0.94936			10.4058	0.43196
10.4092	1.01477	10.4375	1.02806	10.8708	0.92879			10.4142	0.44027
10.4175	1.00534	10.4458	1.02547	10.8792	0.92401			10.4225	0.42879
10.4258	1.00769	10.4542	1.03362	10.8875	0.93649			10.4308	0.43695
10.4342	1.018	10.4625	1.03979	10.8958	0.92726			10.4392	0.43793
10.4425	1.01465	10.4708	1.02757	10.9042	0.92775			10.4475	0.4436
10.4508	1.01862	10.4792	1.05097	10.9125	0.93445			10.4558	0.4397
10.4592	1.00804	10.4875	1.03357	10.9208	0.92919			10.4642	0.43468
10.4675	1.00668	10.4958	1.04139	10.9292	0.92475			10.4725	0.43286
10.4758	0.99288	10.5042	1.02803	10.9375	0.93007			10.4808	0.43095
10.4842	0.9959	10.5125	1.0196	10.9458	0.95235			10.4892	0.43141
10.4925	1.02197	10.5208	1.0291	10.9542	0.92481			10.4975	0.43429
10.5008	0.9922	10.5292	1.03618	10.9625	0.93079			10.5058	0.43824
10.5092	1.02841	10.5375	1.02867	10.9708	0.91928			10.5142	0.44741
10.5175	1.00791	10.5458	1.03846	10.9792	0.92219			10.5225	0.44326
10.5258	0.9991	10.5542	1.03023	10.9875	0.9349			10.5308	0.43941
10.5342	1.00929	10.5625	1.0331	10.9958	0.92727			10.5392	0.42433
10.5425	1.00099	10.5708	1.02955	11.0042	0.94188			10.5475	0.43437
10.5508	0.99835	10.5792	1.02765	11.0125	0.93637			10.5558	0.43639
10.5592	1.00496	10.5875	1.03332	11.0208	0.94082			10.5642	0.42834
10.5675	1.00366	10.5958	1.02504	11.0292	0.92827			10.5725	0.4391
10.5758	1.00387	10.6042	1.03882	11.0375	0.94026			10.5808	0.43047
10.5842	1.02094	10.6125	1.0162	11.0458	0.93924			10.5892	0.43041
10.5925	1.00958	10.6208	1.02942	11.0542	0.93008			10.5975	0.43581
10.6008	1.00781	10.6292	1.0459	11.0625	0.93564			10.6058	0.43906
10.6092	1.00417	10.6375	1.03435	11.0708	0.93048			10.6142	0.43201
10.6175	1.00672	10.6458	1.02574	11.0792	0.92342			10.6225	0.43725
10.6258	0.98043	10.6542	1.03793	11.0875	0.92783			10.6308	0.42984
10.6342	1.00342	10.6625	1.02657	11.0958	0.93678			10.6392	0.43456
10.6425	1.02948	10.6708	1.04266	11.1042	0.92778			10.6475	0.43009
10.6508	1.01885	10.6792	1.0589	11.1125	0.94081			10.6558	0.43618
10.6592	1.00027	10.6875	1.04289	11.1208	0.93904			10.6642	0.43194
10.6675	1.0083	10.6958	1.03407	11.1292	0.92557			10.6725	0.45245
10.6758	1.01328	10.7042	1.04974	11.1375	0.92884			10.6808	0.44091
10.6842	0.99444	10.7125	1.01486	11.1458	0.93041			10.6892	0.4368
10.6925	0.97712	10.7208	1.02918	11.1542	0.90901			10.6975	0.432
10.7008	0.99987	10.7292	1.02708	11.1625	0.93733			10.7058	0.43269
10.7092	1.00134	10.7375	1.03213	11.1708	0.93012			10.7142	0.4391
10.7175	1.02427	10.7458	1.0517	11.1792	0.91555			10.7225	0.43754
10.7258	1.0022	10.7542	1.03361	11.1875	0.92873			10.7308	0.44086
10.7342	1.02213	10.7625	1.03635	11.1958	0.92987			10.7392	0.43527
10.7425	1.00146	10.7708	1.04973	11.2042	0.93636			10.7475	0.4355
10.7508	1.00187	10.7792	1.04228	11.2125	0.92886			10.7558	0.44186
10.7592	1.01292	10.7875	1.02869	11.2208	0.92713			10.7642	0.43502
10.7675	1.01269	10.7958	1.02844	11.2292	0.92718			10.7725	0.4312
10.7758	1.00645	10.8042	1.03244	11.2375	0.94486			10.7808	0.43704
10.7842	1.00897	10.8125	1.04161	11.2458	0.92333			10.7892	0.42851
10.7925	0.99633	10.8208	1.02663	11.2542	0.93843			10.7975	0.43363
10.8008	0.99606	10.8292	1.02891	11.2625	0.9324			10.8058	0.43025
10.8092	1.01708	10.8375	1.03854	11.2708	0.92807			10.8142	0.43319
10.8175	1.01038	10.8458	1.03018	11.2792	0.92227			10.8225	0.43895
10.8258	1.02738	10.8542	1.04102	11.2875	0.92436			10.8308	0.42685
10.8342	1.01264	10.8625	1.036	11.2958	0.92552			10.8392	0.44023
10.8425	1.02911	10.8708	1.0415	11.3042	0.93981			10.8475	0.43395
10.8508	1.00383	10.8792	1.04546	11.3125	0.92329			10.8558	0.43526
10.8592	1.00582	10.8875	1.02216	11.3208	0.93695			10.8642	0.43001
10.8675	1.01814	10.8958	1.02335	11.3292	0.93722			10.8725	0.44055
10.8758	1.01186	10.9042	1.03037	11.3375	0.92654			10.8808	0.43837
10.8842	1.0014	10.9125	1.03659	11.3458	0.91615			10.8892	0.43884
10.8925	1.01741	10.9208	1.04154	11.3542	0.92923			10.8975	0.42913
10.9008	1.0174	10.9292	1.03951	11.3625	0.93931			10.9058	0.43998
10.9092	1.01331	10.9375	1.04115	11.3708	0.91748			10.9142	0.43244
10.9175	1.01795	10.9458	1.03436	11.3792	0.92002			10.9225	0.43804
10.9258	1.00212	10.9542	1.03898	11.3875	0.93066			10.9308	0.43715
10.9342	1.02006	10.9625	1.03948	11.3958	0.93609			10.9392	0.43708
10.9425	0.99725	10.9708	1.03383	11.4042	0.92944			10.9475	0.42819
10.9508	1.01	10.9792	1.04891	11.4125	0.94035			10.9558	0.43995
10.9592	1.00123	10.9875	1.02549	11.4208	0.93864			10.9642	0.43569
10.9675	1.01021	10.9958	1.01888	11.4292	0.93659			10.9725	0.43604
10.9758	1.00216	11.0042	1.03219	11.4375	0.92174			10.9808	0.43807
10.9842	1.01369	11.0125	1.04525	11.4458	0.93014			10.9892	0.43375
10.9925	0.9891	11.0208	1.03427	11.4542	0.93433			10.9975	0.43398
11.0008	1.00864	11.0292	1.0262	11.4625	0.92029			11.0058	0.43974
11.0092	1.0238	11.0375	1.04052	11.4708	0.92613			11.0142	0.43864
11.0175	1.01586	11.0458	1.02841	11.4792	0.93651			11.0225	0.43216
11.0258	1.02389	11.0542	1.03696	11.4875	0.93034			11.0308	0.42707
11.0342	1.00124	11.0625	1.0326	11.4958	0.94857			11.0392	0.43755
11.0425	0.99038	11.0708	1.05592	11.5042	0.91765			11.0475	0.43521
11.0508	0.9927	11.0792	1.04739	11.5125	0.92942			11.0558	0.42848
11.0592	1.00528	11.0875	1.03806	11.5208	0.93877			11.0642	0.42291
11.0675	1.00598	11.0958	1.01836	11.5292	0.92279			11.0725	0.43184
11.0758	1.012	11.1042	1.04875	11.5375	0.93381			11.0808	0.44069
11.0842	1.01101	11.1125	1.02812	11.5458	0.9328			11.0892	0.43903
11.0925	1.00294	11.1208	1.05531	11.5542	0.93531			11.0975	0.42827
11.1008	1.02222	11.1292	1.03162	11.5625	0.92529			11.1058	0.42726
11.1092	1.00762	11.1375	1.02903	11.5708	0.90718			11.1142	0.42886
11.1175	1.00307	11.1458	1.01594	11.5792	0.92706			11.1225	0.43644
11.1258	0.99924	11.1542	1.02339	11.5875	0.93491			11.1308	0.43825
11.1342	1.00822	11.1625	1.03343	11.5958	0.93187			11.1392	0.43257
11.1425	1.0109	11.1708	1.02591	11.6042	0.92515			11.1475	0.43672
11.1508	1.00808	11.1792	1.02848	11.6125	0.9268			11.1558	0.43064
11.1592	1.00939	11.1875	1.04351	11.6208	0.93245			11.1642	0.43851
11.1675	1.01311	11.1958	1.03849	11.6292	0.92632			11.1725	0.44358
11.1758	1.03044	11.2042	1.04193	11.6375	0.91398			11.1808	0.43325
11.1842	1.02226	11.2125	1.03747	11.6458	0.93844			11.1892	0.43787
11.1925	1.01178	11.2208	1.02642	11.6542	0.9339			11.1975	0.43437
11.2008	1.01851	11.2292	1.03196	11.6625	0.94918			11.2058	0.42709
11.2092	1.01913	11.2375	1.02218	11.6708	0.92258			11.2142	0.43464
11.2175	1.01337	11.2458	1.03623	11.6792	0.93474			11.2225	0.43548
11.2258	1.00995	11.2542	1.02914	11.6875	0.92973			11.2308	0.43892
11.2342	0.99806	11.2625	1.05524	11.6958	0.9324			11.2392	0.43544
11.2425	1	11.2708	1.03352	11.7042	0.94093			11.2475	0.44371
11.2508	0.99575	11.2792	1.02989	11.7125	0.92274			11.2558	0.4342
11.2592	1.01734	11.2875	1.0303	11.7208	0.92267			11.2642	0.43759
11.2675	0.99033	11.2958	1.03107	11.7292	0.92967			11.2725	0.4375
11.2758	1.01873	11.3042	1.03758	11.7375	0.9182			11.2808	0.43467
11.2842	0.99614	11.3125	1.0341	11.7458	0.93534			11.2892	0.43406
11.2925	0.99137	11.3208	1.00802	11.7542	0.92712			11.2975	0.43812
11.3008	1.00378	11.3292	1.03174	11.7625	0.91866			11.3058	0.43858
11.3092	0.99612	11.3375	1.03436	11.7708	0.94477			11.3142	0.44284
11.3175	1.04064	11.3458	1.03836	11.7792	0.9306			11.3225	0.43374
11.3258	1.01881	11.3542	1.03068	11.7875	0.93541			11.3308	0.43689
11.3342	1.01762	11.3625	1.04938	11.7958	0.92233			11.3392	0.43519
11.3425	1.02305	11.3708	1.0358	11.8042	0.90829			11.3475	0.44422
11.3508	1.01873	11.3792	1.0245	11.8125	0.94303			11.3558	0.44766
11.3592	1.0271	11.3875	1.03313	11.8208	0.92286			11.3642	0.44071
11.3675	0.99815	11.3958	1.03711	11.8292	0.92995			11.3725	0.43767
11.3758	1.02229	11.4042	1.04745	11.8375	0.93196			11.3808	0.44429
11.3842	1.00898	11.4125	1.02949	11.8458	0.9191			11.3892	0.43632
11.3925	0.99842	11.4208	1.02171	11.8542	0.92524			11.3975	0.43843
11.4008	0.98367	11.4292	1.03411	11.8625	0.91735			11.4058	0.43539
11.4092	1.00152	11.4375	1.02516	11.8708	0.93873			11.4142	0.44468
11.4175	1.00972	11.4458	1.03421	11.8792	0.91547			11.4225	0.43301
11.4258	1.0086	11.4542	1.03956	11.8875	0.92713			11.4308	0.43062
11.4342	1.01056	11.4625	1.02522	11.8958	0.93577			11.4392	0.44382
11.4425	1.00059	11.4708	1.04612	11.9042	0.93168			11.4475	0.43744
11.4508	0.99413	11.4792	1.02039	11.9125	0.92248			11.4558	0.43805
11.4592	1.0124	11.4875	1.04131	11.9208	0.93311			11.4642	0.43989
11.4675	1.00728	11.4958	1.05178	11.9292	0.92366			11.4725	0.4379
11.4758	0.99712	11.5042	1.02578	11.9375	0.92694			11.4808	0.43564
11.4842	1.00361	11.5125	1.03517	11.9458	0.92193			11.4892	0.43301
11.4925	1.01748	11.5208	1.05928	11.9542	0.94812			11.4975	0.43261
11.5008	1.00664	11.5292	1.03477	11.9625	0.91733			11.5058	0.43869
11.5092	1.00809	11.5375	1.03337	11.9708	0.93364			11.5142	0.43912
11.5175	1.00045	11.5458	1.04082	11.9792	0.94871			11.5225	0.44013
11.5258	1.00348	11.5542	1.0341	11.9875	0.94056			11.5308	0.44124
11.5342	1.01617	11.5625	1.03054	11.9958	0.93478			11.5392	0.42894
11.5425	1.00329	11.5708	1.03443	12.0042	0.91545			11.5475	0.44132
11.5508	1.01107	11.5792	1.02466	12.0125	0.92415			11.5558	0.43527
11.5592	1.01626	11.5875	1.03935	12.0208	0.93691			11.5642	0.43945
11.5675	1.0107	11.5958	1.03227	12.0292	0.92226			11.5725	0.43473
11.5758	1.01521	11.6042	1.03874	12.0375	0.93634			11.5808	0.44221
11.5842	1.00325	11.6125	1.04267	12.0458	0.93577			11.5892	0.44189
11.5925	1.0147	11.6208	1.04086	12.0542	0.91334			11.5975	0.43822
11.6008	1.01489	11.6292	1.02908	12.0625	0.9069			11.6058	0.43399
11.6092	1.01533	11.6375	1.02784	12.0708	0.92289			11.6142	0.43283
11.6175	1.00013	11.6458	1.04397	12.0792	0.92479			11.6225	0.44012
11.6258	1.01079	11.6542	1.03906	12.0875	0.92753			11.6308	0.43716
11.6342	0.99392	11.6625	1.03591	12.0958	0.92999			11.6392	0.43435
11.6425	1.01229	11.6708	1.03516	12.1042	0.92914			11.6475	0.43438
11.6508	0.98535	11.6792	1.05773	12.1125	0.91955			11.6558	0.4197
11.6592	1.0134	11.6875	1.01976	12.1208	0.92248			11.6642	0.44464
11.6675	1.01275	11.6958	1.04263	12.1292	0.92874			11.6725	0.43096
11.6758	1.00978	11.7042	1.03642	12.1375	0.93346			11.6808	0.43864
11.6842	0.99581	11.7125	1.03771	12.1458	0.91863			11.6892	0.44856
11.6925	1.01337	11.7208	1.04096	12.1542	0.91983			11.6975	0.43784
11.7008	1.01842	11.7292	1.03418	12.1625	0.93076			11.7058	0.43626
11.7092	1.03803	11.7375	1.04592	12.1708	0.92402			11.7142	0.43778
11.7175	1.0068	11.7458	1.02659	12.1792	0.93461			11.7225	0.44304
11.7258	1.00827	11.7542	1.04815	12.1875	0.92933			11.7308	0.43656
11.7342	1.00685	11.7625	1.02796	12.1958	0.93265			11.7392	0.42394
11.7425	1.00416	11.7708	1.02595	12.2042	0.92227			11.7475	0.44321
11.7508	1.0248	11.7792	1.04205	12.2125	0.92474			11.7558	0.43117
11.7592	1.00299	11.7875	1.03874	12.2208	0.94248			11.7642	0.44105
11.7675	1.00611	11.7958	1.02714	12.2292	0.95018			11.7725	0.42373
11.7758	1.00795	11.8042	1.03507	12.2375	0.92032			11.7808	0.43957
11.7842	1.0107	11.8125	1.04319	12.2458	0.93658			11.7892	0.43418
11.7925	1.00801	11.8208	1.02304	12.2542	0.91957			11.7975	0.44498
11.8008	0.98871	11.8292	1.02434	12.2625	0.93822			11.8058	0.43015
11.8092	1.02155	11.8375	1.03491	12.2708	0.93375			11.8142	0.43625
11.8175	1.01875	11.8458	1.04004	12.2792	0.93368			11.8225	0.438
11.8258	1.00011	11.8542	1.04263	12.2875	0.93678			11.8308	0.43745
11.8342	0.97607	11.8625	1.02174	12.2958	0.91799			11.8392	0.4364
11.8425	1.01843	11.8708	1.02307	12.3042	0.92977			11.8475	0.44158
11.8508	1.00324	11.8792	1.03392	12.3125	0.92736			11.8558	0.4445
11.8592	1.0062	11.8875	1.03423	12.3208	0.94279			11.8642	0.43251
11.8675	0.99138	11.8958	1.03238	12.3292	0.90195			11.8725	0.43403
11.8758	1.02234	11.9042	1.02527	12.3375	0.92666			11.8808	0.43847
11.8842	1.01407	11.9125	1.04191	12.3458	0.92389			11.8892	0.4394
11.8925	1.00252	11.9208	1.03737	12.3542	0.9363			11.8975	0.43125
11.9008	1.0173	11.9292	1.03395	12.3625	0.92835			11.9058	0.43477
11.9092	1.02831	11.9375	1.03191	12.3708	0.93139			11.9142	0.43594
11.9175	0.9971	11.9458	1.03082	12.3792	0.92726			11.9225	0.44324
11.9258	1.00012	11.9542	1.0286	12.3875	0.93852			11.9308	0.43174
11.9342	1.01524	11.9625	1.02198	12.3958	0.9242			11.9392	0.43059
11.9425	0.99047	11.9708	1.04316	12.4042	0.94591			11.9475	0.4344
11.9508	1.01805	11.9792	1.02609	12.4125	0.9202			11.9558	0.4391
11.9592	1.00684	11.9875	1.02884	12.4208	0.93659			11.9642	0.43761
11.9675	1.00116	11.9958	1.04398	12.4292	0.94473			11.9725	0.43566
11.9758	1.01996	12.0042	1.01289	12.4375	0.94053			11.9808	0.43418
11.9842	0.99952	12.0125	1.03046	12.4458	0.91804			11.9892	0.44336
11.9925	1.03109	12.0208	1.02499	12.4542	0.92436			11.9975	0.43287
12.0008	1.00851	12.0292	1.03953	12.4625	0.93727			12.0058	0.43217
12.0092	1.01676	12.0375	1.03072	12.4708	0.9426			12.0142	0.44072
12.0175	0.99042	12.0458	1.03183	12.4792	0.92599			12.0225	0.43246
12.0258	1.01836	12.0542	1.02697	12.4875	0.92857			12.0308	0.43745
12.0342	1.01508	12.0625	1.02886	12.4958	0.94232			12.0392	0.43211
12.0425	0.996	12.0708	1.02321	12.5042	0.94147			12.0475	0.4246
12.0508	1.0163	12.0792	1.03802	12.5125	0.91261			12.0558	0.43716
12.0592	1.02069	12.0875	1.03308	12.5208	0.93046			12.0642	0.43386
12.0675	0.99759	12.0958	1.03571	12.5292	0.9346			12.0725	0.43899
12.0758	1.00353	12.1042	1.03793	12.5375	0.93043			12.0808	0.43985
12.0842	0.99965	12.1125	1.04639	12.5458	0.92619			12.0892	0.43592
12.0925	1.00801	12.1208	1.03697	12.5542	0.93738			12.0975	0.43356
12.1008	1.00385	12.1292	1.03686	12.5625	0.93375			12.1058	0.43851
12.1092	0.994	12.1375	1.02963	12.5708	0.92624			12.1142	0.43694
12.1175	0.98991	12.1458	1.02696	12.5792	0.91975			12.1225	0.43655
12.1258	1.01599	12.1542	1.04449	12.5875	0.93716			12.1308	0.43578
12.1342	1.00659	12.1625	1.03997	12.5958	0.93242			12.1392	0.4367
12.1425	0.99704	12.1708	1.03262	12.6042	0.9417			12.1475	0.43415
12.1508	1.03076	12.1792	1.03106	12.6125	0.93527			12.1558	0.43972
12.1592	0.99104	12.1875	1.03071	12.6208	0.92763			12.1642	0.42366
12.1675	1.01393	12.1958	1.02575	12.6292	0.92654			12.1725	0.43491
12.1758	1.00308	12.2042	1.04039	12.6375	0.93206			12.1808	0.42984
12.1842	1.01402	12.2125	1.03207	12.6458	0.93161			12.1892	0.43652
12.1925	0.99475	12.2208	1.01511	12.6542	0.93179			12.1975	0.44177
12.2008	1.00826	12.2292	1.03347	12.6625	0.93652			12.2058	0.43901
12.2092	1.00764	12.2375	1.03901	12.6708	0.91537			12.2142	0.42979
12.2175	1.01744	12.2458	1.03528	12.6792	0.93003			12.2225	0.44113
12.2258	0.99419	12.2542	1.02098	12.6875	0.91967			12.2308	0.43938
12.2342	1.00789	12.2625	1.04273	12.6958	0.93753			12.2392	0.43747
12.2425	1.00519	12.2708	1.04286	12.7042	0.92656			12.2475	0.44162
12.2508	1.00275	12.2792	1.0465	12.7125	0.93554			12.2558	0.43031
12.2592	0.99809	12.2875	1.0264	12.7208	0.9352			12.2642	0.43804
12.2675	0.99362	12.2958	1.0513	12.7292	0.91805			12.2725	0.43326
12.2758	1.02467	12.3042	1.02805	12.7375	0.92391			12.2808	0.43707
12.2842	0.99897	12.3125	1.04082	12.7458	0.90134			12.2892	0.43902
12.2925	1.00296	12.3208	1.02173	12.7542	0.92064			12.2975	0.43912
12.3008	1.00193	12.3292	1.0285	12.7625	0.92637			12.3058	0.44072
12.3092	1.0111	12.3375	1.06164	12.7708	0.94712			12.3142	0.44334
12.3175	1.01124	12.3458	1.05307	12.7792	0.92461			12.3225	0.44052
12.3258	0.9909	12.3542	1.03754	12.7875	0.93557			12.3308	0.43795
12.3342	1.00962	12.3625	1.02866	12.7958	0.92707			12.3392	0.44297
12.3425	0.99417	12.3708	1.03777	12.8042	0.90199			12.3475	0.44077
12.3508	1.00351	12.3792	1.04745	12.8125	0.94241			12.3558	0.43468
12.3592	1.01069	12.3875	1.05279	12.8208	0.93887			12.3642	0.44184
12.3675	1.00829	12.3958	1.04567	12.8292	0.92268			12.3725	0.44363
12.3758	1.01696	12.4042	1.03472	12.8375	0.94039			12.3808	0.43905
12.3842	1.01392	12.4125	1.04936	12.8458	0.92167			12.3892	0.44409
12.3925	1.01986	12.4208	1.03899	12.8542	0.92919			12.3975	0.4398
12.4008	1.02154	12.4292	1.03742	12.8625	0.91314			12.4058	0.44686
12.4092	0.99862	12.4375	1.02046	12.8708	0.9284			12.4142	0.43195
12.4175	1.01643	12.4458	1.04902	12.8792	0.94983			12.4225	0.43573
12.4258	1.00816	12.4542	1.02536	12.8875	0.93174			12.4308	0.44008
12.4342	1.02073	12.4625	1.03979	12.8958	0.92926			12.4392	0.43341
12.4425	1.0107	12.4708	1.03019	12.9042	0.92632			12.4475	0.43643
12.4508	1.02538	12.4792	1.03282	12.9125	0.92542			12.4558	0.43104
12.4592	1.01476	12.4875	1.02951	12.9208	0.92517			12.4642	0.44695
12.4675	0.97841	12.4958	1.02819	12.9292	0.92669			12.4725	0.43495
12.4758	0.99899	12.5042	1.04096	12.9375	0.94435			12.4808	0.43808
12.4842	1.02358	12.5125	1.04742	12.9458	0.94157			12.4892	0.42948
12.4925	0.98521	12.5208	1.02358	12.9542	0.93366			12.4975	0.43789
12.5008	1.02137	12.5292	1.02938	12.9625	0.91405			12.5058	0.44721
12.5092	0.99227	12.5375	1.033	12.9708	0.91239			12.5142	0.43582
12.5175	1.01572	12.5458	1.03583	12.9792	0.93835			12.5225	0.44123
12.5258	1.01216	12.5542	1.04174	12.9875	0.91604			12.5308	0.43746
12.5342	1.01556	12.5625	1.03747	12.9958	0.9335			12.5392	0.442
12.5425	0.99998	12.5708	1.02641	13.0042	0.93174			12.5475	0.44292
12.5508	0.98932	12.5792	1.0388	13.0125	0.92287			12.5558	0.42856
12.5592	1.00029	12.5875	1.01982	13.0208	0.91776			12.5642	0.43794
12.5675	0.98501	12.5958	1.01935	13.0292	0.9385			12.5725	0.42811
12.5758	0.98864	12.6042	1.03815	13.0375	0.92061			12.5808	0.43927
12.5842	1.00739	12.6125	1.03632	13.0458	0.93641			12.5892	0.43526
12.5925	1.00856	12.6208	1.03782	13.0542	0.93045			12.5975	0.43914
12.6008	1.01386	12.6292	1.04352	13.0625	0.9367			12.6058	0.43529
12.6092	1.01732	12.6375	1.01859	13.0708	0.9283			12.6142	0.43625
12.6175	0.99637	12.6458	1.0256	13.0792	0.91578			12.6225	0.44214
12.6258	0.99175	12.6542	1.05395	13.0875	0.93067			12.6308	0.43111
12.6342	1.02469	12.6625	1.03102	13.0958	0.92593			12.6392	0.43717
12.6425	1.0065	12.6708	1.03514	13.1042	0.9262			12.6475	0.43021
12.6508	0.99936	12.6792	1.0562	13.1125	0.93574			12.6558	0.43654
12.6592	1.00058	12.6875	1.02319	13.1208	0.92073			12.6642	0.44287
12.6675	0.99683	12.6958	1.0465	13.1292	0.92303			12.6725	0.43955
12.6758	1.02494	12.7042	1.0512	13.1375	0.91585			12.6808	0.43606
12.6842	1.00336	12.7125	1.02616	13.1458	0.91238			12.6892	0.44337
12.6925	0.99927	12.7208	1.03019	13.1542	0.93378			12.6975	0.44322
12.7008	1.00365	12.7292	1.03813	13.1625	0.94444			12.7058	0.44756
12.7092	0.99504	12.7375	1.03424	13.1708	0.92468			12.7142	0.43617
12.7175	1.00141	12.7458	1.04841	13.1792	0.91546			12.7225	0.43873
12.7258	1.005	12.7542	1.02524	13.1875	0.92503			12.7308	0.44162
12.7342	1.0097	12.7625	1.03699	13.1958	0.93639			12.7392	0.43517
12.7425	1.00583	12.7708	1.03022	13.2042	0.92362			12.7475	0.43782
12.7508	1.04257	12.7792	1.03508	13.2125	0.92797			12.7558	0.42679
12.7592	1.00934	12.7875	1.03367	13.2208	0.91333			12.7642	0.43685
12.7675	1.00848	12.7958	1.05485	13.2292	0.93022			12.7725	0.43955
12.7758	1.02577	12.8042	1.05331	13.2375	0.93082			12.7808	0.43925
12.7842	1.02215	12.8125	1.03536	13.2458	0.91836			12.7892	0.448
12.7925	0.99246	12.8208	1.02492	13.2542	0.9182			12.7975	0.43971
12.8008	1.01346	12.8292	1.02718	13.2625	0.94273			12.8058	0.4387
12.8092	1.02484	12.8375	1.03345	13.2708	0.93888			12.8142	0.43063
12.8175	1.01479	12.8458	1.04986	13.2792	0.92678			12.8225	0.42832
12.8258	1.00436	12.8542	1.03659	13.2875	0.92851			12.8308	0.43853
12.8342	1.00631	12.8625	1.03269	13.2958	0.92698			12.8392	0.4299
12.8425	1.02631	12.8708	1.0219	13.3042	0.91575			12.8475	0.44555
12.8508	1.01369	12.8792	1.04432	13.3125	0.93007			12.8558	0.43674
12.8592	1.00175	12.8875	1.04996	13.3208	0.91541			12.8642	0.42908
12.8675	1.0126	12.8958	1.04173	13.3292	0.93608			12.8725	0.4357
12.8758	1.02174	12.9042	1.04019	13.3375	0.92031			12.8808	0.44219
12.8842	1.0018	12.9125	1.04981	13.3458	0.92906			12.8892	0.43766
12.8925	1.01116	12.9208	1.01868	13.3542	0.9128			12.8975	0.43812
12.9008	1.02897	12.9292	1.03218	13.3625	0.92988			12.9058	0.4422
12.9092	0.99475	12.9375	1.03366	13.3708	0.92304			12.9142	0.43414
12.9175	1.00318	12.9458	1.04114	13.3792	0.917			12.9225	0.44045
12.9258	1.00393	12.9542	1.03654	13.3875	0.9357			12.9308	0.43307
12.9342	0.99125	12.9625	1.04573	13.3958	0.93339			12.9392	0.4295
12.9425	1.02413	12.9708	1.03757	13.4042	0.92558			12.9475	0.44561
12.9508	0.99908	12.9792	1.02896	13.4125	0.90576			12.9558	0.43947
12.9592	1.01641	12.9875	1.02901	13.4208	0.93051			12.9642	0.44273
12.9675	1.01964	12.9958	1.03656	13.4292	0.93365			12.9725	0.43979
12.9758	1.00755	13.0042	1.02823	13.4375	0.91646			12.9808	0.443
12.9842	1.00189	13.0125	1.04316	13.4458	0.92706			12.9892	0.43396
12.9925	1.01129	13.0208	1.03623	13.4542	0.93175			12.9975	0.43912
13.0008	1.00427	13.0292	1.03117	13.4625	0.94482			13.0058	0.42831
13.0092	1.00335	13.0375	1.02938	13.4708	0.93279			13.0142	0.44354
13.0175	1.01506	13.0458	1.04106	13.4792	0.92925			13.0225	0.44054
13.0258	1.00654	13.0542	1.03819	13.4875	0.92733			13.0308	0.449
13.0342	1.01938	13.0625	1.04829	13.4958	0.91164			13.0392	0.43937
13.0425	1.02595	13.0708	1.02488	13.5042	0.92438			13.0475	0.43304
13.0508	1.01626	13.0792	1.04116	13.5125	0.92427			13.0558	0.43479
13.0592	1.03193	13.0875	1.05826	13.5208	0.91669			13.0642	0.44374
13.0675	0.99947	13.0958	1.02717	13.5292	0.93708			13.0725	0.44092
13.0758	1.00209	13.1042	1.0166	13.5375	0.92112			13.0808	0.43746
13.0842	1.00375	13.1125	1.0405	13.5458	0.93444			13.0892	0.43458
13.0925	1.0238	13.1208	1.03534	13.5542	0.93238			13.0975	0.43832
13.1008	1.00524	13.1292	1.04324	13.5625	0.92384			13.1058	0.43806
13.1092	1.0038	13.1375	1.03117	13.5708	0.91893			13.1142	0.43547
13.1175	1.00043	13.1458	1.02599	13.5792	0.92127			13.1225	0.44768
13.1258	1.01609	13.1542	1.03348	13.5875	0.93046			13.1308	0.4394
13.1342	0.9991	13.1625	1.0459	13.5958	0.92964			13.1392	0.4406
13.1425	1.00508	13.1708	1.03949	13.6042	0.91665			13.1475	0.43743
13.1508	1.02966	13.1792	1.03707	13.6125	0.92729			13.1558	0.42952
13.1592	1.01983	13.1875	1.04595	13.6208	0.91838			13.1642	0.43633
13.1675	1.00432	13.1958	1.04608	13.6292	0.922			13.1725	0.43424
13.1758	1.00783	13.2042	1.04101	13.6375	0.92273			13.1808	0.42769
13.1842	1.00272	13.2125	1.05908	13.6458	0.93086			13.1892	0.43167
13.1925	1.01335	13.2208	1.04863	13.6542	0.92291			13.1975	0.43638
13.2008	1.00457	13.2292	1.04085	13.6625	0.93226			13.2058	0.43656
13.2092	1.01901	13.2375	1.04428	13.6708	0.93282			13.2142	0.44291
13.2175	0.99444	13.2458	1.04015	13.6792	0.92129			13.2225	0.43664
13.2258	1.00979	13.2542	1.03982	13.6875	0.92857			13.2308	0.4422
13.2342	1.01656	13.2625	1.0529	13.6958	0.91586			13.2392	0.43713
13.2425	0.98732	13.2708	1.03975	13.7042	0.91729			13.2475	0.43903
13.2508	0.98385	13.2792	1.04279	13.7125	0.92277			13.2558	0.43635
13.2592	1.01585	13.2875	1.04278	13.7208	0.91513			13.2642	0.4399
13.2675	0.99828	13.2958	1.03085	13.7292	0.92322			13.2725	0.43721
13.2758	1.01929	13.3042	1.04568	13.7375	0.93701			13.2808	0.43301
13.2842	1.02866	13.3125	1.03093	13.7458	0.91721			13.2892	0.43832
13.2925	1.02506	13.3208	1.04052	13.7542	0.92421			13.2975	0.43725
13.3008	1.00852	13.3292	1.04704	13.7625	0.91903			13.3058	0.44174
13.3092	1.00401	13.3375	1.03904	13.7708	0.91616			13.3142	0.4338
13.3175	0.99515	13.3458	1.01786	13.7792	0.92459			13.3225	0.43758
13.3258	1.00179	13.3542	1.04802	13.7875	0.92233			13.3308	0.43648
13.3342	0.9999	13.3625	1.02128	13.7958	0.93105			13.3392	0.43649
13.3425	1.01422	13.3708	1.03903	13.8042	0.90983			13.3475	0.44529
13.3508	0.98616	13.3792	1.04549	13.8125	0.92309			13.3558	0.43249
13.3592	1.00884	13.3875	1.05668	13.8208	0.92443			13.3642	0.43985
13.3675	0.99263	13.3958	1.04161	13.8292	0.92386			13.3725	0.43569
13.3758	1.01582	13.4042	1.02799	13.8375	0.92265			13.3808	0.44217
13.3842	1.01915	13.4125	1.03419	13.8458	0.9197			13.3892	0.43665
13.3925	1.02103	13.4208	1.04388	13.8542	0.92714			13.3975	0.43198
13.4008	1.01428	13.4292	1.03927	13.8625	0.93819			13.4058	0.44108
13.4092	1.01366	13.4375	1.05922	13.8708	0.92042			13.4142	0.43968
13.4175	1.02689	13.4458	1.0202	13.8792	0.91834			13.4225	0.43086
13.4258	1.00196	13.4542	1.0243	13.8875	0.91805			13.4308	0.42837
13.4342	1.01265	13.4625	1.041	13.8958	0.92385			13.4392	0.43674
13.4425	1.00029	13.4708	1.03465	13.9042	0.93906			13.4475	0.44145
13.4508	1.02545	13.4792	1.05506	13.9125	0.92259			13.4558	0.44077
13.4592	1.01399	13.4875	1.04909	13.9208	0.95003			13.4642	0.43096
13.4675	1.02285	13.4958	1.04387	13.9292	0.91024			13.4725	0.43688
13.4758	1.02269	13.5042	1.04587	13.9375	0.93038			13.4808	0.43412
13.4842	1.02827	13.5125	1.03029	13.9458	0.93025			13.4892	0.43221
13.4925	0.98904	13.5208	1.0306	13.9542	0.91742			13.4975	0.43567
13.5008	0.99264	13.5292	1.02336	13.9625	0.93202			13.5058	0.4323
13.5092	1.00561	13.5375	1.03434	13.9708	0.91688			13.5142	0.43462
13.5175	1.00947	13.5458	1.03507	13.9792	0.93083			13.5225	0.43443
13.5258	1.01173	13.5542	1.02799	13.9875	0.9203			13.5308	0.44282
13.5342	1.01879	13.5625	1.03515	13.9958	0.93232			13.5392	0.43321
13.5425	1.01762	13.5708	1.04211	14.0042	0.92461			13.5475	0.44284
13.5508	1.00307	13.5792	1.04172	14.0125	0.92626			13.5558	0.43716
13.5592	1.00297	13.5875	1.02844	14.0208	0.93967			13.5642	0.43734
13.5675	1.01514	13.5958	1.03831	14.0292	0.93143			13.5725	0.43298
13.5758	1.01204	13.6042	1.02667	14.0375	0.92333			13.5808	0.43933
13.5842	1.00416	13.6125	1.03399	14.0458	0.9241			13.5892	0.43348
13.5925	1.00542	13.6208	1.03536	14.0542	0.91423			13.5975	0.44036
13.6008	0.99624	13.6292	1.01976	14.0625	0.91735			13.6058	0.43813
13.6092	0.99878	13.6375	1.03846	14.0708	0.91914			13.6142	0.44021
13.6175	1.00177	13.6458	1.04781	14.0792	0.92307			13.6225	0.44144
13.6258	1.00477	13.6542	1.04554	14.0875	0.91356			13.6308	0.44836
13.6342	1.02084	13.6625	1.04423	14.0958	0.93987			13.6392	0.43517
13.6425	0.99633	13.6708	1.03406	14.1042	0.92109			13.6475	0.43625
13.6508	1.00691	13.6792	1.03064	14.1125	0.92746			13.6558	0.43635
13.6592	1.00156	13.6875	1.04219	14.1208	0.92654			13.6642	0.44057
13.6675	1.01083	13.6958	1.03907	14.1292	0.93544			13.6725	0.43691
13.6758	0.97464	13.7042	1.02655	14.1375	0.93384			13.6808	0.44475
13.6842	1.00888	13.7125	1.03293	14.1458	0.91926			13.6892	0.43653
13.6925	0.99569	13.7208	1.02682	14.1542	0.90989			13.6975	0.43174
13.7008	1.00355	13.7292	1.04731	14.1625	0.92522			13.7058	0.44222
13.7092	1.00958	13.7375	1.02499	14.1708	0.9356			13.7142	0.42997
13.7175	0.99985	13.7458	1.04039	14.1792	0.93491			13.7225	0.43632
13.7258	1.00736	13.7542	1.03212	14.1875	0.91597			13.7308	0.44133
13.7342	1.00777	13.7625	1.03133	14.1958	0.91993			13.7392	0.44313
13.7425	1.02295	13.7708	1.047	14.2042	0.92728			13.7475	0.43524
13.7508	1.01186	13.7792	1.05626	14.2125	0.91076			13.7558	0.44769
13.7592	0.98699	13.7875	1.03339	14.2208	0.93636			13.7642	0.42877
13.7675	0.99839	13.7958	1.04779	14.2292	0.92529			13.7725	0.44267
13.7758	0.99875	13.8042	1.02513	14.2375	0.92699			13.7808	0.44252
13.7842	1.0033	13.8125	1.05353	14.2458	0.93253			13.7892	0.43629
13.7925	0.9996	13.8208	1.03385	14.2542	0.92673			13.7975	0.43866
13.8008	1.01414	13.8292	1.04691	14.2625	0.91829			13.8058	0.43904
13.8092	1.00044	13.8375	1.03147	14.2708	0.91697			13.8142	0.44105
13.8175	0.99143	13.8458	1.04269	14.2792	0.92099			13.8225	0.43276
13.8258	1.01407	13.8542	1.03807	14.2875	0.94539			13.8308	0.43555
13.8342	1.00514	13.8625	1.04285	14.2958	0.92757			13.8392	0.42626
13.8425	1.01341	13.8708	1.02365	14.3042	0.92947			13.8475	0.44033
13.8508	1.01283	13.8792	1.04367	14.3125	0.91839			13.8558	0.43429
13.8592	1.00382	13.8875	1.03344	14.3208	0.92454			13.8642	0.43562
13.8675	1.02532	13.8958	1.02445	14.3292	0.92436			13.8725	0.43597
13.8758	1.00344	13.9042	1.05414	14.3375	0.92855			13.8808	0.43411
13.8842	1.02677	13.9125	1.03988	14.3458	0.89722			13.8892	0.43096
13.8925	0.99141	13.9208	1.0382	14.3542	0.93251			13.8975	0.42684
13.9008	1.01759	13.9292	1.0403	14.3625	0.94266			13.9058	0.43457
13.9092	1.00989	13.9375	1.03952	14.3708	0.90855			13.9142	0.43202
13.9175	1.00473	13.9458	1.03034	14.3792	0.90366			13.9225	0.44927
13.9258	1.01223	13.9542	1.02201	14.3875	0.92552			13.9308	0.44274
13.9342	0.99603	13.9625	1.03798	14.3958	0.93746			13.9392	0.44517
13.9425	1.00772	13.9708	1.02779	14.4042	0.91928			13.9475	0.43689
13.9508	0.9956	13.9792	1.01589	14.4125	0.93214			13.9558	0.43502
13.9592	1.01591	13.9875	1.04599	14.4208	0.91884			13.9642	0.42512
13.9675	1.00379	13.9958	1.0345	14.4292	0.91685			13.9725	0.4382
13.9758	0.9951	14.0042	1.04553	14.4375	0.91844			13.9808	0.43688
13.9842	1.00942	14.0125	1.03464	14.4458	0.92197			13.9892	0.43537
13.9925	1.01573	14.0208	1.03458	14.4542	0.92224			13.9975	0.42933
14.0008	0.9893	14.0292	1.04812	14.4625	0.92291			14.0058	0.42599
14.0092	1.01765	14.0375	1.02996	14.4708	0.92111			14.0142	0.44065
14.0175	1.01833	14.0458	1.04659	14.4792	0.93403			14.0225	0.43459
14.0258	0.99477	14.0542	1.02815	14.4875	0.93398			14.0308	0.44069
14.0342	0.99049	14.0625	1.03506	14.4958	0.91526			14.0392	0.44495
14.0425	1.01871	14.0708	1.03203	14.5042	0.93034			14.0475	0.4415
14.0508	1.02851	14.0792	1.04091	14.5125	0.93186			14.0558	0.43912
14.0592	1.019	14.0875	1.04986	14.5208	0.93863			14.0642	0.43614
14.0675	1.01645	14.0958	1.03817	14.5292	0.90362			14.0725	0.43017
14.0758	1.0107	14.1042	1.02282	14.5375	0.94537			14.0808	0.43127
14.0842	1.02236	14.1125	1.02439	14.5458	0.92171			14.0892	0.43298
14.0925	0.99204	14.1208	1.05461	14.5542	0.93624			14.0975	0.43522
14.1008	0.99774	14.1292	1.02666	14.5625	0.92952			14.1058	0.44102
14.1092	1.02736	14.1375	1.05207	14.5708	0.92818			14.1142	0.44509
14.1175	1.00396	14.1458	1.02423	14.5792	0.92353			14.1225	0.4431
14.1258	1.02564	14.1542	1.04459	14.5875	0.93283			14.1308	0.44471
14.1342	0.97822	14.1625	1.04293	14.5958	0.91584			14.1392	0.44087
14.1425	0.98486	14.1708	1.02754	14.6042	0.92309			14.1475	0.4284
14.1508	1.02214	14.1792	1.03625	14.6125	0.91983			14.1558	0.43831
14.1592	1.0067	14.1875	1.01575	14.6208	0.9129			14.1642	0.44994
14.1675	0.98891	14.1958	1.03341	14.6292	0.92987			14.1725	0.44258
14.1758	1.00867	14.2042	1.04478	14.6375	0.89616			14.1808	0.43736
14.1842	0.99268	14.2125	1.0306	14.6458	0.92581			14.1892	0.42982
14.1925	1.01559	14.2208	1.04878	14.6542	0.93542			14.1975	0.43879
14.2008	1.00717	14.2292	1.04653	14.6625	0.92271			14.2058	0.43503
14.2092	1.02037	14.2375	1.05488	14.6708	0.92213			14.2142	0.44085
14.2175	1.02232	14.2458	1.05841	14.6792	0.92102			14.2225	0.43753
14.2258	1.02748	14.2542	1.04843	14.6875	0.93555			14.2308	0.42915
14.2342	1.00364	14.2625	1.03223	14.6958	0.9131			14.2392	0.43892
14.2425	0.99921	14.2708	1.02927	14.7042	0.92059			14.2475	0.44398
14.2508	1.0026	14.2792	1.06047	14.7125	0.91334			14.2558	0.43818
14.2592	0.99253	14.2875	1.02498	14.7208	0.91863			14.2642	0.44176
14.2675	1.00996	14.2958	1.03461	14.7292	0.91152			14.2725	0.43266
14.2758	1.00726	14.3042	1.03891	14.7375	0.92951			14.2808	0.44488
14.2842	0.99935	14.3125	1.03788	14.7458	0.92721			14.2892	0.44074
14.2925	1.00635	14.3208	1.04294	14.7542	0.92591			14.2975	0.43673
14.3008	1.01756	14.3292	1.04384	14.7625	0.92414			14.3058	0.44051
14.3092	1.014	14.3375	1.03595	14.7708	0.92531			14.3142	0.44548
14.3175	1.01747	14.3458	1.04231	14.7792	0.91851			14.3225	0.43526
14.3258	0.98992	14.3542	1.03699	14.7875	0.91508			14.3308	0.43164
14.3342	1.01456	14.3625	1.04384	14.7958	0.91622			14.3392	0.43446
14.3425	1.00576	14.3708	1.06119	14.8042	0.92512			14.3475	0.43635
14.3508	1.01177	14.3792	1.02996	14.8125	0.9186			14.3558	0.44158
14.3592	1.01166	14.3875	1.04969	14.8208	0.93904			14.3642	0.43815
14.3675	1.01317	14.3958	1.03974	14.8292	0.91725			14.3725	0.43242
14.3758	1.03007	14.4042	1.03402	14.8375	0.92812			14.3808	0.43633
14.3842	1.02494	14.4125	1.0248	14.8458	0.94388			14.3892	0.45343
14.3925	0.9819	14.4208	1.03885	14.8542	0.9172			14.3975	0.43495
14.4008	1.01209	14.4292	1.04192	14.8625	0.93912			14.4058	0.44493
14.4092	1.01805	14.4375	1.03901	14.8708	0.94678			14.4142	0.4393
14.4175	1.02515	14.4458	1.04834	14.8792	0.9303			14.4225	0.4428
14.4258	1.01814	14.4542	1.04658	14.8875	0.9174			14.4308	0.42968
14.4342	1.00029	14.4625	1.04271	14.8958	0.92898			14.4392	0.4443
14.4425	1.01336	14.4708	1.04891	14.9042	0.92101			14.4475	0.43909
14.4508	1.00371	14.4792	1.02312	14.9125	0.92521			14.4558	0.43858
14.4592	0.99925	14.4875	1.03527	14.9208	0.92465			14.4642	0.43452
14.4675	1.00696	14.4958	1.03422	14.9292	0.9382			14.4725	0.44348
14.4758	1.00544	14.5042	1.04857	14.9375	0.92225			14.4808	0.44616
14.4842	1.00074	14.5125	1.0333	14.9458	0.92528			14.4892	0.43238
14.4925	0.9858	14.5208	1.04642	14.9542	0.91478			14.4975	0.44569
14.5008	0.98292	14.5292	1.03251	14.9625	0.92869			14.5058	0.43958
14.5092	0.98918	14.5375	1.04763	14.9708	0.92552			14.5142	0.43691
14.5175	0.96865	14.5458	1.03709	14.9792	0.92247			14.5225	0.44011
14.5258	1.02439	14.5542	1.04112	14.9875	0.92462			14.5308	0.43755
14.5342	1.01818	14.5625	1.03514	14.9958	0.93284			14.5392	0.43504
14.5425	1.00948	14.5708	1.05473	15.0042	0.92903			14.5475	0.43864
14.5508	1.01296	14.5792	1.04618	15.0125	0.91276			14.5558	0.43411
14.5592	1.01093	14.5875	1.03813	15.0208	0.91764			14.5642	0.44293
14.5675	1.00003	14.5958	1.04602	15.0292	0.91153			14.5725	0.44016
14.5758	1.01334	14.6042	1.02759	15.0375	0.91899			14.5808	0.43977
14.5842	1.01872	14.6125	1.05157	15.0458	0.91546			14.5892	0.4401
14.5925	1.03003	14.6208	1.04216	15.0542	0.92383			14.5975	0.43622
14.6008	0.99815	14.6292	1.0368	15.0625	0.92701			14.6058	0.437
14.6092	0.99917	14.6375	1.04858	15.0708	0.91401			14.6142	0.43231
14.6175	0.99934	14.6458	1.03861	15.0792	0.91705			14.6225	0.43435
14.6258	1.01684	14.6542	1.03768	15.0875	0.91717			14.6308	0.43334
14.6342	1.00433	14.6625	1.04102	15.0958	0.93114			14.6392	0.43929
14.6425	0.99539	14.6708	1.04157	15.1042	0.92657			14.6475	0.44426
14.6508	1.00578	14.6792	1.03259	15.1125	0.91218			14.6558	0.43999
14.6592	0.9964	14.6875	1.03551	15.1208	0.92006			14.6642	0.43858
14.6675	0.99097	14.6958	1.05169	15.1292	0.93175			14.6725	0.43549
14.6758	1.00909	14.7042	1.03957	15.1375	0.92338			14.6808	0.43573
14.6842	0.99945	14.7125	1.05234	15.1458	0.92451			14.6892	0.4457
14.6925	1.00497	14.7208	1.04219	15.1542	0.92705			14.6975	0.44022
14.7008	0.98565	14.7292	1.02745	15.1625	0.92664			14.7058	0.44387
14.7092	1.00447	14.7375	1.04885	15.1708	0.92834			14.7142	0.44347
14.7175	0.98678	14.7458	1.0372	15.1792	0.92501			14.7225	0.44413
14.7258	1.00995	14.7542	1.0282	15.1875	0.92928			14.7308	0.44211
14.7342	1.0035	14.7625	1.04467	15.1958	0.91071			14.7392	0.44072
14.7425	1.0147	14.7708	1.03322	15.2042	0.93214			14.7475	0.43486
14.7508	0.99631	14.7792	1.03807	15.2125	0.9377			14.7558	0.44148
14.7592	0.99906	14.7875	1.04275	15.2208	0.91889			14.7642	0.44694
14.7675	1.02582	14.7958	1.04409	15.2292	0.92569			14.7725	0.43615
14.7758	1.00094	14.8042	1.03492	15.2375	0.92505			14.7808	0.43654
14.7842	0.99776	14.8125	1.03315	15.2458	0.91531			14.7892	0.42987
14.7925	1.0162	14.8208	1.05923	15.2542	0.93242			14.7975	0.43744
14.8008	1.01064	14.8292	1.04129	15.2625	0.9095			14.8058	0.43984
14.8092	1.01227	14.8375	1.03355	15.2708	0.92408			14.8142	0.43432
14.8175	1.00404	14.8458	1.04655	15.2792	0.90758			14.8225	0.43767
14.8258	1.01675	14.8542	1.03759	15.2875	0.92386			14.8308	0.44213
14.8342	1.01319	14.8625	1.04017	15.2958	0.92845			14.8392	0.42998
14.8425	1.01155	14.8708	1.04247	15.3042	0.92234			14.8475	0.44431
14.8508	1.01736	14.8792	1.03793	15.3125	0.90927			14.8558	0.43798
14.8592	1.02077	14.8875	1.04029	15.3208	0.91328			14.8642	0.42954
14.8675	0.99578	14.8958	1.04457	15.3292	0.92229			14.8725	0.43833
14.8758	1.02531	14.9042	1.02275	15.3375	0.92255			14.8808	0.43448
14.8842	1.0112	14.9125	1.04715	15.3458	0.93348			14.8892	0.43741
14.8925	1.00833	14.9208	1.04493	15.3542	0.91201			14.8975	0.44169
14.9008	1.02005	14.9292	1.04344	15.3625	0.92237			14.9058	0.44488
14.9092	1.01731	14.9375	1.04428	15.3708	0.92929			14.9142	0.44355
14.9175	0.99086	14.9458	1.04743	15.3792	0.93122			14.9225	0.45025
14.9258	1.02186	14.9542	1.03526	15.3875	0.92158			14.9308	0.43108
14.9342	1.01103	14.9625	1.04461	15.3958	0.93112			14.9392	0.43184
14.9425	1.01593	14.9708	1.03043	15.4042	0.91349			14.9475	0.44694
14.9508	0.99938	14.9792	1.04525	15.4125	0.92121			14.9558	0.44
14.9592	1.00241	14.9875	1.04905	15.4208	0.91901			14.9642	0.43822
14.9675	0.99991	14.9958	1.04357	15.4292	0.90838			14.9725	0.44061
14.9758	0.99092	15.0042	1.03213	15.4375	0.92106			14.9808	0.43952
14.9842	1.01972	15.0125	1.03615	15.4458	0.90452			14.9892	0.44174
14.9925	1.00588	15.0208	1.0423	15.4542	0.9081			14.9975	0.43022
15.0008	1.02669	15.0292	1.05221	15.4625	0.9136			15.0058	0.43657
15.0092	0.9969	15.0375	1.04463	15.4708	0.91159			15.0142	0.44676
15.0175	0.98438	15.0458	1.05205	15.4792	0.91232			15.0225	0.44046
15.0258	0.98934	15.0542	1.0533	15.4875	0.91312			15.0308	0.44096
15.0342	0.99625	15.0625	1.04235	15.4958	0.91478			15.0392	0.43776
15.0425	1.01259	15.0708	1.04407	15.5042	0.92066			15.0475	0.4416
15.0508	1.00197	15.0792	1.04157	15.5125	0.93072			15.0558	0.44006
15.0592	0.99575	15.0875	1.04515	15.5208	0.93486			15.0642	0.44013
15.0675	1.01759	15.0958	1.02794	15.5292	0.92087			15.0725	0.43859
15.0758	0.97713	15.1042	1.0412	15.5375	0.92148			15.0808	0.4404
15.0842	1.01909	15.1125	1.04	15.5458	0.9221			15.0892	0.43455
15.0925	1.00965	15.1208	1.04905	15.5542	0.92276			15.0975	0.44475
15.1008	1.02012	15.1292	1.04177	15.5625	0.93587			15.1058	0.43262
15.1092	1.00027	15.1375	1.04408	15.5708	0.93296			15.1142	0.43147
15.1175	1.0114	15.1458	1.05057	15.5792	0.92255			15.1225	0.44235
15.1258	1.00717	15.1542	1.04849	15.5875	0.92192			15.1308	0.44413
15.1342	1.01519	15.1625	1.04151	15.5958	0.9139			15.1392	0.43787
15.1425	1.01281	15.1708	1.04533	15.6042	0.90778			15.1475	0.43807
15.1508	1.00856	15.1792	1.0395	15.6125	0.91505			15.1558	0.43718
15.1592	1.03134	15.1875	1.0441	15.6208	0.91432			15.1642	0.44011
15.1675	1.00755	15.1958	1.0454	15.6292	0.92895			15.1725	0.43851
15.1758	1.01063	15.2042	1.04805	15.6375	0.92525			15.1808	0.43723
15.1842	1.01273	15.2125	1.03677	15.6458	0.92541			15.1892	0.43851
15.1925	1.01163	15.2208	1.05511	15.6542	0.92586			15.1975	0.44199
15.2008	1.0122	15.2292	1.03249	15.6625	0.92021			15.2058	0.44089
15.2092	1.00366	15.2375	1.03591	15.6708	0.92697			15.2142	0.44264
15.2175	0.99261	15.2458	1.04311	15.6792	0.91182			15.2225	0.43481
15.2258	1.0041	15.2542	1.01971	15.6875	0.92017			15.2308	0.44054
15.2342	1.01356	15.2625	1.05407	15.6958	0.93465			15.2392	0.43836
15.2425	1.00857	15.2708	1.05673	15.7042	0.91975			15.2475	0.44918
15.2508	1.02207	15.2792	1.0446	15.7125	0.9277			15.2558	0.43646
15.2592	1.02646	15.2875	1.0426	15.7208	0.91451			15.2642	0.43229
15.2675	1.03202	15.2958	1.04211	15.7292	0.93334			15.2725	0.43085
15.2758	1.01669	15.3042	1.04228	15.7375	0.92577			15.2808	0.43903
15.2842	0.97894	15.3125	1.04293	15.7458	0.92697			15.2892	0.43888
15.2925	1.01434	15.3208	1.02679	15.7542	0.9074			15.2975	0.43587
15.3008	1.02794	15.3292	1.05294	15.7625	0.93198			15.3058	0.44
15.3092	1.00137	15.3375	1.04375	15.7708	0.92453			15.3142	0.43661
15.3175	1.02791	15.3458	1.04213	15.7792	0.93522			15.3225	0.44192
15.3258	1.00734	15.3542	1.04517	15.7875	0.92223			15.3308	0.43927
15.3342	1.00462	15.3625	1.04733	15.7958	0.9299			15.3392	0.43966
15.3425	1.01416	15.3708	1.05825	15.8042	0.93339			15.3475	0.4281
15.3508	1.02478	15.3792	1.06392	15.8125	0.93253			15.3558	0.44973
15.3592	1.00779	15.3875	1.01945	15.8208	0.94085			15.3642	0.43657
15.3675	0.9891	15.3958	1.04795	15.8292	0.91145			15.3725	0.4443
15.3758	1.01614	15.4042	1.0371	15.8375	0.93285			15.3808	0.43877
15.3842	1.0183	15.4125	1.03558	15.8458	0.92495			15.3892	0.43549
15.3925	1.00933	15.4208	1.02587	15.8542	0.91831			15.3975	0.44013
15.4008	1.0065	15.4292	1.03137	15.8625	0.93684			15.4058	0.4443
15.4092	1.01624	15.4375	1.04585	15.8708	0.93071			15.4142	0.44113
15.4175	1.0019	15.4458	1.04723	15.8792	0.91251			15.4225	0.43564
15.4258	1.01089	15.4542	1.04367	15.8875	0.89858			15.4308	0.43239
15.4342	1.0039	15.4625	1.0376	15.8958	0.92461			15.4392	0.44413
15.4425	0.99392	15.4708	1.04084	15.9042	0.92217			15.4475	0.44276
15.4508	0.97065	15.4792	1.04788	15.9125	0.91946			15.4558	0.44329
15.4592	1.00896	15.4875	1.04946	15.9208	0.92462			15.4642	0.43936
15.4675	1.00589	15.4958	1.0308	15.9292	0.92259			15.4725	0.44252
15.4758	1.00856	15.5042	1.02021	15.9375	0.92096			15.4808	0.44648
15.4842	1.00368	15.5125	1.04765	15.9458	0.94224			15.4892	0.43195
15.4925	0.99822	15.5208	1.04254	15.9542	0.91951			15.4975	0.4349
15.5008	1.00981	15.5292	1.04253	15.9625	0.91486			15.5058	0.44492
15.5092	1.02035	15.5375	1.05237	15.9708	0.92847			15.5142	0.43546
15.5175	1.01426	15.5458	1.03822	15.9792	0.92261			15.5225	0.43397
15.5258	1.00913	15.5542	1.0353	15.9875	0.93907			15.5308	0.43972
15.5342	1.02455	15.5625	1.05063	15.9958	0.92899			15.5392	0.42731
15.5425	1.01593	15.5708	1.06278	16.0042	0.92175			15.5475	0.44811
15.5508	1.01916	15.5792	1.04209	16.0125	0.93333			15.5558	0.43407
15.5592	1.0062	15.5875	1.03969	16.0208	0.91576			15.5642	0.44787
15.5675	1.01399	15.5958	1.03522	16.0292	0.92741			15.5725	0.44179
15.5758	0.99572	15.6042	1.04029	16.0375	0.91019			15.5808	0.43445
15.5842	1.01896	15.6125	1.04184	16.0458	0.92109			15.5892	0.44334
15.5925	0.99813	15.6208	1.05532	16.0542	0.94162			15.5975	0.43564
15.6008	1.01013	15.6292	1.03953	16.0625	0.91298			15.6058	0.44321
15.6092	1.01063	15.6375	1.04431	16.0708	0.92656			15.6142	0.43501
15.6175	1.0138	15.6458	1.04994	16.0792	0.92224			15.6225	0.4424
15.6258	1.01893	15.6542	1.02827	16.0875	0.9317			15.6308	0.44288
15.6342	1.01017	15.6625	1.05057	16.0958	0.92754			15.6392	0.44293
15.6425	1.01293	15.6708	1.04826	16.1042	0.91465			15.6475	0.43708
15.6508	1.01119	15.6792	1.04813	16.1125	0.89624			15.6558	0.44526
15.6592	0.99898	15.6875	1.04527	16.1208	0.91852			15.6642	0.43871
15.6675	1.0057	15.6958	1.04795	16.1292	0.91781			15.6725	0.43392
15.6758	0.99137	15.7042	1.03228	16.1375	0.91778			15.6808	0.43212
15.6842	1.02389	15.7125	1.03716	16.1458	0.9301			15.6892	0.42723
15.6925	0.98674	15.7208	1.04463	16.1542	0.91995			15.6975	0.43795
15.7008	0.99507	15.7292	1.05229	16.1625	0.91115			15.7058	0.43409
15.7092	1.00537	15.7375	1.05027	16.1708	0.92413			15.7142	0.44466
15.7175	1.01426	15.7458	1.03663	16.1792	0.92399			15.7225	0.44145
15.7258	1.00021	15.7542	1.04516	16.1875	0.92666			15.7308	0.43813
15.7342	1.01727	15.7625	1.0509	16.1958	0.91997			15.7392	0.43389
15.7425	1.02624	15.7708	1.04008	16.2042	0.92769			15.7475	0.4511
15.7508	1.01743	15.7792	1.05436	16.2125	0.91279			15.7558	0.44357
15.7592	1.00736	15.7875	1.04487	16.2208	0.9219			15.7642	0.42639
15.7675	1.01054	15.7958	1.04944	16.2292	0.93686			15.7725	0.43808
15.7758	1.01049	15.8042	1.05791	16.2375	0.92359			15.7808	0.44339
15.7842	1.0038	15.8125	1.03693	16.2458	0.93049			15.7892	0.44212
15.7925	1.02392	15.8208	1.03222	16.2542	0.91962			15.7975	0.43626
15.8008	1.02902	15.8292	1.04829	16.2625	0.92362			15.8058	0.44595
15.8092	1.02481	15.8375	1.04435	16.2708	0.90188			15.8142	0.45016
15.8175	1.01364	15.8458	1.0456	16.2792	0.89999			15.8225	0.43542
15.8258	1.00796	15.8542	1.04187	16.2875	0.92629			15.8308	0.43607
15.8342	1.01831	15.8625	1.04558	16.2958	0.91119			15.8392	0.43533
15.8425	1.01438	15.8708	1.04178	16.3042	0.91503			15.8475	0.43498
15.8508	1.01014	15.8792	1.04511	16.3125	0.93569			15.8558	0.4355
15.8592	0.98378	15.8875	1.04241	16.3208	0.91717			15.8642	0.44323
15.8675	1.00395	15.8958	1.06012	16.3292	0.92693			15.8725	0.43131
15.8758	1.01403	15.9042	1.04019	16.3375	0.9173			15.8808	0.43741
15.8842	1.00808	15.9125	1.04528	16.3458	0.91505			15.8892	0.44109
15.8925	1.00244	15.9208	1.05419	16.3542	0.93636			15.8975	0.43172
15.9008	1.00243	15.9292	1.03863	16.3625	0.91834			15.9058	0.43168
15.9092	0.99235	15.9375	1.04786	16.3708	0.92512			15.9142	0.4458
15.9175	1.02096	15.9458	1.03643	16.3792	0.92795			15.9225	0.44619
15.9258	1.01902	15.9542	1.05137	16.3875	0.91963			15.9308	0.44293
15.9342	1.01995	15.9625	1.05061	16.3958	0.93048			15.9392	0.44237
15.9425	1.0089	15.9708	1.03841	16.4042	0.92049			15.9475	0.4385
15.9508	1.00254	15.9792	1.03634	16.4125	0.91546			15.9558	0.44143
15.9592	0.99934	15.9875	1.03646	16.4208	0.91664			15.9642	0.44937
15.9675	1.01158	15.9958	1.05244	16.4292	0.91425			15.9725	0.43582
15.9758	1.00934	16.0042	1.04159	16.4375	0.928			15.9808	0.44075
15.9842	1.00961	16.0125	1.04868	16.4458	0.93571			15.9892	0.44073
15.9925	1.00736	16.0208	1.05507	16.4542	0.9269			15.9975	0.4421
16.0008	0.99435	16.0292	1.05043	16.4625	0.92618			16.0058	0.43404
16.0092	1.00388	16.0375	1.05857	16.4708	0.9397			16.0142	0.42894
16.0175	1.01147	16.0458	1.03652	16.4792	0.91593			16.0225	0.4375
16.0258	1.00801	16.0542	1.04442	16.4875	0.92199			16.0308	0.44008
16.0342	0.99363	16.0625	1.04869	16.4958	0.9166			16.0392	0.44399
16.0425	1.00532	16.0708	1.02646	16.5042	0.92115			16.0475	0.44896
16.0508	1.00941	16.0792	1.03842	16.5125	0.93362			16.0558	0.43775
16.0592	1.0011	16.0875	1.03009	16.5208	0.92284			16.0642	0.44438
16.0675	0.99889	16.0958	1.03812	16.5292	0.90605			16.0725	0.43165
16.0758	1.00384	16.1042	1.03484	16.5375	0.91297			16.0808	0.43985
16.0842	0.99305	16.1125	1.03235	16.5458	0.9236			16.0892	0.43179
16.0925	1.0249	16.1208	1.04213	16.5542	0.93361			16.0975	0.43608
16.1008	1.02581	16.1292	1.04314	16.5625	0.92055			16.1058	0.44891
16.1092	1.00835	16.1375	1.04422	16.5708	0.90748			16.1142	0.44391
16.1175	0.9909	16.1458	1.03971	16.5792	0.92375			16.1225	0.44111
16.1258	1.02255	16.1542	1.04803	16.5875	0.92625			16.1308	0.43977
16.1342	0.99212	16.1625	1.03994	16.5958	0.90899			16.1392	0.44771
16.1425	1.00923	16.1708	1.02248	16.6042	0.92632			16.1475	0.4364
16.1508	1.01084	16.1792	1.04843	16.6125	0.92288			16.1558	0.44433
16.1592	1.00652	16.1875	1.0341	16.6208	0.92949			16.1642	0.43706
16.1675	1.02887	16.1958	1.04777	16.6292	0.9129			16.1725	0.44689
16.1758	1.01326	16.2042	1.04724	16.6375	0.9164			16.1808	0.44289
16.1842	1.01831	16.2125	1.056	16.6458	0.91907			16.1892	0.44275
16.1925	1.01328	16.2208	1.04279	16.6542	0.90337			16.1975	0.44194
16.2008	1.02341	16.2292	1.05629	16.6625	0.91947			16.2058	0.44566
16.2092	0.99362	16.2375	1.0422	16.6708	0.92637			16.2142	0.44357
16.2175	1.01249	16.2458	1.03519	16.6792	0.92482			16.2225	0.43995
16.2258	0.99405	16.2542	1.03198	16.6875	0.91606			16.2308	0.44055
16.2342	0.99173	16.2625	1.04667	16.6958	0.92339			16.2392	0.44602
16.2425	1.00274	16.2708	1.05626	16.7042	0.9122			16.2475	0.44902
16.2508	0.98485	16.2792	1.02584	16.7125	0.91062			16.2558	0.44291
16.2592	1.01252	16.2875	1.04361	16.7208	0.9148			16.2642	0.43447
16.2675	1.0202	16.2958	1.06423	16.7292	0.93923			16.2725	0.44476
16.2758	0.99682	16.3042	1.0487	16.7375	0.93555			16.2808	0.43822
16.2842	0.99764	16.3125	1.03907	16.7458	0.91515			16.2892	0.44748
16.2925	1.00457	16.3208	1.03814	16.7542	0.9069			16.2975	0.44308
16.3008	1.00267	16.3292	1.04731	16.7625	0.9123			16.3058	0.43884
16.3092	1.00181	16.3375	1.04213	16.7708	0.92188			16.3142	0.44137
16.3175	0.99616	16.3458	1.0377	16.7792	0.90947			16.3225	0.43519
16.3258	0.98584	16.3542	1.04111	16.7875	0.91374			16.3308	0.4494
16.3342	1.00567	16.3625	1.05482	16.7958	0.93875			16.3392	0.44004
16.3425	1.00292	16.3708	1.05164	16.8042	0.92462			16.3475	0.43262
16.3508	1.02005	16.3792	1.06755	16.8125	0.92484			16.3558	0.43585
16.3592	0.99996	16.3875	1.05202	16.8208	0.92554			16.3642	0.44059
16.3675	1.00375	16.3958	1.03223	16.8292	0.92505			16.3725	0.4334
16.3758	1.01131	16.4042	1.02356	16.8375	0.92783			16.3808	0.43989
16.3842	1.00253	16.4125	1.0345	16.8458	0.92262			16.3892	0.43862
16.3925	1.00637	16.4208	1.04997	16.8542	0.9307			16.3975	0.43618
16.4008	0.99798	16.4292	1.04046	16.8625	0.91789			16.4058	0.43605
16.4092	1.00172	16.4375	1.03523	16.8708	0.92608			16.4142	0.44077
16.4175	1.01611	16.4458	1.04472	16.8792	0.93036			16.4225	0.43795
16.4258	1.00782	16.4542	1.03345	16.8875	0.92136			16.4308	0.44049
16.4342	1.00102	16.4625	1.04002	16.8958	0.92955			16.4392	0.43777
16.4425	1.00157	16.4708	1.02371	16.9042	0.92202			16.4475	0.44572
16.4508	1.03053	16.4792	1.04146	16.9125	0.91118			16.4558	0.43427
16.4592	1.03546	16.4875	1.04892	16.9208	0.91986			16.4642	0.4387
16.4675	1.0147	16.4958	1.04464	16.9292	0.91734			16.4725	0.43505
16.4758	1.02412	16.5042	1.04668	16.9375	0.92973			16.4808	0.44334
16.4842	1.00511	16.5125	1.05797	16.9458	0.91198			16.4892	0.43627
16.4925	0.99894	16.5208	1.05058	16.9542	0.91658			16.4975	0.44296
16.5008	0.99982	16.5292	1.0366	16.9625	0.92296			16.5058	0.43039
16.5092	1.00115	16.5375	1.03905	16.9708	0.92672			16.5142	0.43146
16.5175	1.00149	16.5458	1.0422	16.9792	0.92122			16.5225	0.43114
16.5258	1.01273	16.5542	1.04719	16.9875	0.90476			16.5308	0.44232
16.5342	1.00108	16.5625	1.0599	16.9958	0.91651			16.5392	0.43351
16.5425	1.01303	16.5708	1.04034	17.0042	0.92744			16.5475	0.43751
16.5508	1.00626	16.5792	1.05558	17.0125	0.92323			16.5558	0.43561
16.5592	1.03042	16.5875	1.04086	17.0208	0.93041			16.5642	0.44459
16.5675	0.98934	16.5958	1.03992	17.0292	0.92471			16.5725	0.44372
16.5758	0.98723	16.6042	1.05219	17.0375	0.93014			16.5808	0.43707
16.5842	1.02871	16.6125	1.04061	17.0458	0.90506			16.5892	0.43576
16.5925	1.00088	16.6208	1.04172	17.0542	0.92299			16.5975	0.43784
16.6008	1.00843	16.6292	1.03285	17.0625	0.92458			16.6058	0.43755
16.6092	1.0269	16.6375	1.05038	17.0708	0.92248			16.6142	0.44116
16.6175	1.00466	16.6458	1.03263	17.0792	0.92888			16.6225	0.43485
16.6258	1.00904	16.6542	1.02476	17.0875	0.93212			16.6308	0.44375
16.6342	1.00413	16.6625	1.03698	17.0958	0.92087			16.6392	0.43866
16.6425	1.00659	16.6708	1.04237	17.1042	0.92575			16.6475	0.44528
16.6508	1.01247	16.6792	1.03652	17.1125	0.93002			16.6558	0.44381
16.6592	1.02024	16.6875	1.03742	17.1208	0.91675			16.6642	0.43286
16.6675	1.0152	16.6958	1.05166	17.1292	0.91034			16.6725	0.44482
16.6758	1.01294	16.7042	1.04942	17.1375	0.92746			16.6808	0.43806
16.6842	1.00213	16.7125	1.033	17.1458	0.92029			16.6892	0.43399
16.6925	1.00663	16.7208	1.04501	17.1542	0.91841			16.6975	0.42769
16.7008	1.01162	16.7292	1.04509	17.1625	0.91457			16.7058	0.44577
16.7092	1.00251	16.7375	1.04837	17.1708	0.91973			16.7142	0.45048
16.7175	1.01123	16.7458	1.03928	17.1792	0.92816			16.7225	0.43621
16.7258	1.0122	16.7542	1.03848	17.1875	0.92803			16.7308	0.44227
16.7342	0.99804	16.7625	1.05555	17.1958	0.94045			16.7392	0.4452
16.7425	1.00092	16.7708	1.03203	17.2042	0.9216			16.7475	0.43981
16.7508	1.00433	16.7792	1.03316	17.2125	0.902			16.7558	0.43742
16.7592	1.01285	16.7875	1.03495	17.2208	0.93251			16.7642	0.44561
16.7675	0.97856	16.7958	1.04977	17.2292	0.93498			16.7725	0.43414
16.7758	0.99801	16.8042	1.03686	17.2375	0.90901			16.7808	0.45168
16.7842	1.0001	16.8125	1.0204	17.2458	0.9296			16.7892	0.43737
16.7925	1.02379	16.8208	1.045	17.2542	0.93533			16.7975	0.45825
16.8008	1.00677	16.8292	1.04859	17.2625	0.92661			16.8058	0.43689
16.8092	1.02494	16.8375	1.04014	17.2708	0.92839			16.8142	0.44043
16.8175	1.01317	16.8458	1.06163	17.2792	0.92956			16.8225	0.43815
16.8258	1.00605	16.8542	1.06256	17.2875	0.92277			16.8308	0.43902
16.8342	1.01526	16.8625	1.04781	17.2958	0.91314			16.8392	0.43354
[truncated: 9,761 more rows]

## Sheet: Figure3c
FAR-1	Trp	FAR-1	TrpNH2
time /min	rel Int	time /min	rel Int
-11.125	0.99828	-10.8917	0.99669
-11.1167	1.00448	-10.8833	0.99885
-11.1083	1.00925	-10.875	1.00198
-11.1	1.01084	-10.8667	1.00279
-11.0917	1.01056	-10.8583	1.0051
-11.0833	1.01099	-10.85	1.00732
-11.075	1.01187	-10.8417	1.00646
-11.0667	1.01185	-10.8333	1.00574
-11.0583	1.01387	-10.825	1.0053
-11.05	1.01653	-10.8167	1.00351
-11.0417	1.01596	-10.8083	1.00418
-11.0333	1.01434	-10.8	1.0053
-11.025	1.0133	-10.7917	1.00516
-11.0167	1.01355	-10.7833	1.00436
-11.0083	1.01466	-10.775	1.00247
-11	1.01629	-10.7667	1.001
-10.9917	1.01904	-10.7583	1.00041
-10.9833	1.02129	-10.75	0.99878
-10.975	1.02246	-10.7417	1.00227
-10.9667	1.02063	-10.7333	1.00152
-10.9583	1.02231	-10.725	1.00135
-10.95	1.01882	-10.7167	0.99955
-10.9417	1.01603	-10.7083	1.00037
-10.9333	1.01474	-10.7	1.00185
-10.925	1.0135	-10.6917	1.00366
-10.9167	1.01016	-10.6833	1.00441
-10.9083	1.01268	-10.675	1.00717
-10.9	1.01335	-10.6667	1.00627
-10.8917	1.01523	-10.6583	1.00344
-10.8833	1.01494	-10.65	1.00499
-10.875	1.0185	-10.6417	1.00418
-10.8667	1.01849	-10.6333	1.00351
-10.8583	1.01956	-10.625	1.00645
-10.85	1.01577	-10.6167	1.00701
-10.8417	1.01518	-10.6083	1.00599
-10.8333	1.01316	-10.6	1.00871
-10.825	1.01204	-10.5917	1.00738
-10.8167	1.01182	-10.5833	1.00759
-10.8083	1.0085	-10.575	1.00727
-10.8	1.01166	-10.5667	1.00695
-10.7917	1.0122	-10.5583	1.00774
-10.7833	1.0145	-10.55	1.00958
-10.775	1.01576	-10.5417	1.01131
-10.7667	1.01946	-10.5333	1.01014
-10.7583	1.01933	-10.525	1.01056
-10.75	1.02176	-10.5167	1.00833
-10.7417	1.01917	-10.5083	1.00861
-10.7333	1.01687	-10.5	1.0065
-10.725	1.01753	-10.4917	1.00944
-10.7167	1.01425	-10.4833	1.01094
-10.7083	1.01151	-10.475	1.01104
-10.7	1.01009	-10.4667	1.01081
-10.6917	1.01091	-10.4583	1.01216
-10.6833	1.01015	-10.45	1.01012
-10.675	1.01277	-10.4417	1.00857
-10.6667	1.0117	-10.4333	1.01037
-10.6583	1.01036	-10.425	1.00996
-10.65	1.00793	-10.4167	1.00826
-10.6417	1.00763	-10.4083	1.00802
-10.6333	1.00264	-10.4	1.00939
-10.625	1.00235	-10.3917	1.00799
-10.6167	1.00604	-10.3833	1.00834
-10.6083	1.00367	-10.375	1.00832
-10.6	1.00276	-10.3667	1.01019
-10.5917	1.00697	-10.3583	1.00917
-10.5833	1.00575	-10.35	1.00956
-10.575	1.00332	-10.3417	1.00866
-10.5667	1.0057	-10.3333	1.00888
-10.5583	1.00455	-10.325	1.0052
-10.55	1.00416	-10.3167	1.00442
-10.5417	1.00558	-10.3083	1.00507
-10.5333	1.00613	-10.3	1.00666
-10.525	1.00565	-10.2917	1.00485
-10.5167	1.00676	-10.2833	1.00692
-10.5083	1.00838	-10.275	1.00999
-10.5	1.00687	-10.2667	1.00785
-10.4917	1.00519	-10.2583	1.00818
-10.4833	1.00647	-10.25	1.01145
-10.475	1.0073	-10.2417	1.01468
-10.4667	1.00697	-10.2333	1.01192
-10.4583	1.00599	-10.225	1.01351
-10.45	1.00566	-10.2167	1.01418
-10.4417	1.00481	-10.2083	1.01105
-10.4333	1.00401	-10.2	1.00749
-10.425	1.00527	-10.1917	1.00756
-10.4167	1.00847	-10.1833	1.00714
-10.4083	1.0109	-10.175	1.00526
-10.4	1.01133	-10.1667	1.00609
-10.3917	1.01206	-10.1583	1.00966
-10.3833	1.01018	-10.15	1.01448
-10.375	1.01261	-10.1417	1.01494
-10.3667	1.01425	-10.1333	1.01799
-10.3583	1.01394	-10.125	1.01939
-10.35	1.01412	-10.1167	1.01723
-10.3417	1.01756	-10.1083	1.01296
-10.3333	1.0132	-10.1	1.01257
-10.325	1.01066	-10.0917	1.01098
-10.3167	1.00795	-10.0833	1.01234
-10.3083	1.00769	-10.075	1.01288
-10.3	1.00049	-10.0667	1.01331
-10.2917	1.00166	-10.0583	1.01367
-10.2833	1.0038	-10.05	1.01755
-10.275	1.00635	-10.0417	1.01719
-10.2667	1.00734	-10.0333	1.01325
-10.2583	1.00829	-10.025	1.0131
-10.25	1.00987	-10.0167	1.01245
-10.2417	1.0127	-10.0083	1.00584
-10.2333	1.01522	-10	1.00956
-10.225	1.01221	-9.99166	1.0123
-10.2167	1.0134	-9.98333	1.00964
-10.2083	1.0076	-9.975	1.01153
-10.2	1.00395	-9.96666	1.01254
-10.1917	1.00238	-9.95833	1.00655
-10.1833	1.00474	-9.95	1.00592
-10.175	1.00735	-9.94166	1.0065
-10.1667	1.0118	-9.93333	1.004
-10.1583	1.00959	-9.925	1.00481
-10.15	1.00896	-9.91666	1.00538
-10.1417	1.00694	-9.90833	1.00473
-10.1333	1.00289	-9.9	1.00486
-10.125	1.00038	-9.89166	1.00664
-10.1167	1.00319	-9.88333	1.0037
-10.1083	1.00182	-9.875	1.00082
-10.1	1.00351	-9.86666	1.00364
-10.0917	1.00444	-9.85833	1.00312
-10.0833	1.00415	-9.85	1.0045
-10.075	1.00225	-9.84166	1.00786
-10.0667	1.00228	-9.83333	1.01127
-10.0583	1.00299	-9.825	1.0099
-10.05	1.00405	-9.81666	1.01253
-10.0417	1.00699	-9.80833	1.00885
-10.0333	1.00616	-9.8	1.01007
-10.025	1.00759	-9.79166	1.01147
-10.0167	1.007	-9.78333	1.01206
-10.0083	1.00384	-9.775	1.01056
-10	1.00274	-9.76666	1.01197
-9.99167	1.00278	-9.75833	1.00795
-9.98334	1.00184	-9.75	1.00579
-9.975	1.00175	-9.74166	1.00448
-9.96667	1.00589	-9.73333	1.00532
-9.95834	1.00432	-9.725	1.00814
-9.95	1.00272	-9.71666	1.01076
-9.94167	1.00263	-9.70833	1.01228
-9.93334	1.00259	-9.7	1.01559
-9.925	1.00011	-9.69166	1.01676
-9.91667	1.00264	-9.68333	1.01564
-9.90834	1.00646	-9.675	1.01353
-9.9	1.00717	-9.66666	1.01197
-9.89167	1.00732	-9.65833	1.01103
-9.88334	1.00859	-9.65	1.01255
-9.875	1.00858	-9.64166	1.01169
-9.86667	1.00577	-9.63333	1.01508
-9.85834	1.00405	-9.625	1.01697
-9.85	1.00321	-9.61666	1.01647
-9.84167	1.0003	-9.60833	1.01279
-9.83334	1.00061	-9.6	1.01081
-9.825	1.00322	-9.59166	1.0073
-9.81667	1.00383	-9.58333	1.00583
-9.80834	1.00373	-9.575	1.0031
-9.8	1.00715	-9.56666	1.00568
-9.79167	1.00585	-9.55833	1.00789
-9.78334	1.005	-9.55	1.01057
-9.775	1.00668	-9.54166	1.01345
-9.76667	1.00541	-9.53333	1.01337
-9.75834	1.00588	-9.525	1.01387
-9.75	1.00753	-9.51666	1.0099
-9.74167	1.00892	-9.50833	1.00977
-9.73334	1.00759	-9.5	1.00762
-9.725	1.01053	-9.49166	1.00893
-9.71667	1.00985	-9.48333	1.00706
-9.70834	1.01024	-9.475	1.00923
-9.7	1.00984	-9.46666	1.00601
-9.69167	1.00989	-9.45833	1.00542
-9.68334	1.00749	-9.45	1.00419
-9.675	1.00822	-9.44166	1.00712
-9.66667	1.0051	-9.43333	1.00726
-9.65834	1.00402	-9.425	1.01015
-9.65	1.00562	-9.41666	1.00991
-9.64167	1.00793	-9.40833	1.0113
-9.63334	1.00541	-9.4	1.00943
-9.625	1.0045	-9.39166	1.0088
-9.61667	1.00459	-9.38333	1.00874
-9.60834	1.0069	-9.375	1.00964
-9.6	1.00509	-9.36666	1.01154
-9.59167	1.00735	-9.35833	1.01008
-9.58334	1.01158	-9.35	1.01029
-9.575	1.0106	-9.34166	1.01198
-9.56667	1.01011	-9.33333	1.01168
-9.55834	1.01272	-9.325	1.01034
-9.55	1.01097	-9.31666	1.0109
-9.54167	1.00957	-9.30833	1.0106
-9.53334	1.0115	-9.3	1.01084
-9.525	1.00936	-9.29166	1.01112
-9.51667	1.00841	-9.28333	1.00883
-9.50834	1.00952	-9.275	1.00918
-9.5	1.00973	-9.26666	1.01099
-9.49167	1.00938	-9.25833	1.00757
-9.48334	1.00927	-9.25	1.00797
-9.475	1.00974	-9.24166	1.01091
-9.46667	1.01034	-9.23333	1.01039
-9.45834	1.01217	-9.225	1.0085
-9.45	1.01163	-9.21666	1.00931
-9.44167	1.01318	-9.20833	1.00616
-9.43334	1.01252	-9.2	1.00736
-9.425	1.01394	-9.19166	1.00555
-9.41667	1.01307	-9.18333	1.00847
-9.40834	1.01295	-9.175	1.00984
-9.4	1.01219	-9.16666	1.01281
-9.39167	1.01285	-9.15833	1.01065
-9.38334	1.01258	-9.15	1.01239
-9.375	1.01074	-9.14166	1.01165
-9.36667	1.01446	-9.13333	1.01214
-9.35834	1.01524	-9.125	1.01002
-9.35	1.01315	-9.11666	1.01015
-9.34167	1.01133	-9.10833	1.00901
-9.33334	1.01392	-9.1	1.00803
-9.325	1.01276	-9.09166	1.00954
-9.31667	1.01274	-9.08333	1.01184
-9.30834	1.01286	-9.075	1.01119
-9.3	1.0147	-9.06666	1.01112
-9.29167	1.01264	-9.05833	1.01053
-9.28334	1.01224	-9.05	1.00469
-9.275	1.0118	-9.04166	1.00337
-9.26667	1.01351	-9.03333	1.00394
-9.25834	1.01236	-9.025	1.00421
-9.25	1.01185	-9.01666	1.00639
-9.24167	1.0101	-9.00833	1.00918
-9.23334	1.01215	-9	1.01093
-9.225	1.01145	-8.99166	1.01296
-9.21667	1.00862	-8.98333	1.01374
-9.20834	1.01125	-8.975	1.01135
-9.2	1.01525	-8.96666	1.01368
-9.19167	1.01441	-8.95833	1.01329
-9.18334	1.01524	-8.95	1.01014
-9.175	1.01467	-8.94166	1.01211
-9.16667	1.01354	-8.93333	1.01257
-9.15834	1.01137	-8.925	1.01072
-9.15	1.00985	-8.91666	1.00969
-9.14167	1.00954	-8.90833	1.01042
-9.13334	1.01183	-8.9	1.00662
-9.125	1.0102	-8.89166	1.00652
-9.11667	1.01052	-8.88333	1.00813
-9.10834	1.01156	-8.875	1.00866
-9.1	1.01302	-8.86666	1.00871
-9.09167	1.01417	-8.85833	1.01336
-9.08334	1.01773	-8.85	1.01517
-9.075	1.01463	-8.84166	1.01271
-9.06667	1.01451	-8.83333	1.01252
-9.05834	1.01274	-8.825	1.0127
-9.05	1.01506	-8.81666	1.01169
-9.04167	1.01294	-8.80833	1.01122
-9.03334	1.01452	-8.8	1.014
-9.025	1.01192	-8.79166	1.01456
-9.01667	1.01389	-8.78333	1.01822
-9.00834	1.0134	-8.775	1.01756
-9	1.01443	-8.76666	1.01848
-8.99167	1.01595	-8.75833	1.0185
-8.98334	1.02152	-8.75	1.01615
-8.975	1.02455	-8.74166	1.01529
-8.96667	1.02302	-8.73333	1.01554
-8.95834	1.02389	-8.725	1.01351
-8.95	1.02405	-8.71666	1.01254
-8.94167	1.01944	-8.70833	1.01431
-8.93334	1.01798	-8.7	1.01411
-8.925	1.01771	-8.69166	1.01621
-8.91667	1.01586	-8.68333	1.01595
-8.90834	1.01377	-8.675	1.01537
-8.9	1.01511	-8.66666	1.01318
-8.89167	1.01176	-8.65833	1.01004
-8.88334	1.01447	-8.65	1.00628
-8.875	1.0153	-8.64166	1.0074
-8.86667	1.01551	-8.63333	1.00692
-8.85834	1.01553	-8.625	1.0074
-8.85	1.01636	-8.61666	1.00799
-8.84167	1.01202	-8.60833	1.01042
-8.83334	1.00894	-8.6	1.00924
-8.825	1.00709	-8.59166	1.00957
-8.81667	1.00549	-8.58333	1.0109
-8.80834	1.00615	-8.575	1.01219
-8.8	1.00805	-8.56666	1.01111
-8.79167	1.01013	-8.55833	1.01036
-8.78334	1.01386	-8.55	1.01061
-8.775	1.01625	-8.54166	1.01011
-8.76667	1.01505	-8.53333	1.0091
-8.75834	1.01382	-8.525	1.00789
-8.75	1.01335	-8.51666	1.0098
-8.74167	1.01168	-8.50833	1.00837
-8.73334	1.00851	-8.5	1.0105
-8.725	1.00899	-8.49166	1.0098
-8.71667	1.00857	-8.48333	1.01169
-8.70834	1.00941	-8.475	1.0089
-8.7	1.00961	-8.46666	1.01092
-8.69167	1.00955	-8.45833	1.01116
-8.68334	1.00947	-8.45	1.01144
-8.675	1.00899	-8.44166	1.00978
-8.66667	1.0085	-8.43333	1.01212
-8.65834	1.00821	-8.425	1.01083
-8.65	1.01153	-8.41666	1.01046
-8.64167	1.00989	-8.40833	1.01075
-8.63334	1.01068	-8.4	1.01184
-8.625	1.00783	-8.39166	1.01155
-8.61667	1.00911	-8.38333	1.01043
-8.60834	1.00385	-8.375	1.00963
-8.6	1.0045	-8.36666	1.00749
-8.59167	1.00636	-8.35833	1.00599
-8.58334	1.00652	-8.35	1.00619
-8.575	1.00589	-8.34166	1.00664
-8.56667	1.0082	-8.33333	1.00661
-8.55834	1.00992	-8.325	1.01028
-8.55	1.01128	-8.31666	1.01441
-8.54167	1.01278	-8.30833	1.01179
-8.53334	1.01283	-8.3	1.01269
-8.525	1.014	-8.29166	1.01135
-8.51667	1.01516	-8.28333	1.01103
-8.50834	1.01233	-8.275	1.00624
-8.5	1.01306	-8.26666	1.00841
-8.49167	1.01354	-8.25833	1.00629
-8.48334	1.01329	-8.25	1.00975
-8.475	1.01234	-8.24166	1.00833
-8.46667	1.01369	-8.23333	1.00737
-8.45834	1.01483	-8.225	1.00724
-8.45	1.01328	-8.21666	1.0085
-8.44167	1.01438	-8.20833	1.00549
-8.43334	1.01378	-8.2	1.00501
-8.425	1.01105	-8.19166	1.00903
-8.41667	1.01102	-8.18333	1.00896
-8.40834	1.01162	-8.175	1.01114
-8.4	1.00905	-8.16666	1.01048
-8.39167	1.0073	-8.15833	1.00841
-8.38334	1.00935	-8.15	1.00627
-8.375	1.00723	-8.14166	1.00649
-8.36667	1.0067	-8.13333	1.00538
-8.35834	1.00746	-8.125	1.00586
-8.35	1.01015	-8.11666	1.01094
-8.34167	1.01161	-8.10833	1.00883
-8.33334	1.01604	-8.1	1.01034
-8.325	1.01592	-8.09166	1.00756
-8.31667	1.01714	-8.08333	1.00805
-8.30834	1.01497	-8.075	1.00767
-8.3	1.0144	-8.06666	1.01082
-8.29167	1.00952	-8.05833	1.00971
-8.28334	1.00984	-8.05	1.0137
-8.275	1.0084	-8.04166	1.01202
-8.26667	1.00923	-8.03333	1.01126
-8.25834	1.00805	-8.025	1.01145
-8.25	1.00902	-8.01666	1.01161
-8.24167	1.00798	-8.00833	1.01183
-8.23334	1.0107	-8	1.01197
-8.225	1.0097	-7.99166	1.01007
-8.21667	1.00878	-7.98333	1.00937
-8.20834	1.01092	-7.975	1.00806
-8.2	1.01232	-7.96666	1.00836
-8.19167	1.01101	-7.95833	1.00956
-8.18334	1.01364	-7.95	1.01002
-8.175	1.01621	-7.94166	1.00986
-8.16667	1.01288	-7.93333	1.00737
-8.15834	1.01383	-7.925	1.00707
-8.15	1.01141	-7.91666	1.0073
-8.14167	1.01332	-7.90833	1.0104
-8.13334	1.01236	-7.9	1.00931
-8.125	1.01375	-7.89166	1.01294
-8.11667	1.01349	-7.88333	1.01324
-8.10834	1.0165	-7.875	1.01297
-8.1	1.01381	-7.86666	1.01113
-8.09167	1.01191	-7.85833	1.01452
-8.08334	1.01421	-7.85	1.01306
-8.075	1.01594	-7.84166	1.01038
-8.06667	1.01472	-7.83333	1.01046
-8.05834	1.01318	-7.825	1.01152
-8.05	1.01408	-7.81666	1.00943
-8.04167	1.01312	-7.80833	1.01229
-8.03334	1.01215	-7.8	1.01448
-8.025	1.01073	-7.79166	1.01701
-8.01667	1.00956	-7.78333	1.01493
-8.00834	1.00859	-7.775	1.01751
-8	1.00932	-7.76666	1.01556
-7.99167	1.00725	-7.75833	1.01243
-7.98334	1.01	-7.75	1.01106
-7.975	1.0122	-7.74166	1.01095
-7.96667	1.01433	-7.73333	1.00832
-7.95834	1.01263	-7.725	1.00905
-7.95	1.01468	-7.71666	1.00959
-7.94167	1.01366	-7.70833	1.00841
-7.93334	1.01081	-7.7	1.008
-7.925	1.00878	-7.69166	1.00853
-7.91667	1.01037	-7.68333	1.00793
-7.90834	1.0099	-7.675	1.00885
-7.9	1.01146	-7.66666	1.01155
-7.89167	1.01238	-7.65833	1.01416
-7.88334	1.01309	-7.65	1.01314
-7.875	1.01186	-7.64166	1.01514
-7.86667	1.00985	-7.63333	1.01671
-7.85834	1.00789	-7.625	1.0142
-7.85	1.01063	-7.61666	1.01301
-7.84167	1.00805	-7.60833	1.01538
-7.83334	1.00815	-7.6	1.01352
-7.825	1.00805	-7.59166	1.01326
-7.81667	1.01001	-7.58333	1.01395
-7.80834	1.00769	-7.575	1.0133
-7.8	1.01083	-7.56666	1.01392
-7.79167	1.00807	-7.55833	1.01309
-7.78334	1.01037	-7.55	1.01024
-7.775	1.00825	-7.54166	1.00781
-7.76667	1.01086	-7.53333	1.00771
-7.75834	1.0109	-7.525	1.00353
-7.75	1.01223	-7.51666	1.00513
-7.74167	1.01197	-7.50833	1.00767
-7.73334	1.01436	-7.5	1.00883
-7.725	1.01126	-7.49166	1.00654
-7.71667	1.01273	-7.48333	1.00748
-7.70834	1.01153	-7.475	1.00489
-7.7	1.01066	-7.46666	1.00305
-7.69167	1.007	-7.45833	1.00354
-7.68334	1.00655	-7.45	1.00503
-7.675	1.00614	-7.44166	1.00521
-7.66667	1.00655	-7.43333	1.0074
-7.65834	1.00536	-7.425	1.00958
-7.65	1.00806	-7.41666	1.01057
-7.64167	1.01101	-7.40833	1.00541
-7.63334	1.00873	-7.4	1.00621
-7.625	1.00865	-7.39166	1.00516
-7.61667	1.01199	-7.38333	1.0066
-7.60834	1.01054	-7.375	1.00582
-7.6	1.01316	-7.36666	1.01425
-7.59167	1.01583	-7.35833	1.01502
-7.58334	1.01742	-7.35	1.01411
-7.575	1.01417	-7.34166	1.01253
-7.56667	1.01478	-7.33333	1.01202
-7.55834	1.01172	-7.325	1.00951
-7.55	1.01361	-7.31666	1.00909
-7.54167	1.01612	-7.30833	1.01206
-7.53334	1.0195	-7.3	1.01043
-7.525	1.0199	-7.29166	1.00981
-7.51667	1.02034	-7.28333	1.01143
-7.50834	1.02211	-7.275	1.0098
-7.5	1.01966	-7.26666	1.01203
-7.49167	1.01967	-7.25833	1.01635
-7.48334	1.01821	-7.25	1.01834
-7.475	1.01743	-7.24166	1.01849
-7.46667	1.01661	-7.23333	1.01902
-7.45834	1.01713	-7.225	1.0159
-7.45	1.01382	-7.21666	1.01099
-7.44167	1.01553	-7.20833	1.01069
-7.43334	1.01651	-7.2	1.00837
-7.425	1.01359	-7.19166	1.00979
-7.41667	1.01352	-7.18333	1.00986
-7.40834	1.01447	-7.175	1.01263
-7.4	1.01274	-7.16666	1.01274
-7.39167	1.01235	-7.15833	1.01354
-7.38334	1.01145	-7.15	1.01404
-7.375	1.0125	-7.14166	1.01545
-7.36667	1.01287	-7.13333	1.01342
-7.35834	1.01445	-7.125	1.01108
-7.35	1.01344	-7.11666	1.01264
-7.34167	1.01479	-7.10833	1.01288
-7.33334	1.01635	-7.1	1.01097
-7.325	1.01459	-7.09166	1.01192
-7.31667	1.01281	-7.08333	1.01608
-7.30834	1.01391	-7.075	1.01507
-7.3	1.01263	-7.06666	1.01314
-7.29167	1.01026	-7.05833	1.01501
-7.28334	1.01321	-7.05	1.01466
-7.275	1.01552	-7.04166	1.01272
-7.26667	1.01531	-7.03333	1.01237
-7.25834	1.01601	-7.025	1.01764
-7.25	1.01356	-7.01666	1.01766
-7.24167	1.01411	-7.00833	1.0154
-7.23334	1.01499	-7	1.01366
-7.225	1.01656	-6.99166	1.01397
-7.21667	1.01476	-6.98333	1.01007
-7.20834	1.01635	-6.975	1.00878
-7.2	1.01395	-6.96666	1.01005
-7.19167	1.01444	-6.95833	1.00995
-7.18334	1.01116	-6.95	1.01107
-7.175	1.01167	-6.94166	1.01296
-7.16667	1.0156	-6.93333	1.01255
-7.15834	1.01346	-6.925	1.01272
-7.15	1.00986	-6.91666	1.01366
-7.14167	1.01302	-6.90833	1.01281
-7.13334	1.01392	-6.9	1.00977
-7.125	1.00913	-6.89166	1.01249
-7.11667	1.01033	-6.88333	1.01345
-7.10834	1.01196	-6.875	1.01455
-7.1	1.01056	-6.86666	1.01507
-7.09167	1.00973	-6.85833	1.01856
-7.08334	1.01033	-6.85	1.01429
-7.075	1.01298	-6.84166	1.01413
-7.06667	1.0118	-6.83333	1.01588
-7.05834	1.01035	-6.825	1.01416
-7.05	1.01088	-6.81666	1.01097
-7.04167	1.01365	-6.80833	1.01429
-7.03334	1.01291	-6.8	1.01361
-7.025	1.0164	-6.79166	1.01215
-7.01667	1.01721	-6.78333	1.01146
-7.00834	1.01667	-6.775	1.01284
-7	1.01992	-6.76666	1.01233
-6.99167	1.01993	-6.75833	1.01472
-6.98334	1.0146	-6.75	1.01426
-6.975	1.0149	-6.74166	1.01421
-6.96667	1.0145	-6.73333	1.01324
-6.95834	1.01038	-6.725	1.0139
-6.95	1.01252	-6.71666	1.01362
-6.94167	1.0165	-6.70833	1.01518
-6.93334	1.01531	-6.7	1.01755
-6.925	1.0152	-6.69166	1.0182
-6.91667	1.01518	-6.68333	1.01747
-6.90834	1.01107	-6.675	1.01553
-6.9	1.01053	-6.66666	1.01367
-6.89167	1.01098	-6.65833	1.01298
-6.88334	1.01302	-6.65	1.0107
-6.875	1.0116	-6.64166	1.00827
-6.86667	1.01332	-6.63333	1.00706
-6.85834	1.01415	-6.625	1.00516
-6.85	1.01529	-6.61666	1.00551
-6.84167	1.01531	-6.60833	1.00695
-6.83334	1.01621	-6.6	1.01191
-6.825	1.01783	-6.59166	1.0139
-6.81667	1.01862	-6.58333	1.01543
-6.80834	1.01704	-6.575	1.01398
-6.8	1.01357	-6.56666	1.01309
-6.79167	1.0121	-6.55833	1.00836
-6.78334	1.00899	-6.55	1.00844
-6.775	1.0071	-6.54166	1.01231
-6.76667	1.00767	-6.53333	1.01265
-6.75834	1.01271	-6.525	1.01357
-6.75	1.0155	-6.51666	1.01407
-6.74167	1.01484	-6.50833	1.01233
-6.73334	1.01462	-6.5	1.00818
-6.725	1.01619	-6.49166	1.00758
-6.71667	1.01253	-6.48333	1.01036
-6.70834	1.00983	-6.475	1.01151
-6.7	1.015	-6.46666	1.01522
-6.69167	1.015	-6.45833	1.01587
-6.68334	1.0121	-6.45	1.01625
-6.675	1.01255	-6.44166	1.01416
-6.66667	1.01165	-6.43333	1.01522
-6.65834	1.00694	-6.425	1.014
-6.65	1.00755	-6.41666	1.01459
-6.64167	1.009	-6.40833	1.01709
-6.63334	1.00782	-6.4	1.01621
-6.625	1.0113	-6.39166	1.0129
-6.61667	1.01196	-6.38333	1.01403
-6.60834	1.01366	-6.375	1.01221
-6.6	1.01275	-6.36666	1.01258
-6.59167	1.01269	-6.35833	1.01297
-6.58334	1.0103	-6.35	1.01585
-6.575	1.01161	-6.34166	1.01363
-6.56667	1.00856	-6.33333	1.01741
-6.55834	1.00916	-6.325	1.01455
-6.55	1.00995	-6.31666	1.01366
-6.54167	1.01106	-6.30833	1.01266
-6.53334	1.01189	-6.3	1.01318
-6.525	1.0145	-6.29166	1.01029
-6.51667	1.01811	-6.28333	1.01213
-6.50834	1.01996	-6.275	1.01503
-6.5	1.01766	-6.26666	1.01192
-6.49167	1.01495	-6.25833	1.01311
-6.48334	1.01304	-6.25	1.01484
-6.475	1.00773	-6.24166	1.01547
-6.46667	1.00594	-6.23333	1.01318
-6.45834	1.00885	-6.225	1.01621
-6.45	1.00975	-6.21666	1.01465
-6.44167	1.00941	-6.20833	1.01307
-6.43334	1.00972	-6.2	1.01169
-6.425	1.00927	-6.19166	1.01266
-6.41667	1.00798	-6.18333	1.01291
-6.40834	1.00903	-6.175	1.01203
-6.4	1.00821	-6.16666	1.01035
-6.39167	1.00961	-6.15833	1.01216
-6.38334	1.01339	-6.15	1.00981
-6.375	1.01236	-6.14166	1.01018
-6.36667	1.01335	-6.13333	1.00925
-6.35834	1.01272	-6.125	1.01019
-6.35	1.01295	-6.11666	1.00726
-6.34167	1.00943	-6.10833	1.00765
-6.33334	1.01129	-6.1	1.00896
-6.325	1.00816	-6.09166	1.01044
-6.31667	1.00907	-6.08333	1.0104
-6.30834	1.0093	-6.075	1.01268
-6.3	1.00931	-6.06666	1.01474
-6.29167	1.00739	-6.05833	1.01293
-6.28334	1.00758	-6.05	1.01223
-6.275	1.01156	-6.04166	1.01395
-6.26667	1.01085	-6.03333	1.01236
-6.25834	1.01311	-6.025	1.00839
-6.25	1.01607	-6.01666	1.00835
-6.24167	1.01908	-6.00833	1.00866
-6.23334	1.01626	-6	1.00595
-6.225	1.01485	-5.99166	1.00761
-6.21667	1.01195	-5.98333	1.01315
-6.20834	1.01195	-5.975	1.01163
-6.2	1.0104	-5.96666	1.01313
-6.19167	1.00914	-5.95833	1.01354
-6.18334	1.01466	-5.95	1.00881
-6.175	1.01744	-5.94166	1.00596
-6.16667	1.01665	-5.93333	1.00661
-6.15834	1.01859	-5.925	1.00575
-6.15	1.01914	-5.91666	1.00551
-6.14167	1.01467	-5.90833	1.00807
-6.13334	1.01274	-5.9	1.00633
-6.125	1.01367	-5.89166	1.00725
-6.11667	1.01025	-5.88333	1.00569
-6.10834	1.01186	-5.875	1.00931
-6.1	1.0115	-5.86666	1.00935
-6.09167	1.0119	-5.85833	1.0117
-6.08334	1.00809	-5.85	1.00942
-6.075	1.011	-5.84166	1.01233
-6.06667	1.0103	-5.83333	1.01205
-6.05834	1.01056	-5.825	1.01167
-6.05	1.00864	-5.81666	1.01109
-6.04167	1.00944	-5.80833	1.01554
-6.03334	1.00558	-5.8	1.01263
-6.025	1.00352	-5.79166	1.00882
-6.01667	1.00653	-5.78333	1.00812
-6.00834	1.00882	-5.775	1.00786
-6	1.01126	-5.76666	1.00299
-5.99167	1.01283	-5.75833	1.00457
-5.98334	1.01599	-5.75	1.00496
-5.975	1.01344	-5.74166	1.00558
-5.96667	1.01162	-5.73333	1.00597
-5.95834	1.00929	-5.725	1.00951
-5.95	1.00789	-5.71666	1.01277
-5.94167	1.00558	-5.70833	1.01347
-5.93334	1.00483	-5.7	1.01421
-5.925	1.00511	-5.69166	1.01326
-5.91667	1.00454	-5.68333	1.0109
-5.90834	1.00305	-5.675	1.00691
-5.9	1.00053	-5.66666	1.00922
-5.89167	1.00053	-5.65833	1.00938
-5.88334	1.00111	-5.65	1.00982
-5.875	1.00255	-5.64166	1.01105
-5.86667	1.00514	-5.63333	1.01028
-5.85834	1.00897	-5.625	1.00844
-5.85	1.00978	-5.61666	1.00898
-5.84167	1.00922	-5.60833	1.01052
-5.83334	1.01022	-5.6	1.01062
-5.825	1.00976	-5.59166	1.01448
-5.81667	1.01038	-5.58333	1.01599
-5.80834	1.01307	-5.575	1.01346
-5.8	1.01478	-5.56666	1.01473
-5.79167	1.01574	-5.55833	1.01301
-5.78334	1.0176	-5.55	1.01188
-5.775	1.01572	-5.54166	1.01429
-5.76667	1.0112	-5.53333	1.01663
-5.75834	1.01111	-5.525	1.01368
-5.75	1.0083	-5.51666	1.01638
-5.74167	1.00963	-5.50833	1.01671
-5.73334	1.00959	-5.5	1.0152
-5.725	1.01166	-5.49166	1.01336
-5.71667	1.01246	-5.48333	1.01439
-5.70834	1.01412	-5.475	1.01396
-5.7	1.00833	-5.46666	1.01047
-5.69167	1.00676	-5.45833	1.00984
-5.68334	1.00727	-5.45	1.01273
-5.675	1.00645	-5.44166	1.01069
-5.66667	1.00567	-5.43333	1.01176
-5.65834	1.01024	-5.425	1.01592
-5.65	1.00991	-5.41666	1.0154
-5.64167	1.00677	-5.40833	1.0161
-5.63334	1.00665	-5.4	1.0191
-5.625	1.00727	-5.39166	1.01546
-5.61667	1.00816	-5.38333	1.01465
-5.60834	1.01046	-5.375	1.01365
-5.6	1.01256	-5.36666	1.01236
-5.59167	1.01244	-5.35833	1.0109
-5.58334	1.01125	-5.35	1.01127
-5.575	1.00906	-5.34166	1.00879
-5.56667	1.00769	-5.33333	1.00758
-5.55834	1.00773	-5.325	1.00511
-5.55	1.00839	-5.31666	1.00491
-5.54167	1.00928	-5.30833	1.00643
-5.53334	1.00895	-5.3	1.0083
-5.525	1.01295	-5.29166	1.01076
-5.51667	1.01285	-5.28333	1.01164
-5.50834	1.0125	-5.275	1.01007
-5.5	1.01211	-5.26666	1.00756
-5.49167	1.01373	-5.25833	1.00559
-5.48334	1.01187	-5.25	1.00491
-5.475	1.01168	-5.24166	1.00713
-5.46667	1.01012	-5.23333	1.01041
-5.45834	1.01004	-5.225	1.01444
-5.45	1.0081	-5.21666	1.0156
-5.44167	1.00502	-5.20833	1.01529
-5.43334	1.00421	-5.2	1.0139
-5.425	1.0045	-5.19166	1.01167
-5.41667	1.00303	-5.18333	1.00866
-5.40834	1.00363	-5.175	1.00854
-5.4	1.00606	-5.16666	1.00653
-5.39167	1.00925	-5.15833	1.00984
-5.38334	1.01084	-5.15	1.01158
-5.375	1.01388	-5.14166	1.01217
-5.36667	1.01481	-5.13333	1.01267
-5.35834	1.01493	-5.125	1.01355
-5.35	1.01347	-5.11666	1.00939
-5.34167	1.01002	-5.10833	1.00831
-5.33334	1.01128	-5.1	1.00732
-5.325	1.01119	-5.09166	1.00636
-5.31667	1.01062	-5.08333	1.0065
-5.30834	1.01149	-5.075	1.0047
-5.3	1.01556	-5.06666	1.00309
-5.29167	1.01282	-5.05833	1.00399
-5.28334	1.01476	-5.05	1.0042
-5.275	1.01482	-5.04166	1.00495
-5.26667	1.01512	-5.03333	1.00467
-5.25834	1.0147	-5.025	1.00558
-5.25	1.0142	-5.01666	1.00358
-5.24167	1.01412	-5.00833	1.00246
-5.23334	1.0142	-5	1.00311
-5.225	1.01051	-4.99166	1.00644
-5.21667	1.00818	-4.98333	1.00559
-5.20834	1.00819	-4.975	1.00895
-5.2	1.00479	-4.96666	1.01167
-5.19167	1.00619	-4.95833	1.01113
-5.18334	1.00936	-4.95	1.00868
-5.175	1.01018	-4.94166	1.00761
-5.16667	1.012	-4.93333	1.00625
-5.15834	1.01202	-4.925	1.00544
-5.15	1.00968	-4.91666	1.00502
-5.14167	1.01141	-4.90833	1.00764
-5.13334	1.01326	-4.9	1.01268
-5.125	1.00927	-4.89166	1.0143
-5.11667	1.01202	-4.88333	1.01591
-5.10834	1.0121	-4.875	1.0174
-5.1	1.01101	-4.86666	1.01934
-5.09167	1.00793	-4.85833	1.01679
-5.08334	1.0104	-4.85	1.01487
-5.075	1.00673	-4.84166	1.01101
-5.06667	1.0088	-4.83333	1.01117
-5.05834	1.00586	-4.825	1.0104
-5.05	1.00815	-4.81666	1.00942
-5.04167	1.00493	-4.80833	1.01363
-5.03334	1.00571	-4.8	1.01219
-5.025	1.006	-4.79166	1.01129
-5.01667	1.00869	-4.78333	1.008
-5.00834	1.00832	-4.775	1.00745
-5	1.00973	-4.76666	1.00467
-4.99167	1.01162	-4.75833	1.00826
-4.98334	1.01049	-4.75	1.00787
-4.975	1.01305	-4.74166	1.00862
-4.96667	1.01313	-4.73333	1.0125
-4.95834	1.01758	-4.725	1.01038
-4.95	1.01605	-4.71666	1.01187
-4.94167	1.01631	-4.70833	1.01093
-4.93334	1.01073	-4.7	1.01042
-4.925	1.01335	-4.69166	1.00959
-4.91667	1.01045	-4.68333	1.01397
-4.90834	1.0104	-4.675	1.01608
-4.9	1.00871	-4.66666	1.0167
-4.89167	1.0118	-4.65833	1.01676
-4.88334	1.00956	-4.65	1.01603
-4.875	1.00932	-4.64166	1.01449
-4.86667	1.0111	-4.63333	1.01267
-4.85834	1.01231	-4.625	1.01536
-4.85	1.01155	-4.61666	1.01532
-4.84167	1.01051	-4.60833	1.01608
-4.83334	1.00992	-4.6	1.01633
-4.825	1.00751	-4.59166	1.01348
-4.81667	1.00718	-4.58333	1.00943
-4.80834	1.00721	-4.575	1.00995
-4.8	1.00622	-4.56666	1.00911
-4.79167	1.00425	-4.55833	1.00818
-4.78334	1.00616	-4.55	1.00966
-4.775	1.00489	-4.54166	1.01214
-4.76667	1.00379	-4.53333	1.01109
-4.75834	1.00903	-4.525	1.00974
-4.75	1.01169	-4.51666	1.01085
-4.74167	1.01103	-4.50833	1.01023
-4.73334	1.01295	-4.5	1.00867
-4.725	1.01551	-4.49166	1.01087
-4.71667	1.01177	-4.48333	1.01135
-4.70834	1.01291	-4.475	1.01157
-4.7	1.01328	-4.46666	1.0099
-4.69167	1.01319	-4.45833	1.00985
-4.68334	1.01192	-4.45	1.00868
-4.675	1.01401	-4.44166	1.00932
-4.66667	1.01256	-4.43333	1.01075
-4.65834	1.00942	-4.425	1.01333
-4.65	1.00804	-4.41666	1.01446
-4.64167	1.01135	-4.40833	1.01509
-4.63334	1.00974	-4.4	1.01668
-4.625	1.01067	-4.39166	1.01453
-4.61667	1.01541	-4.38333	1.01272
-4.60834	1.01827	-4.375	1.01601
-4.6	1.01559	-4.36666	1.0168
-4.59167	1.01662	-4.35833	1.01279
-4.58334	1.01841	-4.35	1.01351
-4.575	1.01456	-4.34166	1.0131
-4.56667	1.01293	-4.33333	1.01111
-4.55834	1.01149	-4.325	1.01129
-4.55	1.00848	-4.31666	1.01196
-4.54167	1.00705	-4.30833	1.01241
-4.53334	1.01019	-4.3	1.01214
-4.525	1.00889	-4.29166	1.00922
-4.51667	1.00739	-4.28333	1.00905
-4.50834	1.01032	-4.275	1.01206
-4.5	1.00928	-4.26666	1.01266
-4.49167	1.00701	-4.25833	1.01291
-4.48334	1.00886	-4.25	1.01222
-4.475	1.0115	-4.24166	1.01143
-4.46667	1.00919	-4.23333	1.01085
-4.45834	1.01026	-4.225	1.0097
-4.45	1.00995	-4.21666	1.01206
-4.44167	1.00944	-4.20833	1.01493
-4.43334	1.00719	-4.2	1.01875
-4.425	1.00943	-4.19166	1.01615
-4.41667	1.00906	-4.18333	1.01337
-4.40834	1.01031	-4.175	1.01283
-4.4	1.01245	-4.16666	1.0141
-4.39167	1.01446	-4.15833	1.00895
-4.38334	1.01381	-4.15	1.01288
-4.375	1.01384	-4.14166	1.01536
-4.36667	1.01301	-4.13333	1.01386
-4.35834	1.0094	-4.125	1.01246
-4.35	1.00847	-4.11666	1.01259
-4.34167	1.00923	-4.10833	1.01128
-4.33334	1.00816	-4.1	1.00847
-4.325	1.00882	-4.09166	1.00903
-4.31667	1.00941	-4.08333	1.00744
-4.30834	1.01029	-4.075	1.00753
-4.3	1.00891	-4.06666	1.00534
-4.29167	1.01103	-4.05833	1.00589
-4.28334	1.01479	-4.05	1.00657
-4.275	1.01653	-4.04166	1.00809
-4.26667	1.01497	-4.03333	1.00947
-4.25834	1.01342	-4.025	1.01167
-4.25	1.01511	-4.01666	1.01428
-4.24167	1.01056	-4.00833	1.01312
-4.23334	1.01061	-4	1.01238
-4.225	1.01119	-3.99166	1.01297
-4.21667	1.01269	-3.98333	1.01136
-4.20834	1.01026	-3.975	1.0104
-4.2	1.01256	-3.96666	1.01176
-4.19167	1.01136	-3.95833	1.01333
-4.18334	1.01308	-3.95	1.01372
-4.175	1.01297	-3.94166	1.01645
-4.16667	1.01107	-3.93333	1.01456
-4.15834	1.01143	-3.925	1.01598
-4.15	1.01304	-3.91666	1.01403
-4.14167	1.01139	-3.90833	1.0143
-4.13334	1.01021	-3.9	1.01275
-4.125	1.01285	-3.89166	1.01521
-4.11667	1.01476	-3.88333	1.01604
-4.10834	1.01621	-3.875	1.01919
-4.1	1.01676	-3.86666	1.01948
-4.09167	1.01637	-3.85833	1.01728
-4.08334	1.01593	-3.85	1.017
-4.075	1.01243	-3.84166	1.01584
-4.06667	1.008	-3.83333	1.01199
-4.05834	1.00963	-3.825	1.00912
-4.05	1.00931	-3.81666	1.01068
-4.04167	1.00896	-3.80833	1.00967
-4.03334	1.01203	-3.8	1.00799
-4.025	1.01308	-3.79166	1.00811
-4.01667	1.01171	-3.78333	1.01055
-4.00834	1.01395	-3.775	1.00981
-4	1.01237	-3.76666	1.00726
-3.99167	1.01229	-3.75833	1.00845
-3.98334	1.0137	-3.75	1.01108
-3.975	1.01271	-3.74166	1.01149
-3.96667	1.0121	-3.73333	1.01313
-3.95834	1.014	-3.725	1.01715
-3.95	1.01247	-3.71666	1.01644
-3.94167	1.01164	-3.70833	1.01541
-3.93334	1.01182	-3.7	1.01122
-3.925	1.01435	-3.69166	1.00971
-3.91667	1.01457	-3.68333	1.00747
-3.90834	1.01311	-3.675	1.00781
-3.9	1.0147	-3.66666	1.00589
-3.89167	1.01557	-3.65833	1.01107
-3.88334	1.01377	-3.65	1.01393
-3.875	1.01291	-3.64166	1.01702
-3.86667	1.01227	-3.63333	1.01814
-3.85834	1.00984	-3.625	1.01934
-3.85	1.0112	-3.61666	1.01742
-3.84167	1.00825	-3.60833	1.01445
-3.83334	1.00893	-3.6	1.01144
-3.825	1.01124	-3.59166	1.0081
-3.81667	1.01291	-3.58333	1.0052
-3.80834	1.01145	-3.575	1.00609
-3.8	1.01355	-3.56666	1.0076
-3.79167	1.01241	-3.55833	1.00778
-3.78334	1.00862	-3.55	1.0111
-3.775	1.00648	-3.54166	1.01589
-3.76667	1.00889	-3.53333	1.01535
-3.75834	1.00884	-3.525	1.01496
-3.75	1.00891	-3.51666	1.01778
-3.74167	1.01029	-3.50833	1.01574
-3.73334	1.00988	-3.5	1.01681
-3.725	1.00688	-3.49166	1.01331
-3.71667	1.00577	-3.48333	1.01205
-3.70834	1.00381	-3.475	1.01132
-3.7	1.00436	-3.46666	1.01164
-3.69167	1.00421	-3.45833	1.01124
-3.68334	1.00382	-3.45	1.01328
-3.675	1.00448	-3.44166	1.01442
-3.66667	1.00612	-3.43333	1.01292
-3.65834	1.00707	-3.425	1.01426
-3.65	1.00973	-3.41666	1.0143
-3.64167	1.01132	-3.40833	1.01457
-3.63334	1.01202	-3.4	1.01769
-3.625	1.01422	-3.39166	1.01671
-3.61667	1.01349	-3.38333	1.01542
-3.60834	1.01541	-3.375	1.01281
-3.6	1.01666	-3.36666	1.01291
-3.59167	1.0178	-3.35833	1.00983
-3.58334	1.01664	-3.35	1.01022
-3.575	1.01601	-3.34166	1.00751
-3.56667	1.01335	-3.33333	1.00904
-3.55834	1.00876	-3.325	1.00959
-3.55	1.00693	-3.31666	1.00851
-3.54167	1.00656	-3.30833	1.01112
-3.53334	1.00824	-3.3	1.01254
-3.525	1.00885	-3.29166	1.00829
-3.51667	1.01177	-3.28333	1.00988
-3.50834	1.01546	-3.275	1.00995
-3.5	1.01712	-3.26666	1.00963
-3.49167	1.01494	-3.25833	1.01048
-3.48334	1.01261	-3.25	1.01244
-3.475	1.01306	-3.24166	1.00884
-3.46667	1.0108	-3.23333	1.01128
-3.45834	1.0077	-3.225	1.01185
-3.45	1.00729	-3.21666	1.01253
-3.44167	1.00962	-3.20833	1.01274
-3.43334	1.00809	-3.2	1.01084
-3.425	1.00559	-3.19166	1.00749
-3.41667	1.00787	-3.18333	1.00769
-3.40834	1.00646	-3.175	1.00869
-3.4	1.00499	-3.16666	1.01122
-3.39167	1.00762	-3.15833	1.01449
-3.38334	1.00914	-3.15	1.01674
-3.375	1.00747	-3.14166	1.01426
-3.36667	1.01077	-3.13333	1.01321
-3.35834	1.01007	-3.125	1.01251
-3.35	1.00912	-3.11666	1.01163
-3.34167	1.01079	-3.10833	1.01038
-3.33334	1.01218	-3.1	1.00763
-3.325	1.01066	-3.09166	1.00802
-3.31667	1.00939	-3.08333	1.0084
-3.30834	1.00749	-3.075	1.00641
-3.3	1.00614	-3.06666	1.00797
-3.29167	1.00472	-3.05833	1.01123
-3.28334	1.00533	-3.05	1.01
-3.275	1.00723	-3.04166	1.01053
-3.26667	1.00817	-3.03333	1.01565
-3.25834	1.00661	-3.025	1.01464
-3.25	1.0079	-3.01666	1.01208
-3.24167	1.00912	-3.00833	1.01328
-3.23334	1.00916	-3	1.01238
-3.225	1.00935	-2.99166	1.01194
-3.21667	1.00848	-2.98333	1.01107
-3.20834	1.00935	-2.975	1.01557
-3.2	1.00942	-2.96666	1.01525
-3.19167	1.00973	-2.95833	1.01681
-3.18334	1.01049	-2.95	1.01485
-3.175	1.01455	-2.94166	1.01721
-3.16667	1.01148	-2.93333	1.01611
-3.15834	1.0103	-2.925	1.01572
-3.15	1.01079	-2.91666	1.01231
-3.14167	1.0075	-2.90833	1.01338
-3.13334	1.00599	-2.9	1.01029
-3.125	1.00631	-2.89166	1.01294
-3.11667	1.00567	-2.88333	1.01361
-3.10834	1.00357	-2.875	1.01639
-3.1	1.00441	-2.86666	1.01828
-3.09167	1.00392	-2.85833	1.01912
-3.08334	1.00619	-2.85	1.01694
-3.075	1.00683	-2.84166	1.01486
-3.06667	1.00834	-2.83333	1.0161
-3.05834	1.01204	-2.825	1.01564
-3.05	1.01081	-2.81666	1.01723
-3.04167	1.0106	-2.80833	1.01849
-3.03334	1.01166	-2.8	1.01951
-3.025	1.01433	-2.79166	1.01734
-3.01667	1.01212	-2.78333	1.01709
-3.00834	1.01458	-2.775	1.01473
-3	1.01447	-2.76666	1.01396
-2.99167	1.01317	-2.75833	1.0158
-2.98334	1.0111	-2.75	1.01622
-2.975	1.01078	-2.74166	1.01439
-2.96667	1.00969	-2.73333	1.01836
-2.95834	1.00877	-2.725	1.01749
-2.95	1.01053	-2.71666	1.0174
-2.94167	1.00939	-2.70833	1.01749
-2.93334	1.01006	-2.7	1.01928
-2.925	1.01104	-2.69166	1.01742
-2.91667	1.00979	-2.68333	1.01753
-2.90834	1.00928	-2.675	1.01338
-2.9	1.00944	-2.66666	1.01311
-2.89167	1.01078	-2.65833	1.01183
-2.88334	1.01022	-2.65	1.01129
-2.875	1.01144	-2.64166	1.01112
-2.86667	1.01278	-2.63333	1.01696
-2.85834	1.0137	-2.625	1.01794
-2.85	1.01112	-2.61666	1.01711
-2.84167	1.01055	-2.60833	1.01762
-2.83334	1.00964	-2.6	1.01694
-2.825	1.00811	-2.59166	1.01477
-2.81667	1.00936	-2.58333	1.01507
-2.80834	1.00673	-2.575	1.01506
-2.8	1.00901	-2.56666	1.01386
-2.79167	1.01055	-2.55833	1.01301
-2.78334	1.01159	-2.55	1.01148
-2.775	1.0095	-2.54166	1.01144
-2.76667	1.01285	-2.53333	1.01262
-2.75834	1.00736	-2.525	1.01527
-2.75	1.00481	-2.51666	1.01435
-2.74167	1.00482	-2.50833	1.01786
-2.73334	1.00428	-2.5	1.01783
-2.725	1.00719	-2.49166	1.01997
-2.71667	1.00803	-2.48333	1.02001
-2.70834	1.01066	-2.475	1.01983
-2.7	1.0098	-2.46666	1.01552
-2.69167	1.01091	-2.45833	1.01167
-2.68334	1.00827	-2.45	1.01064
-2.675	1.0108	-2.44166	1.00887
-2.66667	1.01162	-2.43333	1.01117
-2.65834	1.01001	-2.425	1.01279
-2.65	1.01141	-2.41666	1.01521
-2.64167	1.01111	-2.40833	1.01321
-2.63334	1.00946	-2.4	1.01577
-2.625	1.00603	-2.39166	1.01667
-2.61667	1.00629	-2.38333	1.01719
-2.60834	1.00408	-2.375	1.01696
-2.6	1.00519	-2.36666	1.01969
-2.59167	1.00887	-2.35833	1.01307
-2.58334	1.01085	-2.35	1.01473
-2.575	1.01177	-2.34166	1.01479
-2.56667	1.01033	-2.33333	1.01201
-2.55834	1.01057	-2.325	1.00855
-2.55	1.0066	-2.31666	1.01301
-2.54167	1.00593	-2.30833	1.01232
-2.53334	1.00571	-2.3	1.01337
-2.525	1.00696	-2.29166	1.01667
-2.51667	1.0064	-2.28333	1.01793
-2.50834	1.008	-2.275	1.01982
-2.5	1.00797	-2.26666	1.01936
-2.49167	1.00765	-2.25833	1.01712
-2.48334	1.01074	-2.25	1.01753
-2.475	1.00883	-2.24166	1.01684
-2.46667	1.01036	-2.23333	1.01664
-2.45834	1.01245	-2.225	1.01757
-2.45	1.01491	-2.21666	1.0194
-2.44167	1.01096	-2.20833	1.01624
-2.43334	1.01268	-2.2	1.0155
-2.425	1.01109	-2.19166	1.01316
-2.41667	1.01123	-2.18333	1.00859
-2.40834	1.00868	-2.175	1.00929
-2.4	1.01195	-2.16666	1.01035
-2.39167	1.01222	-2.15833	1.01125
-2.38334	1.01242	-2.15	1.01155
-2.375	1.0108	-2.14166	1.01403
-2.36667	1.0111	-2.13333	1.01239
-2.35834	1.01197	-2.125	1.01055
-2.35	1.00883	-2.11666	1.01027
-2.34167	1.00862	-2.10833	1.00987
-2.33334	1.00892	-2.1	1.01209
-2.325	1.01031	-2.09166	1.01489
-2.31667	1.00873	-2.08333	1.01892
-2.30834	1.00829	-2.075	1.02139
-2.3	1.00853	-2.06666	1.02268
-2.29167	1.00981	-2.05833	1.02112
-2.28334	1.00617	-2.05	1.01935
-2.275	1.00486	-2.04166	1.01783
-2.26667	1.00944	-2.03333	1.01642
-2.25834	1.00908	-2.025	1.01572
-2.25	1.00959	-2.01666	1.01396
-2.24167	1.01044	-2.00833	1.01431
-2.23334	1.01051	-2	1.01257
-2.225	1.00967	-1.99166	1.01353
-2.21667	1.01073	-1.98333	1.01358
-2.20834	1.01135	-1.975	1.01434
-2.2	1.0102	-1.96666	1.01119
-2.19167	1.00996	-1.95833	1.01409
-2.18334	1.00778	-1.95	1.01259
-2.175	1.00916	-1.94166	1.0127
-2.16667	1.00593	-1.93333	1.01304
-2.15834	1.00792	-1.925	1.01738
-2.15	1.00768	-1.91666	1.01673
-2.14167	1.00678	-1.90833	1.01752
-2.13334	1.00534	-1.9	1.01918
-2.125	1.00628	-1.89166	1.0191
-2.11667	1.00822	-1.88333	1.0146
-2.10834	1.00994	-1.875	1.01554
-2.1	1.01268	-1.86666	1.01551
-2.09167	1.01403	-1.85833	1.01332
-2.08334	1.01279	-1.85	1.0118
-2.075	1.01128	-1.84166	1.01532
-2.06667	1.00963	-1.83333	1.01406
-2.05834	1.00861	-1.825	1.01267
-2.05	1.00548	-1.81666	1.01224
-2.04167	1.00588	-1.80833	1.01516
-2.03334	1.00776	-1.8	1.0118
-2.025	1.00531	-1.79166	1.01187
-2.01667	1.0059	-1.78333	1.01111
-2.00834	1.0066	-1.775	1.01155
-2	1.00639	-1.76666	1.00855
-1.99167	1.00527	-1.75833	1.00936
-1.98334	1.00825	-1.75	1.00992
-1.975	1.00775	-1.74166	1.01096
-1.96667	1.00787	-1.73333	1.01203
-1.95834	1.01058	-1.725	1.01341
-1.95	1.01095	-1.71666	1.01239
-1.94167	1.01243	-1.70833	1.01102
-1.93334	1.01145	-1.7	1.01166
-1.925	1.01054	-1.69166	1.01021
-1.91667	1.00864	-1.68333	1.00933
-1.90834	1.00804	-1.675	1.01065
-1.9	1.00533	-1.66666	1.0121
-1.89167	1.00393	-1.65833	1.01342
-1.88334	1.00367	-1.65	1.01658
-1.875	1.00327	-1.64166	1.01832
-1.86667	1.00147	-1.63333	1.02087
-1.85834	1.00196	-1.625	1.01826
-1.85	1.00637	-1.61666	1.01586
-1.84167	1.00718	-1.60833	1.0131
-1.83334	1.0088	-1.6	1.01232
-1.825	1.0095	-1.59166	1.00968
-1.81667	1.01346	-1.58333	1.01244
-1.80834	1.01229	-1.575	1.01258
-1.8	1.01471	-1.56666	1.01156
-1.79167	1.01409	-1.55833	1.01264
-1.78334	1.01298	-1.55	1.0143
-1.775	1.00972	-1.54166	1.01321
-1.76667	1.00867	-1.53333	1.01464
-1.75834	1.00637	-1.525	1.01636
-1.75	1.00619	-1.51666	1.0135
-1.74167	1.00935	-1.50833	1.0118
-1.73334	1.01109	-1.5	1.01543
-1.725	1.01011	-1.49166	1.0141
-1.71667	1.0093	-1.48333	1.01636
-1.70834	1.01032	-1.475	1.01867
-1.7	1.01018	-1.46666	1.02
-1.69167	1.00743	-1.45833	1.01831
-1.68334	1.00974	-1.45	1.01772
-1.675	1.01262	-1.44166	1.01398
-1.66667	1.01003	-1.43333	1.01199
-1.65834	1.00632	-1.425	1.013
-1.65	1.00837	-1.41666	1.00987
-1.64167	1.00857	-1.40833	1.00922
-1.63334	1.00437	-1.4	1.01101
-1.625	1.00538	-1.39166	1.01332
-1.61667	1.00876	-1.38333	1.01221
-1.60834	1.00746	-1.375	1.01228
-1.6	1.00568	-1.36666	1.01405
-1.59167	1.00763	-1.35833	1.0155
-1.58334	1.00762	-1.35	1.01254
-1.575	1.00733	-1.34166	1.01135
-1.56667	1.00797	-1.33333	1.01283
-1.55834	1.0093	-1.325	1.01134
-1.55	1.01245	-1.31666	1.01038
-1.54167	1.01188	-1.30833	1.01332
-1.53334	1.01178	-1.3	1.01404
-1.525	1.01103	-1.29166	1.01433
-1.51667	1.00901	-1.28333	1.01237
-1.50834	1.00856	-1.275	1.01117
-1.5	1.0087	-1.26666	1.0132
-1.49167	1.00797	-1.25833	1.01297
-1.48334	1.00882	-1.25	1.01495
-1.475	1.00949	-1.24166	1.02041
-1.46667	1.00692	-1.23333	1.01984
-1.45834	1.00877	-1.225	1.01813
-1.45	1.00772	-1.21666	1.01846
-1.44167	1.00722	-1.20833	1.01524
-1.43334	1.00754	-1.2	1.01346
-1.425	1.00998	-1.19166	1.01429
-1.41667	1.00722	-1.18333	1.01328
-1.40834	1.00923	-1.175	1.01302
-1.4	1.01116	-1.16666	1.0148
-1.39167	1.01275	-1.15833	1.01372
-1.38334	1.01174	-1.15	1.01161
-1.375	1.0124	-1.14166	1.01058
-1.36667	1.01417	-1.13333	1.0091
-1.35834	1.01194	-1.125	1.00847
-1.35	1.01087	-1.11666	1.00915
-1.34167	1.00828	-1.10833	1.01228
-1.33334	1.01225	-1.1	1.01578
-1.325	1.01006	-1.09166	1.01671
-1.31667	1.01098	-1.08333	1.0172
-1.30834	1.01041	-1.075	1.01688
-1.3	1.01266	-1.06666	1.01524
-1.29167	1.01178	-1.05833	1.01445
-1.28334	1.0114	-1.05	1.01624
-1.275	1.01138	-1.04166	1.01646
-1.26667	1.01109	-1.03333	1.0193
-1.25834	1.01414	-1.025	1.0208
-1.25	1.01196	-1.01666	1.018
-1.24167	1.01189	-1.00833	1.01777
-1.23334	1.01421	-1	1.01682
-1.225	1.01404	-0.99166	1.01356
-1.21667	1.01042	-0.98333	1.01484
-1.20834	1.01378	-0.975	1.01817
-1.2	1.01346	-0.96666	1.01679
-1.19167	1.01138	-0.95833	1.01903
-1.18334	1.01301	-0.95	1.02238
-1.175	1.01348	-0.94166	1.02215
-1.16667	1.01249	-0.93333	1.01862
-1.15834	1.01564	-0.925	1.01962
-1.15	1.01537	-0.91666	1.01835
-1.14167	1.01672	-0.90833	1.017
-1.13334	1.01687	-0.9	1.01622
-1.125	1.01347	-0.89166	1.01838
-1.11667	1.00935	-0.88333	1.01933
-1.10834	1.01043	-0.875	1.01847
-1.1	1.01024	-0.86666	1.01659
-1.09167	1.01226	-0.85833	1.01563
-1.08334	1.0157	-0.85	1.01332
-1.075	1.01638	-0.84166	1.01416
-1.06667	1.01499	-0.83333	1.01437
-1.05834	1.01131	-0.825	1.01415
-1.05	1.00812	-0.81666	1.01398
-1.04167	1.00589	-0.80833	1.01347
-1.03334	1.00524	-0.8	1.01167
-1.025	1.00706	-0.79166	1.01193
-1.01667	1.00791	-0.78333	1.01418
-1.00834	1.01045	-0.775	1.01421
-1	1.01169	-0.76666	1.01621
-0.99167	1.01397	-0.75833	1.01445
-0.98334	1.01392	-0.75	1.01468
-0.975	1.01551	-0.74166	1.01492
-0.96667	1.01572	-0.73333	1.01592
-0.95834	1.01219	-0.725	1.01817
-0.95	1.01044	-0.71666	1.02206
-0.94167	1.0102	-0.70833	1.02257
-0.93334	1.01006	-0.7	1.02019
-0.925	1.00783	-0.69166	1.021
-0.91667	1.00714	-0.68333	1.01766
-0.90834	1.00824	-0.675	1.01663
-0.9	1.00632	-0.66666	1.01451
-0.89167	1.00484	-0.65833	1.01495
-0.88334	1.00519	-0.65	1.01104
-0.875	1.00638	-0.64166	1.01202
-0.86667	1.00995	-0.63333	1.01219
-0.85834	1.01083	-0.625	1.01253
-0.85	1.01048	-0.61666	1.01473
-0.84167	1.01039	-0.60833	1.01911
-0.83334	1.01135	-0.6	1.02041
-0.825	1.0086	-0.59166	1.01792
-0.81667	1.00615	-0.58333	1.01854
-0.80834	1.00973	-0.575	1.01591
-0.8	1.0089	-0.56666	1.01483
-0.79167	1.00962	-0.55833	1.01427
-0.78334	1.01024	-0.55	1.01471
-0.775	1.01243	-0.54166	1.01401
-0.76667	1.00859	-0.53333	1.01738
-0.75834	1.01092	-0.525	1.01536
-0.75	1.00941	-0.51666	1.01355
-0.74167	1.00741	-0.50833	1.01675
-0.73334	1.00979	-0.5	1.01957
-0.725	1.00944	-0.49166	--
-0.71667	1.00496	-0.48333	--
-0.70834	1.01028	-0.475	--
-0.7	1.00832	-0.46666	--
-0.69167	1.00737	-0.45833	--
-0.68334	1.00716	-0.45	--
-0.675	1.01131	-0.44166	--
-0.66667	1.00677	-0.43333	--
-0.65834	1.00783	-0.425	--
-0.65	1.00787	-0.41666	--
-0.64167	1.01002	-0.40833	--
-0.63334	1.00799	-0.4	--
-0.625	1.01088	-0.39166	--
-0.61667	1.01208	-0.38333	--
-0.60834	1.01296	-0.375	--
-0.6	1.01266	-0.36666	--
-0.59167	1.01477	-0.35833	--
-0.58334	1.0116	-0.35	--
-0.575	1.01085	-0.34166	--
-0.56667	1.00863	-0.33333	--
-0.55834	1.00928	-0.325	--
-0.55	1.01	-0.31666	--
-0.54167	1.01108	-0.30833	--
-0.53334	1.00836	-0.3	--
-0.525	1.00923	-0.29166	--
-0.51667	1.00951	-0.28333	--
-0.50834	1.00599	-0.275	--
-0.5	1.00481	-0.26666	--
-0.49167	1.00926	-0.25833	--
-0.48334	1.00866	-0.25	--
-0.475	1.00821	-0.24166	--
-0.46667	1.00884	-0.23333	--
-0.45834	1.00984	-0.225	--
-0.45	1.0091	-0.21666	--
-0.44167	1.00886	-0.20833	--
-0.43334	1.00969	-0.2	--
-0.425	1.00987	-0.19166	--
-0.41667	1.01036	-0.18333	--
-0.40834	1.01217	-0.175	--
-0.4	1.01203	-0.16666	--
-0.39167	1.01191	-0.15833	--
-0.38334	1.01663	-0.15	--
-0.375	1.01738	-0.14166	--
-0.36667	1.01509	-0.13333	--
-0.35834	1.01571	-0.125	--
-0.35	1.01563	-0.11666	--
-0.34167	1.01034	-0.10833	--
-0.33334	1.00806	-0.1	--
-0.325	1.00724	-0.09166	--
-0.31667	1.00547	-0.08333	--
-0.30834	1.00416	-0.075	--
-0.3	1.00469	-0.06666	--
-0.29167	1.00716	-0.05833	--
-0.28334	1.00801	-0.05	--
-0.275	1.0093	-0.04166	--
-0.26667	1.00993	-0.03333	--
-0.25834	1.00882	-0.025	--
-0.25	1.00996	-0.01666	--
-0.24167	1.00992	-0.00833	--
-0.23334	1.01031	3.02e-06	0.94253
-0.225	1.00957	0.00834	0.91278
-0.21667	1.00959	0.01667	0.88412
-0.20834	1.00768	0.025	0.87924
-0.2	1.00823	0.03334	0.87854
-0.19167	1.0069	0.04167	0.87585
-0.18334	1.00664	0.05	0.87299
-0.175	1.00818	0.05834	0.8708
-0.16667	1.0045	0.06667	0.86915
-0.15834	1.00091	0.075	0.8657
-0.15	--	0.08334	0.86331
-0.14167	--	0.09167	0.86123
-0.13334	--	0.1	0.85666
-0.125	--	0.10834	0.85431
-0.11667	--	0.11667	0.85242
-0.10834	--	0.125	0.84909
-0.1	--	0.13334	0.84786
-0.09167	--	0.14167	0.84768
-0.08334	--	0.15	0.8463
-0.075	--	0.15834	0.84321
-0.06667	--	0.16667	0.84279
-0.05834	--	0.175	0.84257
-0.05	--	0.18334	0.84218
-0.04167	--	0.19167	0.84227
-0.03334	--	0.2	0.84405
-0.025	--	0.20834	0.8434
-0.01667	--	0.21667	0.84109
-0.00834	--	0.225	0.83934
-3.4e-06	0.996	0.23334	0.83903
0.00833	0.99344	0.24167	0.83905
0.01666	0.98896	0.25	0.83741
0.025	0.98606	0.25834	0.83454
0.03333	0.98413	0.26667	0.83389
0.04166	0.98708	0.275	0.83152
0.05	0.98541	0.28334	0.82863
0.05833	0.98615	0.29167	0.82673
0.06666	0.98497	0.3	0.82643
0.075	0.98597	0.30834	0.82649
0.08333	0.98297	0.31667	0.82383
0.09166	0.98341	0.325	0.82314
0.1	0.98326	0.33334	0.82388
0.10833	0.98603	0.34167	0.82526
0.11666	0.98935	0.35	0.82059
0.125	0.99141	0.35834	0.81927
0.13333	0.99186	0.36667	0.81542
0.14166	0.99205	0.375	0.81205
0.15	0.99051	0.38334	0.81045
0.15833	0.98537	0.39167	0.81465
0.16666	0.98538	0.4	0.81694
0.175	0.98581	0.40834	0.81791
0.18333	0.98613	0.41667	0.81986
0.19166	0.98717	0.425	0.81782
0.2	0.98869	0.43334	0.81484
0.20833	0.98676	0.44167	0.81274
0.21666	0.98588	0.45	0.81177
0.225	0.98342	0.45834	0.80768
0.23333	0.98109	0.46667	0.8058
0.24166	0.98119	0.475	0.80373
0.25	0.98296	0.48334	0.80239
0.25833	0.98065	0.49167	0.80038
0.26666	0.98091	0.5	0.80113
0.275	0.98231	0.50834	0.80318
0.28333	0.98182	0.51667	0.8023
0.29166	0.98213	0.525	0.80301
0.3	0.98378	0.53334	0.80336
0.30833	0.98612	0.54167	0.80349
0.31666	0.98487	0.55	0.8013
0.325	0.98567	0.55834	0.80073
0.33333	0.9851	0.56667	0.79785
0.34166	0.983	0.575	0.7977
0.35	0.98176	0.58334	0.79453
0.35833	0.98707	0.59167	0.79069
0.36666	0.98726	0.6	0.78778
0.375	0.98722	0.60834	0.78513
0.38333	0.98968	0.61667	0.78213
0.39166	0.99008	0.625	0.78084
0.4	0.98814	0.63334	0.78239
0.40833	0.98821	0.64167	0.78343
0.41666	0.98706	0.65	0.78293
0.425	0.98584	0.65834	0.78193
0.43333	0.98739	0.66667	0.77993
0.44166	0.98535	0.675	0.77755
0.45	0.98323	0.68334	0.77491
0.45833	0.98222	0.69167	0.77155
0.46666	0.98055	0.7	0.77242
0.475	0.97791	0.70834	0.77296
0.48333	0.97969	0.71667	0.77474
0.49166	0.98125	0.725	0.77502
0.5	0.98223	0.73334	0.78003
0.50833	0.98768	0.74167	0.77723
0.51666	0.98861	0.75	0.7769
0.525	0.98936	0.75834	0.77388
0.53333	0.98679	0.76667	0.77206
0.54166	0.98696	0.775	0.77021
0.55	0.9841	0.78334	0.77122
0.55833	0.98328	0.79167	0.7722
0.56666	0.98309	0.8	0.77224
0.575	0.98565	0.80834	0.77297
0.58333	0.9875	0.81667	0.77095
0.59166	0.98755	0.825	0.76836
0.6	0.98642	0.83334	0.76596
0.60833	0.98586	0.84167	0.76509
0.61666	0.98593	0.85	0.76442
0.625	0.98273	0.85834	0.76411
0.63333	0.98455	0.86667	0.76444
0.64166	0.98778	0.875	0.76277
0.65	0.9858	0.88334	0.76252
0.65833	0.98621	0.89167	0.76147
0.66666	0.98853	0.9	0.76044
0.675	0.98727	0.90834	0.75995
0.68333	0.98113	0.91667	0.76058
0.69166	0.98309	0.925	0.75853
0.7	0.98431	0.93334	0.75455
0.70833	0.98566	0.94167	0.75418
0.71666	0.98486	0.95	0.75246
0.725	0.98788	0.95834	0.7508
0.73333	0.9866	0.96667	0.75027
0.74166	0.98733	0.975	0.75071
0.75	0.98538	0.98334	0.7503
0.75833	0.98513	0.99167	0.74843
0.76666	0.98606	1	0.74916
0.775	0.9858	1.00834	0.74749
0.78333	0.98339	1.01667	0.74749
0.79166	0.98393	1.025	0.74332
0.8	0.98719	1.03334	0.74331
0.80833	0.98684	1.04167	0.73915
0.81666	0.98595	1.05	0.73886
0.825	0.9882	1.05834	0.73715
0.83333	0.98697	1.06667	0.7386
0.84166	0.98169	1.075	0.73798
0.85	0.98249	1.08334	0.73751
0.85833	0.9833	1.09167	0.7372
0.86666	0.97942	1.1	0.73701
0.875	0.97902	1.10834	0.73517
0.88333	0.98113	1.11667	0.73802
0.89166	0.97942	1.125	0.7371
0.9	0.98004	1.13334	0.73673
0.90833	0.98199	1.14167	0.73561
0.91666	0.98137	1.15	0.73574
0.925	0.9816	1.15834	0.73016
0.93333	0.98231	1.16667	0.73029
0.94166	0.98208	1.175	0.72787
0.95	0.98067	1.18334	0.72505
0.95833	0.98035	1.19167	0.72426
0.96666	0.98106	1.2	0.72395
0.975	0.98015	1.20834	0.72291
0.98333	0.98032	1.21667	0.72234
0.99166	0.97812	1.225	0.72343
1	0.97853	1.23334	0.72055
1.00833	0.97719	1.24167	0.71971
1.01666	0.98188	1.25	0.71769
1.025	0.98132	1.25834	0.71692
1.03333	0.98398	1.26667	0.71441
1.04166	0.98501	1.275	0.71349
1.05	0.98642	1.28334	0.7125
1.05833	0.98583	1.29167	0.71338
1.06666	0.98369	1.3	0.71362
1.075	0.9829	1.30834	0.71548
1.08333	0.9823	1.31667	0.71745
1.09166	0.98087	1.325	0.7171
1.1	0.97846	1.33334	0.71613
1.10833	0.98123	1.34167	0.71664
1.11666	0.98086	1.35	0.71518
1.125	0.97977	1.35834	0.71452
1.13333	0.98126	1.36667	0.71329
1.14166	0.98332	1.375	0.71411
1.15	0.98466	1.38334	0.71045
1.15833	0.98405	1.39167	0.70777
1.16666	0.98839	1.4	0.706
1.175	0.98811	1.40834	0.70646
1.18333	0.98674	1.41667	0.70333
1.19166	0.98532	1.425	0.70285
1.2	0.98642	1.43334	0.70413
1.20833	0.98177	1.44167	0.70303
1.21666	0.98386	1.45	0.70411
1.225	0.98266	1.45834	0.70406
1.23333	0.9844	1.46667	0.70541
1.24166	0.98628	1.475	0.7053
1.25	0.98879	1.48334	0.70439
1.25833	0.98693	1.49167	0.70081
1.26666	0.98813	1.5	0.70259
1.275	0.9874	1.50834	0.70057
1.28333	0.98312	1.51667	0.70123
1.29166	0.98476	1.525	0.70042
1.3	0.983	1.53334	0.69991
1.30833	0.98316	1.54167	0.6978
1.31666	0.98167	1.55	0.69848
1.325	0.98527	1.55834	0.69573
1.33333	0.98358	1.56667	0.69505
1.34166	0.98492	1.575	0.695
1.35	0.98213	1.58334	0.69437
1.35833	0.98114	1.59167	0.69219
1.36666	0.98255	1.6	0.69229
1.375	0.98185	1.60834	0.69283
1.38333	0.98434	1.61667	0.69032
1.39166	0.98674	1.625	0.68848
1.4	0.98739	1.63334	0.68953
1.40833	0.98824	1.64167	0.6878
1.41666	0.98759	1.65	0.68825
1.425	0.98737	1.65834	0.68896
1.43333	0.98751	1.66667	0.68989
1.44166	0.98794	1.675	0.68686
1.45	0.98558	1.68334	0.68639
1.45833	0.98568	1.69167	0.6843
1.46666	0.98133	1.7	0.68434
1.475	0.98087	1.70834	0.68166
1.48333	0.98204	1.71667	0.68215
1.49166	0.9807	1.725	0.68131
1.5	0.98159	1.73334	0.67974
1.50833	0.98345	1.74167	0.68019
1.51666	0.98296	1.75	0.68075
1.525	0.98157	1.75834	0.67794
1.53333	0.98205	1.76667	0.67757
1.54166	0.98346	1.775	0.67688
1.55	0.98413	1.78334	0.67352
1.55833	0.98497	1.79167	0.67344
1.56666	0.98441	1.8	0.67492
1.575	0.98423	1.80834	0.67547
1.58333	0.98205	1.81667	0.67585
1.59166	0.98148	1.825	0.67673
1.6	0.98047	1.83334	0.67537
1.60833	0.97891	1.84167	0.67428
1.61666	0.98123	1.85	0.67195
1.625	0.98163	1.85834	0.67129
1.63333	0.98081	1.86667	0.67114
1.64166	0.98073	1.875	0.6715
1.65	0.98384	1.88334	0.67096
1.65833	0.98242	1.89167	0.67009
1.66666	0.97921	1.9	0.66958
1.675	0.97837	1.90834	0.66792
1.68333	0.97948	1.91667	0.66555
1.69166	0.97845	1.925	0.66684
1.7	0.97733	1.93334	0.66683
1.70833	0.98273	1.94167	0.66638
1.71666	0.98214	1.95	0.66712
1.725	0.98271	1.95834	0.66533
1.73333	0.98276	1.96667	0.66343
1.74166	0.98042	1.975	0.66314
1.75	0.97881	1.98334	0.66014
1.75833	0.98187	1.99167	0.65828
1.76666	0.98099	2	0.66031
1.775	0.98137	2.00834	0.65971
1.78333	0.98428	2.01667	0.65891
1.79166	0.98552	2.025	0.65861
1.8	0.98355	2.03334	0.6591
1.80833	0.98305	2.04167	0.65628
1.81666	0.98183	2.05	0.65637
1.825	0.98189	2.05834	0.65664
1.83333	0.98105	2.06667	0.6571
1.84166	0.98134	2.075	0.65634
1.85	0.98349	2.08334	0.65733
1.85833	0.98684	2.09167	0.65704
1.86666	0.98626	2.1	0.65576
1.875	0.98829	2.10834	0.65472
1.88333	0.98755	2.11667	0.65355
1.89166	0.98519	2.125	0.65293
1.9	0.98424	2.13334	0.65236
1.90833	0.98489	2.14167	0.6537
1.91666	0.98224	2.15	0.65264
1.925	0.98309	2.15834	0.6521
1.93333	0.98339	2.16667	0.64998
1.94166	0.98398	2.175	0.64695
1.95	0.98251	2.18334	0.64314
1.95833	0.98472	2.19167	0.64488
1.96666	0.98588	2.2	0.64329
1.975	0.98668	2.20834	0.64352
1.98333	0.98599	2.21667	0.64678
1.99166	0.98697	2.225	0.6459
2	0.98381	2.23334	0.64304
2.00833	0.98357	2.24167	0.64275
2.01666	0.98143	2.25	0.64417
2.025	0.97975	2.25834	0.63886
2.03333	0.98032	2.26667	0.64017
2.04166	0.98155	2.275	0.64337
2.05	0.9802	2.28334	0.64394
2.05833	0.98119	2.29167	0.64145
2.06666	0.98235	2.3	0.6431
2.075	0.98335	2.30834	0.64298
2.08333	0.98194	2.31667	0.64065
2.09166	0.98302	2.325	0.63823
2.1	0.98468	2.33334	0.63987
2.10833	0.98498	2.34167	0.63911
2.11666	0.98453	2.35	0.63654
2.125	0.98484	2.35834	0.63615
2.13333	0.98625	2.36667	0.63767
2.14166	0.98526	2.375	0.63683
2.15	0.98568	2.38334	0.63519
2.15833	0.98369	2.39167	0.63485
2.16666	0.98289	2.4	0.6322
2.175	0.98099	2.40834	0.63136
2.18333	0.98111	2.41667	0.62879
2.19166	0.98088	2.425	0.62779
2.2	0.98214	2.43334	0.62911
2.20833	0.98496	2.44167	0.63035
2.21666	0.98382	2.45	0.63083
2.225	0.98178	2.45834	0.63057
2.23333	0.98154	2.46667	0.63358
2.24166	0.98046	2.475	0.6321
2.25	0.97946	2.48334	0.631
2.25833	0.97965	2.49167	0.62914
2.26666	0.98313	2.5	0.62986
2.275	0.98212	2.50834	0.62718
2.28333	0.98459	2.51667	0.62725
2.29166	0.98387	2.525	0.62648
2.3	0.98583	2.53334	0.62667
2.30833	0.98197	2.54167	0.62653
2.31666	0.98215	2.55	0.62556
2.325	0.98105	2.55834	0.62343
2.33333	0.98192	2.56667	0.62335
2.34166	0.98086	2.575	0.62212
2.35	0.98209	2.58334	0.62009
2.35833	0.9818	2.59167	0.62005
2.36666	0.9828	2.6	0.62157
2.375	0.98148	2.60834	0.62178
2.38333	0.98176	2.61667	0.62022
2.39166	0.98133	2.625	0.61745
2.4	0.98196	2.63334	0.61674
2.40833	0.9806	2.64167	0.61716
2.41666	0.98346	2.65	0.61597
2.425	0.98506	2.65834	0.6165
2.43333	0.98539	2.66667	0.61915
2.44166	0.98429	2.675	0.6203
2.45	0.98584	2.68334	0.621
2.45833	0.98173	2.69167	0.62183
2.46666	0.97744	2.7	0.62085
2.475	0.97604	2.70834	0.62007
2.48333	0.97438	2.71667	0.61766
2.49166	0.97401	2.725	0.61483
2.5	0.97517	2.73334	0.61274
2.50833	0.97816	2.74167	0.61433
2.51666	0.98028	2.75	0.61292
2.525	0.98051	2.75834	0.61278
2.53333	0.97928	2.76667	0.61232
2.54166	0.9792	2.775	0.61184
2.55	0.97962	2.78334	0.60913
2.55833	0.98086	2.79167	0.60853
2.56666	0.98264	2.8	0.60766
2.575	0.98125	2.80834	0.60764
2.58333	0.98168	2.81667	0.60786
2.59166	0.9823	2.825	0.6086
2.6	0.98133	2.83334	0.60923
2.60833	0.98141	2.84167	0.60887
2.61666	0.98409	2.85	0.60733
2.625	0.98471	2.85834	0.60539
2.63333	0.98179	2.86667	0.6053
2.64166	0.982	2.875	0.60344
2.65	0.9829	2.88334	0.60505
2.65833	0.98031	2.89167	0.60585
2.66666	0.97949	2.9	0.60501
2.675	0.982	2.90834	0.605
2.68333	0.98301	2.91667	0.60473
2.69166	0.98095	2.925	0.60412
2.7	0.98204	2.93334	0.60209
2.70833	0.98249	2.94167	0.60311
2.71666	0.98096	2.95	0.60132
2.725	0.97821	2.95834	0.60167
2.73333	0.97917	2.96667	0.60119
2.74166	0.98113	2.975	0.60182
2.75	0.97734	2.98334	0.60271
2.75833	0.97809	2.99167	0.60228
2.76666	0.97997	3	0.60262
2.775	0.98202	3.00834	0.60232
2.78333	0.98206	3.01667	0.60252
2.79166	0.98745	3.025	0.60038
2.8	0.98765	3.03334	0.59848
2.80833	0.98912	3.04167	0.60028
2.81666	0.98927	3.05	0.59871
2.825	0.98793	3.05834	0.59738
2.83333	0.98488	3.06667	0.59715
2.84166	0.9836	3.075	0.59874
2.85	0.98075	3.08334	0.59461
2.85833	0.9782	3.09167	0.59426
2.86666	0.97773	3.1	0.59436
2.875	0.9811	3.10834	0.59447
2.88333	0.98129	3.11667	0.59489
2.89166	0.98515	3.125	0.59499
2.9	0.98431	3.13334	0.59616
2.90833	0.98779	3.14167	0.59656
2.91666	0.98375	3.15	0.59629
2.925	0.98596	3.15834	0.59579
2.93333	0.9836	3.16667	0.59516
2.94166	0.98594	3.175	0.59414
2.95	0.9814	3.18334	0.59269
2.95833	0.98509	3.19167	0.59267
2.96666	0.98179	3.2	0.59145
2.975	0.98213	3.20834	0.58985
2.98333	0.98365	3.21667	0.58746
2.99166	0.98536	3.225	0.58605
3	0.9848	3.23334	0.58702
3.00833	0.98518	3.24167	0.58822
3.01666	0.98345	3.25	0.58919
3.025	0.98307	3.25834	0.58907
3.03333	0.98229	3.26667	0.58936
3.04166	0.98147	3.275	0.58623
3.05	0.98407	3.28334	0.58317
3.05833	0.98325	3.29167	0.58548
3.06666	0.98082	3.3	0.58659
3.075	0.98303	3.30834	0.58689
3.08333	0.98377	3.31667	0.58733
3.09166	0.98321	3.325	0.5883
3.1	0.98465	3.33334	0.58543
3.10833	0.98285	3.34167	0.58322
3.11666	0.97839	3.35	0.58322
3.125	0.9795	3.35834	0.58326
3.13333	0.98039	3.36667	0.58158
3.14166	0.97874	3.375	0.5811
3.15	0.981	3.38334	0.58281
3.15833	0.98194	3.39167	0.58225
3.16666	0.97996	3.4	0.58039
3.175	0.97794	3.40834	0.58116
3.18333	0.98201	3.41667	0.58072
3.19166	0.98383	3.425	0.57987
3.2	0.98433	3.43334	0.57828
3.20833	0.98395	3.44167	0.57943
3.21666	0.98391	3.45	0.5803
3.225	0.98445	3.45834	0.57964
3.23333	0.98491	3.46667	0.57915
3.24166	0.98698	3.475	0.57917
3.25	0.98975	3.48334	0.57853
3.25833	0.9902	3.49167	0.57787
3.26666	0.98695	3.5	0.57832
3.275	0.98557	3.50834	0.57809
3.28333	0.98509	3.51667	0.57905
3.29166	0.98114	3.525	0.5786
3.3	0.97993	3.53334	0.57935
3.30833	0.97844	3.54167	0.58028
3.31666	0.98208	3.55	0.57977
3.325	0.98148	3.55834	0.57966
3.33333	0.98289	3.56667	0.57918
3.34166	0.98509	3.575	0.57596
3.35	0.9875	3.58334	0.57513
3.35833	0.98541	3.59167	0.57505
3.36666	0.98389	3.6	0.57452
3.375	0.9841	3.60834	0.57299
3.38333	0.98146	3.61667	0.57321
3.39166	0.98058	3.625	0.57103
3.4	0.97725	3.63334	0.57098
3.40833	0.97992	3.64167	0.56864
3.41666	0.9809	3.65	0.56999
3.425	0.98128	3.65834	0.57086
3.43333	0.98346	3.66667	0.57152
3.44166	0.98375	3.675	0.57137
3.45	0.98142	3.68334	0.57088
3.45833	0.981	3.69167	0.57008
3.46666	0.98262	3.7	0.56993
3.475	0.98022	3.70834	0.57144
3.48333	0.98193	3.71667	0.57031
3.49166	0.98233	3.725	0.57153
3.5	0.9811	3.73334	0.57005
3.50833	0.98223	3.74167	0.56829
3.51666	0.98352	3.75	0.56695
3.525	0.98311	3.75834	0.56571
3.53333	0.98283	3.76667	0.56539
3.54166	0.98351	3.775	0.56679
3.55	0.98217	3.78334	0.56573
3.55833	0.98216	3.79167	0.56292
3.56666	0.98277	3.8	0.56176
3.575	0.98502	3.80834	0.55993
3.58333	0.98603	3.81667	0.55784
3.59166	0.98581	3.825	0.55958
3.6	0.9863	3.83334	0.56193
3.60833	0.98706	3.84167	0.56294
3.61666	0.98726	3.85	0.5639
3.625	0.98628	3.85834	0.5639
3.63333	0.98736	3.86667	0.56246
3.64166	0.9858	3.875	0.56121
3.65	0.98121	3.88334	0.55998
3.65833	0.98009	3.89167	0.55763
3.66666	0.97966	3.9	0.5589
3.675	0.98086	3.90834	0.55897
3.68333	0.98125	3.91667	0.55946
3.69166	0.98161	3.925	0.5625
3.7	0.98026	3.93334	0.56343
3.70833	0.98066	3.94167	0.56209
3.71666	0.97777	3.95	0.56081
3.725	0.97877	3.95834	0.55936
3.73333	0.98105	3.96667	0.5584
3.74166	0.98159	3.975	0.55775
3.75	0.98245	3.98334	0.55772
3.75833	0.98323	3.99167	0.55891
3.76666	0.98107	4	0.55901
3.775	0.98144	4.00834	0.55931
3.78333	0.9838	4.01667	0.55962
3.79166	0.98332	4.025	0.55856
3.8	0.98142	4.03334	0.55811
3.80833	0.9832	4.04167	0.55666
3.81666	0.98334	4.05	0.55357
3.825	0.98053	4.05834	0.55236
3.83333	0.98066	4.06667	0.55177
3.84166	0.98235	4.075	0.55057
3.85	0.9836	4.08334	0.55249
3.85833	0.98284	4.09167	0.55303
3.86666	0.98314	4.1	0.55217
3.875	0.983	4.10834	0.55422
3.88333	0.98416	4.11667	0.5523
3.89166	0.98241	4.125	0.55023
3.9	0.98305	4.13334	0.54952
3.90833	0.98273	4.14167	0.55069
3.91666	0.98353	4.15	0.54923
3.925	0.98141	4.15834	0.55245
3.93333	0.98208	4.16667	0.55242
3.94166	0.98126	4.175	0.55331
3.95	0.98404	4.18334	0.55273
3.95833	0.98126	4.19167	0.55345
3.96666	0.98131	4.2	0.55079
3.975	0.98157	4.20834	0.55165
3.98333	0.98127	4.21667	0.5521
3.99166	0.97848	4.225	0.55242
4	0.98055	4.23334	0.55165
4.00833	0.9808	4.24167	0.55075
4.01666	0.97985	4.25	0.55075
4.025	0.97984	4.25834	0.55011
4.03333	0.98127	4.26667	0.54928
4.04166	0.98051	4.275	0.5484
4.05	0.98264	4.28334	0.54981
4.05833	0.97962	4.29167	0.5478
4.06666	0.98232	4.3	0.54513
4.075	0.9815	4.30834	0.54519
4.08333	0.98152	4.31667	0.545
4.09166	0.9813	4.325	0.54485
4.1	0.98347	4.33334	0.54459
4.10833	0.98046	4.34167	0.54653
4.11666	0.97934	4.35	0.54754
4.125	0.97808	4.35834	0.54847
4.13333	0.97757	4.36667	0.547
4.14166	0.9789	4.375	0.54886
4.15	0.97902	4.38334	0.5475
4.15833	0.9801	4.39167	0.54705
4.16666	0.98102	4.4	0.54706
4.175	0.98088	4.40834	0.54785
4.18333	0.98043	4.41667	0.54736
4.19166	0.97997	4.425	0.54655
4.2	0.97903	4.43334	0.54425
4.20833	0.97859	4.44167	0.5415
4.21666	0.97742	4.45	0.53948
4.225	0.97496	4.45834	0.53757
4.23333	0.97522	4.46667	0.53758
4.24166	0.97706	4.475	0.53659
4.25	0.97959	4.48334	0.53639
4.25833	0.97976	4.49167	0.53619
4.26666	0.98225	4.5	0.53562
4.275	0.9854	4.50834	0.53484
4.28333	0.98555	4.51667	0.53486
4.29166	0.98407	4.525	0.53483
4.3	0.98468	4.53334	0.53635
4.30833	0.98302	4.54167	0.53466
4.31666	0.98178	4.55	0.53512
4.325	0.98342	4.55834	0.53537
4.33333	0.9834	4.56667	0.53515
4.34166	0.9813	4.575	0.53119
4.35	0.98279	4.58334	0.53241
4.35833	0.98374	4.59167	0.5306
4.36666	0.98086	4.6	0.53148
4.375	0.98181	4.60834	0.53239
4.38333	0.98291	4.61667	0.53586
4.39166	0.98476	4.625	0.53605
4.4	0.98061	4.63334	0.53628
4.40833	0.98066	4.64167	0.53461
4.41666	0.97775	4.65	0.53232
4.425	0.97966	4.65834	0.53143
4.43333	0.98044	4.66667	0.53101
4.44166	0.98217	4.675	0.53125
4.45	0.98134	4.68334	0.53265
4.45833	0.98589	4.69167	0.53457
4.46666	0.98555	4.7	0.53347
4.475	0.98201	4.70834	0.53265
4.48333	0.98011	4.71667	0.53275
4.49166	0.9804	4.725	0.53264
4.5	0.97622	4.73334	0.53014
4.50833	0.97672	4.74167	0.52997
4.51666	0.97614	4.75	0.53199
4.525	0.98186	4.75834	0.53077
4.53333	0.98283	4.76667	0.52986
4.54166	0.98334	4.775	0.53203
4.55	0.98282	4.78334	0.53248
4.55833	0.98362	4.79167	0.53039
4.56666	0.97879	4.8	0.5328
4.575	0.97763	4.80834	0.53046
4.58333	0.97719	4.81667	0.53003
4.59166	0.97652	4.825	0.52967
4.6	0.97612	4.83334	0.52978
4.60833	0.97849	4.84167	0.52872
4.61666	0.9803	4.85	0.53122
4.625	0.98331	4.85834	0.52864
4.63333	0.98177	4.86667	0.52882
4.64166	0.98183	4.875	0.52738
4.65	0.98018	4.88334	0.52576
4.65833	0.98162	4.89167	0.52528
4.66666	0.9789	4.9	0.52539
4.675	0.97881	4.90834	0.52491
4.68333	0.98102	4.91667	0.52611
4.69166	0.97943	4.925	0.52659
4.7	0.97849	4.93334	0.52803
4.70833	0.97836	4.94167	0.52829
4.71666	0.97768	4.95	0.52766
4.725	0.97527	4.95834	0.52629
4.73333	0.97747	4.96667	0.5264
4.74166	0.97506	4.975	0.52321
4.75	0.97502	4.98334	0.52326
4.75833	0.97606	4.99167	0.52461
4.76666	0.97699	5	0.52645
4.775	0.97755	5.00834	0.52628
4.78333	0.979	5.01667	0.5265
4.79166	0.98141	5.025	0.52764
4.8	0.98193	5.03334	0.52687
4.80833	0.98255	5.04167	0.52642
4.81666	0.98251	5.05	0.52564
4.825	0.98037	5.05834	0.52475
4.83333	0.98159	5.06667	0.52245
4.84166	0.98111	5.075	0.51975
4.85	0.98138	5.08334	0.51949
4.85833	0.98076	5.09167	0.51919
4.86666	0.98139	5.1	0.52193
4.875	0.97866	5.10834	0.5225
4.88333	0.97772	5.11667	0.5245
4.89166	0.97686	5.125	0.52325
4.9	0.9774	5.13334	0.52414
4.90833	0.97756	5.14167	0.52159
4.91666	0.97602	5.15	0.52255
4.925	0.9783	5.15834	0.52054
4.93333	0.97878	5.16667	0.52109
4.94166	0.97769	5.175	0.51952
4.95	0.97745	5.18334	0.51875
4.95833	0.9785	5.19167	0.51664
4.96666	0.97908	5.2	0.51836
4.975	0.9777	5.20834	0.51672
4.98333	0.97926	5.21667	0.51644
4.99166	0.98256	5.225	0.51705
5	0.98375	5.23334	0.51785
5.00833	0.98366	5.24167	0.51829
5.01666	0.98571	5.25	0.5187
5.025	0.98339	5.25834	0.51872
5.03333	0.98297	5.26667	0.51723
5.04166	0.98086	5.275	0.51669
5.05	0.97833	5.28334	0.5162
5.05833	0.97681	5.29167	0.51442
5.06666	0.97896	5.3	0.51317
5.075	0.97973	5.30834	0.51381
5.08333	0.9819	5.31667	0.51361
5.09166	0.98401	5.325	0.51413
5.1	0.98234	5.33334	0.51624
5.10833	0.97956	5.34167	0.51692
5.11666	0.97789	5.35	0.51656
5.125	0.97831	5.35834	0.51614
5.13333	0.97587	5.36667	0.51461
5.14166	0.97667	5.375	0.51247
5.15	0.9788	5.38334	0.51388
5.15833	0.97759	5.39167	0.51363
5.16666	0.97667	5.4	0.51388
5.175	0.97898	5.40834	0.51336
5.18333	0.97813	5.41667	0.51428
5.19166	0.97927	5.425	0.5126
5.2	0.97947	5.43334	0.5136
5.20833	0.97898	5.44167	0.51298
5.21666	0.97786	5.45	0.51249
5.225	0.98185	5.45834	0.51086
5.23333	0.97963	5.46667	0.51224
5.24166	0.98039	5.475	0.51091
5.25	0.98076	5.48334	0.50914
5.25833	0.98203	5.49167	0.50809
5.26666	0.9791	5.5	0.51115
5.275	0.98184	5.50834	0.51057
5.28333	0.9813	5.51667	0.5105
5.29166	0.98109	5.525	0.51188
5.3	0.97907	5.53334	0.51174
5.30833	0.97983	5.54167	0.50965
5.31666	0.97652	5.55	0.5084
5.325	0.97828	5.55834	0.50753
5.33333	0.97827	5.56667	0.50711
5.34166	0.9785	5.575	0.50724
5.35	0.97807	5.58334	0.50697
5.35833	0.97856	5.59167	0.50572
5.36666	0.97542	5.6	0.50693
5.375	0.97729	5.60834	0.5061
5.38333	0.97862	5.61667	0.50707
5.39166	0.97937	5.625	0.50695
5.4	0.9811	5.63334	0.50635
5.40833	0.9808	5.64167	0.50369
5.41666	0.97896	5.65	0.50462
5.425	0.97951	5.65834	0.50268
5.43333	0.97823	5.66667	0.502
5.44166	0.97632	5.675	0.50298
5.45	0.97825	5.68334	0.50502
5.45833	0.97941	5.69167	0.50567
5.46666	0.97784	5.7	0.50594
5.475	0.97898	5.70834	0.50578
5.48333	0.97978	5.71667	0.50608
5.49166	0.97848	5.725	0.50538
5.5	0.97679	5.73334	0.50344
5.50833	0.97786	5.74167	0.50377
5.51666	0.97742	5.75	0.50328
[truncated: 11,069 more rows]

## Sheet: Figure3d
FAR1	FAR1	FAR2	FAR2	CB8MV26ANS	CB8MV26ANS	CB8MV5HOTrp	CB8MV5HOTrp
time /min	rel Int	time /min	rel Int	time /min	rel Int	time /min	rel Int
-3.445e-06	0.95062	-5.06666	1.01036	-3.492e-06	1.02182	-3.80833	0.9538
0.00833	0.94905	-5.05833	1.01372	0.00833	1.02695	-3.8	0.96016
0.01666	0.93425	-5.05	1.00881	0.01666	1.02535	-3.79167	0.96184
0.025	0.95137	-5.04166	1.01879	0.025	1.04209	-3.78333	0.97473
0.03333	0.9448	-5.03333	0.95408	0.03333	1.05288	-3.775	0.97779
0.04166	0.92837	-5.025	0.98447	0.04166	1.05927	-3.76667	0.9867
0.05	0.92086	-5.01666	1.04207	0.05	1.04837	-3.75833	0.99175
0.05833	0.92481	-5.00833	1.00496	0.05833	1.04512	-3.75	0.99699
0.06666	0.92237	-5	0.96812	0.06666	1.05487	-3.74167	0.98248
0.075	0.9127	-4.99166	0.98441	0.075	1.04317	-3.73333	0.95707
0.08333	0.92783	-4.98333	1.01673	0.08333	1.03827	-3.725	0.96278
0.09166	0.91359	-4.975	1.00545	0.09166	1.04476	-3.71667	0.95028
0.1	0.92472	-4.96666	0.9781	0.1	1.0433	-3.70833	0.94677
0.10833	0.91601	-4.95833	1.02025	0.10833	1.06498	-3.7	0.96543
0.11666	0.91709	-4.95	0.98864	0.11666	1.05533	-3.69167	0.97496
0.125	0.90264	-4.94166	0.97528	0.125	1.04439	-3.68333	0.95892
0.13333	0.91661	-4.93333	0.96183	0.13333	1.08074	-3.675	0.96527
0.14166	0.91256	-4.925	1.00786	0.14166	1.03201	-3.66667	0.95653
0.15	0.91365	-4.91666	0.98552	0.15	1.03793	-3.65833	0.95436
0.15833	0.88882	-4.90833	0.99303	0.15833	1.0357	-3.65	0.94761
0.16666	0.90942	-4.9	1.00827	0.16666	1.06298	-3.64167	0.96849
0.175	0.90145	-4.89166	1.02529	0.175	1.07046	-3.63333	0.95754
0.18333	0.91889	-4.88333	1.01787	0.18333	1.06349	-3.625	0.9816
0.19166	0.90647	-4.875	1.02611	0.19166	1.07113	-3.61667	0.9779
0.2	0.88741	-4.86666	1.00279	0.2	1.06537	-3.60833	0.9977
0.20833	0.90613	-4.85833	0.99021	0.20833	1.06629	-3.6	0.98405
0.21666	0.89358	-4.85	1.00938	0.21666	1.07632	-3.59167	1.01011
0.225	0.89422	-4.84166	1.01084	0.225	1.05599	-3.58333	1.00155
0.23333	0.89786	-4.83333	1.00453	0.23333	1.09217	-3.575	1.00674
0.24166	0.88035	-4.825	0.96248	0.24166	1.06764	-3.56667	1.0028
0.25	0.87784	-4.81666	0.97495	0.25	1.05979	-3.55833	1.00966
0.25833	0.8728	-4.80833	0.95413	0.25833	1.05124	-3.55	0.98123
0.26666	0.88328	-4.8	0.96497	0.26666	1.06865	-3.54167	0.97243
0.275	0.88908	-4.79166	0.98902	0.275	1.07588	-3.53333	0.96979
0.28333	0.87834	-4.78333	1.01529	0.28333	1.08374	-3.525	0.96181
0.29166	0.87506	-4.775	1.00306	0.29166	1.06824	-3.51667	0.96623
0.3	0.8773	-4.76666	0.97858	0.3	1.06399	-3.50833	0.98577
0.30833	0.87801	-4.75833	1.01583	0.30833	1.0748	-3.5	0.9854
0.31666	0.87336	-4.75	0.99658	0.31666	1.06841	-3.49167	0.97556
0.325	0.85961	-4.74166	1.0023	0.325	1.07876	-3.48333	0.9617
0.33333	0.87009	-4.73333	1.02806	0.33333	1.09002	-3.475	0.94866
0.34166	0.87337	-4.725	1.02556	0.34166	1.08347	-3.46667	0.94106
0.35	0.87095	-4.71666	0.93388	0.35	1.07641	-3.45833	0.94091
0.35833	0.85989	-4.70833	0.99417	0.35833	1.09036	-3.45	0.94327
0.36666	0.86675	-4.7	1.04088	0.36666	1.06108	-3.44167	0.95718
0.375	0.86742	-4.69166	1.00534	0.375	1.07074	-3.43333	0.95802
0.38333	0.85839	-4.68333	0.99485	0.38333	1.10514	-3.425	0.95552
0.39166	0.84491	-4.675	1.03218	0.39166	1.10857	-3.41667	0.96001
0.4	0.84776	-4.66666	0.98791	0.4	1.08325	-3.40833	0.95435
0.40833	0.86214	-4.65833	1.05051	0.40833	1.07233	-3.4	0.94986
0.41666	0.85659	-4.65	1.01304	0.41666	1.09033	-3.39167	0.96805
0.425	0.8406	-4.64166	0.97902	0.425	1.08129	-3.38333	0.95791
0.43333	0.8507	-4.63333	1.03386	0.43333	1.07488	-3.375	0.95635
0.44166	0.85147	-4.625	1.00174	0.44166	1.10542	-3.36667	0.96185
0.45	0.83322	-4.61666	0.99222	0.45	1.09262	-3.35833	0.97388
0.45833	0.84196	-4.60833	1.02261	0.45833	1.08924	-3.35	0.96554
0.46666	0.83918	-4.6	1.01041	0.46666	1.08509	-3.34167	0.98328
0.475	0.82973	-4.59166	1.01271	0.475	1.0807	-3.33333	0.98091
0.48333	0.83477	-4.58333	1.0144	0.48333	1.09964	-3.325	0.98692
0.49166	0.83912	-4.575	1.01675	0.49166	1.11135	-3.31667	0.98258
0.5	0.83022	-4.56666	1.0312	0.5	1.10393	-3.30833	0.98498
0.50833	0.82831	-4.55833	1.0238	0.50833	1.0997	-3.3	0.97791
0.51666	0.83681	-4.55	1.01323	0.51666	1.09033	-3.29167	0.98102
0.525	0.83142	-4.54166	1.02142	0.525	1.11216	-3.28333	0.98727
0.53333	0.82465	-4.53333	1.01003	0.53333	1.10089	-3.275	0.99467
0.54166	0.82184	-4.525	0.97582	0.54166	1.10259	-3.26667	0.99189
0.55	0.81009	-4.51666	1.01876	0.55	1.11973	-3.25833	0.98882
0.55833	0.82896	-4.50833	1.01963	0.55833	1.12748	-3.25	0.98428
0.56666	0.81972	-4.5	1.01524	0.56666	1.1389	-3.24167	0.9709
0.575	0.81705	-4.49166	1.00176	0.575	1.1034	-3.23333	0.96566
0.58333	0.82567	-4.48333	1.01293	0.58333	1.10965	-3.225	0.96749
0.59166	0.79941	-4.475	1.01488	0.59166	1.13104	-3.21667	0.98372
0.6	0.8241	-4.46666	0.97034	0.6	1.12899	-3.20833	0.98413
0.60833	0.80773	-4.45833	1.0447	0.60833	1.12549	-3.2	0.99677
0.61666	0.79439	-4.45	1.01418	0.61666	1.1303	-3.19167	0.98807
0.625	0.80306	-4.44166	0.98232	0.625	1.11405	-3.18333	0.98362
0.63333	0.81062	-4.43333	1.02931	0.63333	1.14976	-3.175	0.96468
0.64166	0.79713	-4.425	1.00474	0.64166	1.12233	-3.16667	0.97568
0.65	0.79411	-4.41666	1.00783	0.65	1.11321	-3.15833	0.97191
0.65833	0.7937	-4.40833	0.99189	0.65833	1.12741	-3.15	0.98191
0.66666	0.7958	-4.4	1.0395	0.66666	1.12133	-3.14167	0.98777
0.675	0.79474	-4.39166	1.01987	0.675	1.12625	-3.13333	1.00691
0.68333	0.78481	-4.38333	0.99656	0.68333	1.15357	-3.125	0.99915
0.69166	0.76467	-4.375	0.99043	0.69166	1.13828	-3.11667	0.99498
0.7	0.78632	-4.36666	1.02754	0.7	1.14431	-3.10833	0.98995
0.70833	0.78866	-4.35833	0.99005	0.70833	1.13398	-3.1	0.98129
0.71666	0.78494	-4.35	0.98417	0.71666	1.15491	-3.09167	0.9854
0.725	0.78868	-4.34166	0.97769	0.725	1.14026	-3.08333	0.98242
0.73333	0.78785	-4.33333	0.99591	0.73333	1.15871	-3.075	0.97872
0.74166	0.76887	-4.325	1.01277	0.74166	1.1437	-3.06667	0.97153
0.75	0.78197	-4.31666	0.96131	0.75	1.16617	-3.05833	0.96844
0.75833	0.77556	-4.30833	0.97837	0.75833	1.13581	-3.05	0.95135
0.76666	0.76998	-4.3	1.02668	0.76666	1.16241	-3.04167	0.95669
0.775	0.77361	-4.29166	1.02611	0.775	1.16832	-3.03333	0.97209
0.78333	0.77753	-4.28333	0.99282	0.78333	1.17234	-3.025	0.9847
0.79166	0.77004	-4.275	0.99355	0.79166	1.15622	-3.01667	0.99176
0.8	0.78204	-4.26666	0.99618	0.8	1.17383	-3.00833	0.99792
0.80833	0.75674	-4.25833	1.01499	0.80833	1.20246	-3	0.99946
0.81666	0.75183	-4.25	0.98978	0.81666	1.16609	-2.99167	0.99021
0.825	0.75633	-4.24166	0.99645	0.825	1.17082	-2.98333	0.99901
0.83333	0.76567	-4.23333	1.01063	0.83333	1.19014	-2.975	0.98507
0.84166	0.77118	-4.225	0.99179	0.84166	1.17661	-2.96667	0.98008
0.85	0.74861	-4.21666	0.9541	0.85	1.18418	-2.95833	0.97126
0.85833	0.76332	-4.20833	0.99631	0.85833	1.18139	-2.95	0.96984
0.86666	0.74989	-4.2	1.03316	0.86666	1.18978	-2.94167	0.95255
0.875	0.74868	-4.19166	0.97449	0.875	1.17793	-2.93333	0.95839
0.88333	0.74833	-4.18333	0.98916	0.88333	1.19314	-2.925	0.9695
0.89166	0.75326	-4.175	1.02684	0.89166	1.1815	-2.91667	0.97352
0.9	0.74501	-4.16666	1.03438	0.9	1.19102	-2.90833	0.9817
0.90833	0.75241	-4.15833	1.03508	0.90833	1.16137	-2.9	0.98236
0.91666	0.75257	-4.15	1.02673	0.91666	1.17724	-2.89167	0.99153
0.925	0.74706	-4.14166	0.98764	0.925	1.16645	-2.88333	0.99836
0.93333	0.74548	-4.13333	1.03806	0.93333	1.18632	-2.875	1.00846
0.94166	0.74287	-4.125	1.02307	0.94166	1.16351	-2.86667	1.00227
0.95	0.73256	-4.11666	0.98447	0.95	1.18135	-2.85833	1.01368
0.95833	0.73371	-4.10833	1.00136	0.95833	1.15555	-2.85	1.01687
0.96666	0.7431	-4.1	1.02134	0.96666	1.18596	-2.84167	1.01237
0.975	0.73021	-4.09166	1.01689	0.975	1.18118	-2.83333	0.99866
0.98333	0.73441	-4.08333	1.01686	0.98333	1.17209	-2.825	1.00495
0.99166	0.74581	-4.075	1.03844	0.99166	1.19698	-2.81667	0.98889
1	0.73109	-4.06666	1.03302	1	1.21314	-2.80833	0.9918
1.00833	0.72827	-4.05833	1.01827	1.00833	1.17149	-2.8	0.98604
1.01666	0.71376	-4.05	0.98441	1.01666	1.18305	-2.79167	0.9868
1.025	0.73214	-4.04166	0.99545	1.025	1.17703	-2.78333	0.97836
1.03333	0.71278	-4.03333	1.03137	1.03333	1.19507	-2.775	0.98348
1.04166	0.71679	-4.025	1.02871	1.04166	1.20159	-2.76667	0.97851
1.05	0.72224	-4.01666	0.99607	1.05	1.18878	-2.75833	0.97366
1.05833	0.72475	-4.00833	1.03055	1.05833	1.20794	-2.75	0.98622
1.06666	0.73445	-4	0.99341	1.06666	1.19373	-2.74167	0.98058
1.075	0.74842	-3.99166	1.03915	1.075	1.20922	-2.73333	0.99154
1.08333	0.72209	-3.98333	1.00957	1.08333	1.19903	-2.725	0.98894
1.09166	0.71488	-3.975	1.02879	1.09166	1.22036	-2.71667	0.99205
1.1	0.72031	-3.96666	1.03147	1.1	1.18709	-2.70833	0.99351
1.10833	0.70316	-3.95833	1.01093	1.10833	1.21349	-2.7	0.99869
1.11666	0.71903	-3.95	1.04817	1.11666	1.18701	-2.69167	0.99632
1.125	0.71484	-3.94166	0.98653	1.125	1.22129	-2.68333	1.00431
1.13333	0.72226	-3.93333	0.98005	1.13333	1.21918	-2.675	1.0111
1.14166	0.70737	-3.925	0.99596	1.14166	1.19631	-2.66667	0.99797
1.15	0.71818	-3.91666	1.04205	1.15	1.21511	-2.65833	1.00706
1.15833	0.69888	-3.90833	0.97227	1.15833	1.19732	-2.65	1.02125
1.16666	0.71504	-3.9	0.96489	1.16666	1.21703	-2.64167	1.01748
1.175	0.7073	-3.89166	1.00748	1.175	1.20081	-2.63333	1.01908
1.18333	0.69416	-3.88333	1.07019	1.18333	1.19335	-2.625	1.03627
1.19166	0.70672	-3.875	1.04085	1.19166	1.20053	-2.61667	1.0299
1.2	0.69334	-3.86666	1.0083	1.2	1.2047	-2.60833	0.99958
1.20833	0.69323	-3.85833	1.0202	1.20833	1.22147	-2.6	1.00865
1.21666	0.69042	-3.85	0.99198	1.21666	1.21686	-2.59167	1.00732
1.225	0.69134	-3.84166	1.02638	1.225	1.22911	-2.58333	0.99047
1.23333	0.69189	-3.83333	1.02052	1.23333	1.19315	-2.575	0.99439
1.24166	0.68155	-3.825	1.03324	1.24166	1.2427	-2.56667	1.01945
1.25	0.69023	-3.81666	1.01342	1.25	1.22292	-2.55833	1.00565
1.25833	0.69038	-3.80833	1.02977	1.25833	1.22609	-2.55	0.99653
1.26666	0.69112	-3.8	0.99401	1.26666	1.19081	-2.54167	0.99446
1.275	0.69281	-3.79166	1.0077	1.275	1.225	-2.53333	1.00095
1.28333	0.68311	-3.78333	1.04267	1.28333	1.21998	-2.525	0.98774
1.29166	0.68668	-3.775	1.00507	1.29166	1.23517	-2.51667	0.98775
1.3	0.6698	-3.76666	1.01404	1.3	1.22607	-2.50833	0.99243
1.30833	0.68327	-3.75833	1.05202	1.30833	1.24706	-2.5	1.00479
1.31666	0.67647	-3.75	1.01177	1.31666	1.24071	-2.49167	1.00045
1.325	0.68716	-3.74166	1.01282	1.325	1.25849	-2.48333	1.00569
1.33333	0.69231	-3.73333	1.01011	1.33333	1.24734	-2.475	1.00833
1.34166	0.68058	-3.725	1.00252	1.34166	1.24979	-2.46667	1.01066
1.35	0.67651	-3.71666	0.97975	1.35	1.23723	-2.45833	1.01879
1.35833	0.67814	-3.70833	1.00705	1.35833	1.2286	-2.45	1.02757
1.36666	0.67628	-3.7	1.00588	1.36666	1.24879	-2.44167	1.02527
1.375	0.69115	-3.69166	1.02418	1.375	1.25362	-2.43333	1.03
1.38333	0.67911	-3.68333	0.97376	1.38333	1.25705	-2.425	1.02547
1.39166	0.66044	-3.675	1.02212	1.39166	1.24853	-2.41667	1.00453
1.4	0.6655	-3.66666	1.01293	1.4	1.24601	-2.40833	0.99083
1.40833	0.66725	-3.65833	0.9962	1.40833	1.2501	-2.4	0.97579
1.41666	0.65988	-3.65	1.00022	1.41666	1.24413	-2.39167	0.96933
1.425	0.67112	-3.64166	1.01071	1.425	1.24023	-2.38333	0.9945
1.43333	0.6687	-3.63333	1.04294	1.43333	1.25212	-2.375	1.00293
1.44166	0.65963	-3.625	1.03413	1.44166	1.24824	-2.36667	1.0031
1.45	0.65709	-3.61666	1.01055	1.45	1.26871	-2.35833	1.01584
1.45833	0.66394	-3.60833	1.02519	1.45833	1.25722	-2.35	1.02288
1.46666	0.6542	-3.6	1.00396	1.46666	1.27987	-2.34167	1.00722
1.475	0.66276	-3.59166	1.00252	1.475	1.25212	-2.33333	1.01256
1.48333	0.66508	-3.58333	1.00184	1.48333	1.2482	-2.325	1.0009
1.49166	0.66771	-3.575	0.98189	1.49166	1.23308	-2.31667	1.00338
1.5	0.64226	-3.56666	1.00095	1.5	1.26483	-2.30833	0.99574
1.50833	0.65341	-3.55833	1.02716	1.50833	1.24456	-2.3	0.99884
1.51666	0.66158	-3.55	1.02668	1.51666	1.24747	-2.29167	1.00093
1.525	0.64925	-3.54166	1.01873	1.525	1.27584	-2.28333	1.02377
1.53333	0.65043	-3.53333	0.99469	1.53333	1.23292	-2.275	1.04202
1.54166	0.64654	-3.525	1.01505	1.54166	1.23076	-2.26667	1.04697
1.55	0.64351	-3.51666	1.02605	1.55	1.24887	-2.25833	1.03756
1.55833	0.65701	-3.50833	1.00255	1.55833	1.26369	-2.25	1.01801
1.56666	0.65253	-3.5	0.99387	1.56666	1.27853	-2.24167	1.01618
1.575	0.65142	-3.49166	1.02239	1.575	1.26432	-2.23333	1.00478
1.58333	0.64823	-3.48333	1.02166	1.58333	1.28111	-2.225	1.00055
1.59166	0.63651	-3.475	1.03885	1.59166	1.28151	-2.21667	0.99723
1.6	0.64063	-3.46666	1.01776	1.6	1.25354	-2.20833	1.01106
1.60833	0.64688	-3.45833	0.94914	1.60833	1.27397	-2.2	1.01144
1.61666	0.63875	-3.45	1.03025	1.61666	1.27257	-2.19167	1.00115
1.625	0.63924	-3.44166	0.97384	1.625	1.27433	-2.18333	1.00896
1.63333	0.63325	-3.43333	1.02047	1.63333	1.26782	-2.175	1.02647
1.64166	0.6443	-3.425	0.99967	1.64166	1.26245	-2.16667	1.0326
1.65	0.64001	-3.41666	0.99829	1.65	1.25285	-2.15833	1.03098
1.65833	0.63503	-3.40833	1.05419	1.65833	1.28183	-2.15	1.03834
1.66666	0.62901	-3.4	1.03221	1.66666	1.29767	-2.14167	1.04323
1.675	0.63412	-3.39166	0.9823	1.675	1.26564	-2.13333	1.02754
1.68333	0.62895	-3.38333	0.97118	1.68333	1.26627	-2.125	1.03503
1.69166	0.62179	-3.375	1.01746	1.69166	1.28404	-2.11667	1.02552
1.7	0.63722	-3.36666	1.00572	1.7	1.26909	-2.10833	1.01951
1.70833	0.62586	-3.35833	1.02966	1.70833	1.2737	-2.1	1.0195
1.71666	0.61483	-3.35	1.04636	1.71666	1.2639	-2.09167	1.01857
1.725	0.62123	-3.34166	0.99748	1.725	1.27804	-2.08333	1.00807
1.73333	0.62119	-3.33333	0.99382	1.73333	1.29758	-2.075	1.01083
1.74166	0.62977	-3.325	1.0113	1.74166	1.30401	-2.06667	1.01539
1.75	0.61824	-3.31666	1.03153	1.75	1.30039	-2.05833	1.01308
1.75833	0.63147	-3.30833	0.95803	1.75833	1.2999	-2.05	1.00892
1.76666	0.63596	-3.3	0.99504	1.76666	1.27986	-2.04167	1.01201
1.775	0.62315	-3.29166	1.01629	1.775	1.30884	-2.03333	1.02382
1.78333	0.63296	-3.28333	1.01665	1.78333	1.292	-2.025	1.01241
1.79166	0.60469	-3.275	1.02733	1.79166	1.31322	-2.01667	1.00908
1.8	0.60959	-3.26666	1.02874	1.8	1.30019	-2.00833	1.01318
1.80833	0.61141	-3.25833	1.01838	1.80833	1.29985	-2	0.99834
1.81666	0.62102	-3.25	1.04934	1.81666	1.27704	-1.99167	0.98838
1.825	0.6161	-3.24166	1.02079	1.825	1.27685	-1.98333	1.01594
1.83333	0.6047	-3.23333	1.0389	1.83333	1.3045	-1.975	1.00933
1.84166	0.60503	-3.225	1.04655	1.84166	1.28252	-1.96667	0.99852
1.85	0.61182	-3.21666	1.00553	1.85	1.29731	-1.95833	0.99903
1.85833	0.61007	-3.20833	1.03467	1.85833	1.32155	-1.95	1.00385
1.86666	0.60023	-3.2	1.01667	1.86666	1.29505	-1.94167	0.98246
1.875	0.6149	-3.19166	1.01597	1.875	1.28096	-1.93333	0.99298
1.88333	0.60798	-3.18333	1.04237	1.88333	1.31626	-1.925	1.00591
1.89166	0.6053	-3.175	0.99417	1.89166	1.31581	-1.91667	1.01022
1.9	0.60111	-3.16666	1.00632	1.9	1.30737	-1.90833	1.00314
1.90833	0.59927	-3.15833	1.04641	1.90833	1.298	-1.9	0.98361
1.91666	0.60986	-3.15	1.00209	1.91666	1.30507	-1.89167	0.97524
1.925	0.61047	-3.14166	0.97018	1.925	1.31157	-1.88333	0.96828
1.93333	0.60437	-3.13333	1.01551	1.93333	1.31956	-1.875	0.98661
1.94166	0.5956	-3.125	0.99151	1.94166	1.32849	-1.86667	0.99455
1.95	0.59131	-3.11666	0.99254	1.95	1.30829	-1.85833	1.01496
1.95833	0.60199	-3.10833	1.00127	1.95833	1.29414	-1.85	1.01041
1.96666	0.59917	-3.1	0.99236	1.96666	1.30844	-1.84167	1.02501
1.975	0.59246	-3.09166	0.99298	1.975	1.32717	-1.83333	1.01311
1.98333	0.59387	-3.08333	1.04346	1.98333	1.31397	-1.825	1.00994
1.99166	0.60069	-3.075	1.02012	1.99166	1.33107	-1.81667	1.01874
2	0.59299	-3.06666	0.96205	2	1.33079	-1.80833	1.0362
2.00833	0.5934	-3.05833	0.9826	2.00833	1.30345	-1.8	1.03164
2.01666	0.5833	-3.05	0.95055	2.01666	1.32563	-1.79167	1.0201
2.025	0.60073	-3.04166	1.03223	2.025	1.31815	-1.78333	1.01825
2.03333	0.58979	-3.03333	0.98845	2.03333	1.31619	-1.775	1.01454
2.04166	0.58975	-3.025	1.02077	2.04166	1.32361	-1.76667	1.00506
2.05	0.59233	-3.01666	1.01261	2.05	1.28331	-1.75833	0.98693
2.05833	0.58475	-3.00833	1.00854	2.05833	1.33078	-1.75	0.97898
2.06666	0.58258	-3	1.00436	2.06666	1.30845	-1.74167	0.98976
2.075	0.58824	-2.99166	0.98718	2.075	1.31934	-1.73333	0.98773
2.08333	0.58571	-2.98333	0.97576	2.08333	1.34013	-1.725	0.98107
2.09166	0.58204	-2.975	1.02494	2.09166	1.32274	-1.71667	0.9982
2.1	0.5816	-2.96666	0.97069	2.1	1.32018	-1.70833	1.00091
2.10833	0.58676	-2.95833	1.02288	2.10833	1.33011	-1.7	0.99799
2.11666	0.57559	-2.95	1.01654	2.11666	1.32447	-1.69167	0.99141
2.125	0.58302	-2.94166	0.98086	2.125	1.32789	-1.68333	0.98949
2.13333	0.5758	-2.93333	1.03549	2.13333	1.34086	-1.675	0.98282
2.14166	0.57865	-2.925	1.01754	2.14166	1.3441	-1.66667	0.99402
2.15	0.572	-2.91666	1.03654	2.15	1.32909	-1.65833	0.98366
2.15833	0.57568	-2.90833	1.0295	2.15833	1.31527	-1.65	1.00278
2.16666	0.57644	-2.9	0.99799	2.16666	1.35191	-1.64167	1.00549
2.175	0.57087	-2.89166	0.99786	2.175	1.35227	-1.63333	1.0086
2.18333	0.58074	-2.88333	0.9907	2.18333	1.34996	-1.625	1.01889
2.19166	0.57441	-2.875	1.01423	2.19166	1.35288	-1.61667	1.01937
2.2	0.57219	-2.86666	1.01063	2.2	1.33301	-1.60833	1.00333
2.20833	0.56702	-2.85833	1.01773	2.20833	1.35769	-1.6	1.01838
2.21666	0.5745	-2.85	1.01223	2.21666	1.34878	-1.59167	1.01642
2.225	0.56692	-2.84166	0.97094	2.225	1.34508	-1.58333	1.01909
2.23333	0.56475	-2.83333	0.96701	2.23333	1.35505	-1.575	1.01343
2.24166	0.56748	-2.825	1.02101	2.24166	1.34469	-1.56667	1.01338
2.25	0.5661	-2.81666	1.05124	2.25	1.33495	-1.55833	1.00335
2.25833	0.57238	-2.80833	0.96907	2.25833	1.34647	-1.55	1.0062
2.26666	0.56109	-2.8	0.98384	2.26666	1.33358	-1.54167	1.00822
2.275	0.56987	-2.79166	0.98821	2.275	1.33618	-1.53333	1.00817
2.28333	0.56171	-2.78333	0.95879	2.28333	1.33304	-1.525	1.01756
2.29166	0.55855	-2.775	1.03313	2.29166	1.34928	-1.51667	1.01413
2.3	0.56745	-2.76666	1.00851	2.3	1.35627	-1.50833	1.01567
2.30833	0.56456	-2.75833	0.99447	2.30833	1.36681	-1.5	1.00232
2.31666	0.55391	-2.75	1.02096	2.31666	1.34787	-1.49167	1.0198
2.325	0.56525	-2.74166	0.99588	2.325	1.34063	-1.48333	1.00644
2.33333	0.57372	-2.73333	1.03066	2.33333	1.36435	-1.475	1.00185
2.34166	0.55193	-2.725	0.98978	2.34166	1.36109	-1.46667	0.99859
2.35	0.5528	-2.71666	0.99138	2.35	1.34526	-1.45833	0.99763
2.35833	0.55445	-2.70833	1.0324	2.35833	1.36686	-1.45	0.98575
2.36666	0.56025	-2.7	0.99661	2.36666	1.37043	-1.44167	1.00445
2.375	0.55482	-2.69166	1.02716	2.375	1.33914	-1.43333	1.00288
2.38333	0.55022	-2.68333	0.96698	2.38333	1.34065	-1.425	1.00708
2.39166	0.55511	-2.675	0.97419	2.39166	1.34832	-1.41667	1.00378
2.4	0.55447	-2.66666	0.99631	2.4	1.34278	-1.40833	1.00667
2.40833	0.56224	-2.65833	1.00653	2.40833	1.34469	-1.4	0.98689
2.41666	0.55417	-2.65	0.9884	2.41666	1.35125	-1.39167	0.99606
2.425	0.55031	-2.64166	0.97536	2.425	1.347	-1.38333	0.98106
2.43333	0.5486	-2.63333	0.97913	2.43333	1.3671	-1.375	0.98067
2.44166	0.55191	-2.625	0.98981	2.44166	1.36363	-1.36667	0.97925
2.45	0.54352	-2.61666	0.99653	2.45	1.38251	-1.35833	0.99404
2.45833	0.55065	-2.60833	0.9765	2.45833	1.36232	-1.35	1.00863
2.46666	0.55531	-2.6	1.00694	2.46666	1.36808	-1.34167	1.01691
2.475	0.56023	-2.59166	1.00583	2.475	1.36378	-1.33333	1.03528
2.48333	0.55284	-2.58333	0.97574	2.48333	1.36245	-1.325	1.04679
2.49166	0.53693	-2.575	0.95402	2.49166	1.34547	-1.31667	1.02958
2.5	0.55393	-2.56666	1.04571	2.5	1.38419	-1.30833	1.01341
2.50833	0.55046	-2.55833	1.00176	2.50833	1.38188	-1.3	1.01839
2.51666	0.55201	-2.55	0.95879	2.51666	1.36963	-1.29167	0.99713
2.525	0.54994	-2.54166	0.96896	2.525	1.3708	-1.28333	0.97625
2.53333	0.54744	-2.53333	1.00605	2.53333	1.36585	-1.275	0.99951
2.54166	0.54517	-2.525	0.96552	2.54166	1.3725	-1.26667	1.01339
2.55	0.53985	-2.51666	1.01594	2.55	1.38109	-1.25833	1.01465
2.55833	0.54313	-2.50833	1.00499	2.55833	1.39078	-1.25	1.03207
2.56666	0.54907	-2.5	1.03362	2.56666	1.37889	-1.24167	1.04949
2.575	0.53766	-2.49166	1.0029	2.575	1.37631	-1.23333	1.04864
2.58333	0.53699	-2.48333	0.97327	2.58333	1.36524	-1.225	1.03631
2.59166	0.53786	-2.475	1.02584	2.59166	1.38633	-1.21667	1.03433
2.6	0.53957	-2.46666	1.00211	2.6	1.36383	-1.20833	1.00934
2.60833	0.53944	-2.45833	1.06252	2.60833	1.38073	-1.2	1.00618
2.61666	0.53367	-2.45	1.02245	2.61666	1.38636	-1.19167	1.00554
2.625	0.54074	-2.44166	1.01437	2.625	1.39125	-1.18333	1.01361
2.63333	0.52653	-2.43333	1.00222	2.63333	1.38708	-1.175	1.01313
2.64166	0.54044	-2.425	1.02052	2.64166	1.38312	-1.16667	1.01912
2.65	0.52838	-2.41666	0.99555	2.65	1.40394	-1.15833	1.03007
2.65833	0.53181	-2.40833	1.04704	2.65833	1.37465	-1.15	1.01378
2.66666	0.54141	-2.4	0.99534	2.66666	1.38462	-1.14167	1.01501
2.675	0.53181	-2.39166	0.99179	2.675	1.37588	-1.13333	1.01654
2.68333	0.51902	-2.38333	1.06227	2.68333	1.4056	-1.125	1.04063
2.69166	0.52374	-2.375	1.01928	2.69166	1.37746	-1.11667	1.01685
2.7	0.52239	-2.36666	0.99786	2.7	1.38849	-1.10833	1.02351
2.70833	0.53451	-2.35833	0.99265	2.70833	1.39303	-1.1	1.02815
2.71666	0.52828	-2.35	1.01613	2.71666	1.40484	-1.09167	1.02756
2.725	0.53016	-2.34166	0.99482	2.725	1.38343	-1.08333	1.00514
2.73333	0.5262	-2.33333	0.97132	2.73333	1.41332	-1.075	1.01503
2.74166	0.51902	-2.325	0.9849	2.74166	1.3859	-1.06667	1.02561
2.75	0.52554	-2.31666	0.98772	2.75	1.41081	-1.05833	1.01387
2.75833	0.52387	-2.30833	0.99721	2.75833	1.3931	-1.05	1.02005
2.76666	0.52187	-2.3	0.99376	2.76666	1.41066	-1.04167	1.02649
2.775	0.52388	-2.29166	1.00076	2.775	1.40533	-1.03333	1.0375
2.78333	0.51163	-2.28333	0.9721	2.78333	1.39648	-1.025	1.01728
2.79166	0.51764	-2.275	0.95931	2.79166	1.40106	-1.01667	1.02522
2.8	0.52298	-2.26666	0.98875	2.8	1.41266	-1.00833	1.00414
2.80833	0.5265	-2.25833	0.98785	2.80833	1.38858	-1	1.03144
2.81666	0.52779	-2.25	1.0119	2.81666	1.37814	-0.99167	1.00943
2.825	0.52181	-2.24166	1.0601	2.825	1.40711	-0.98333	1.01616
2.83333	0.52192	-2.23333	1.00775	2.83333	1.39597	-0.975	1.00085
2.84166	0.5259	-2.225	0.97812	2.84166	1.40239	-0.96667	1.00256
2.85	0.51663	-2.21666	1.05002	2.85	1.39997	-0.95833	0.98244
2.85833	0.52343	-2.20833	1.02581	2.85833	1.38633	-0.95	1.01321
2.86666	0.52547	-2.2	1.01627	2.86666	1.41264	-0.94167	1.00956
2.875	0.52318	-2.19166	0.99149	2.875	1.38049	-0.93333	1.01727
2.88333	0.52275	-2.18333	1.01727	2.88333	1.40614	-0.925	1.02071
2.89166	0.52682	-2.175	0.99268	2.89166	1.40196	-0.91667	1.0217
2.9	0.52072	-2.16666	1.0055	2.9	1.40293	-0.90833	1.00988
2.90833	0.51931	-2.15833	1.04237	2.90833	1.41584	-0.9	1.01546
2.91666	0.50771	-2.15	1.02383	2.91666	1.388	-0.89167	1.00719
2.925	0.51728	-2.14166	0.93851	2.925	1.41834	-0.88333	1.00593
2.93333	0.50183	-2.13333	0.98251	2.93333	1.40761	-0.875	0.99454
2.94166	0.507	-2.125	1.0042	2.94166	1.39991	-0.86667	0.99935
2.95	0.51428	-2.11666	0.96386	2.95	1.40304	-0.85833	0.99539
2.95833	0.5136	-2.10833	1.00247	2.95833	1.41819	-0.85	1.00542
2.96666	0.50726	-2.1	0.99005	2.96666	1.41091	-0.84167	1.01981
2.975	0.50637	-2.09166	1.02543	2.975	1.40705	-0.83333	1.03569
2.98333	0.50409	-2.08333	0.95831	2.98333	1.39991	-0.825	1.02114
2.99166	0.50402	-2.075	1.00656	2.99166	1.44702	-0.81667	1.04153
3	0.5119	-2.06666	1.03671	3	1.41733	-0.80833	1.0354
3.00833	0.50685	-2.05833	1.00539	3.00833	1.41422	-0.8	1.02042
3.01666	0.51804	-2.05	1.00773	3.01666	1.42467	-0.79167	0.99939
3.025	0.51141	-2.04166	0.98536	3.025	1.40206	-0.78333	0.9957
3.03333	0.50761	-2.03333	1.01431	3.03333	1.40794	-0.775	0.9776
3.04166	0.50664	-2.025	0.99829	3.04166	1.40806	-0.76667	0.9926
3.05	0.50404	-2.01666	1.00827	3.05	1.42139	-0.75833	0.9966
3.05833	0.4984	-2.00833	0.97029	3.05833	1.42758	-0.75	1.00445
3.06666	0.49088	-2	0.99005	3.06666	1.42166	-0.74167	1.00495
3.075	0.49693	-1.99166	1.00797	3.075	1.4145	-0.73333	1.017
3.08333	0.49885	-1.98333	0.99138	3.08333	1.42728	-0.725	1.01289
3.09166	0.50377	-1.975	1.02516	3.09166	1.41173	-0.71667	1.01572
3.1	0.49889	-1.96666	1.01068	3.1	1.42014	-0.70833	1.0113
3.10833	0.5051	-1.95833	0.97674	3.10833	1.40811	-0.7	1.00629
3.11666	0.49543	-1.95	1.01374	3.11666	1.40391	-0.69167	1.00354
3.125	0.49346	-1.94166	1.01835	3.125	1.4266	-0.68333	0.99969
3.13333	0.4985	-1.93333	0.99686	3.13333	1.4203	-0.675	0.99514
3.14166	0.4969	-1.925	1.0588	3.14166	1.42333	-0.66667	1.00612
3.15	0.4998	-1.91666	1.00992	3.15	1.43496	-0.65833	1.01768
3.15833	0.48737	-1.90833	1.00266	3.15833	1.40389	-0.65	0.99787
3.16666	0.50172	-1.9	0.9862	3.16666	1.44159	-0.64167	0.98383
3.175	0.49328	-1.89166	0.98476	3.175	1.42771	-0.63333	0.99586
3.18333	0.49451	-1.88333	0.96815	3.18333	1.43964	-0.625	1.0082
3.19166	0.49609	-1.875	1.01599	3.19166	1.43334	-0.61667	1.00959
3.2	0.49131	-1.86666	0.98604	3.2	1.42312	-0.60833	1.01629
3.20833	0.48864	-1.85833	0.98167	3.20833	1.42248	-0.6	1.03036
3.21666	0.49637	-1.85	1.0151	3.21666	1.43748	-0.59167	1.03639
3.225	0.49906	-1.84166	1.01068	3.225	1.41182	-0.58333	1.00761
3.23333	0.49401	-1.83333	1.01621	3.23333	1.4207	-0.575	1.00268
3.24166	0.49732	-1.825	1.02087	3.24166	1.41599	-0.56667	1.00168
3.25	0.48494	-1.81666	1.00556	3.25	1.44026	-0.55833	0.99959
3.25833	0.48969	-1.80833	1.00778	3.25833	1.42892	-0.55	0.9859
3.26666	0.48715	-1.8	0.98823	3.26666	1.40806	-0.54167	1.01086
3.275	0.50108	-1.79166	0.97167	3.275	1.44749	-0.53333	1.01048
3.28333	0.48982	-1.78333	0.98734	3.28333	1.43475	-0.525	1.01299
3.29166	0.48373	-1.775	0.98967	3.29166	1.41846	-0.51667	1.00978
3.3	0.49807	-1.76666	1.00526	3.3	1.44877	-0.50833	1.0179
3.30833	0.49654	-1.75833	1.02459	3.30833	1.42851	-0.5	1.01001
3.31666	0.49157	-1.75	0.98891	3.31666	1.44502	-0.49167	1.01457
3.325	0.48901	-1.74166	1.02489	3.325	1.41969	-0.48333	1.02127
3.33333	0.483	-1.73333	0.96478	3.33333	1.45953	-0.475	1.01382
3.34166	0.48534	-1.725	1.00344	3.34166	1.45515	-0.46667	1.00369
3.35	0.48012	-1.71666	0.98371	3.35	1.40128	-0.45833	0.99872
3.35833	0.48466	-1.70833	0.99268	3.35833	1.45596	-0.45	1.00821
3.36666	0.47906	-1.7	0.99114	3.36666	1.44133	-0.44167	0.99911
3.375	0.47868	-1.69166	1.01163	3.375	1.45904	-0.43333	1.00786
3.38333	0.47585	-1.68333	0.96487	3.38333	1.4392	-0.425	1.02682
3.39166	0.47309	-1.675	0.97888	3.39166	1.48579	-0.41667	1.02808
3.4	0.4864	-1.66666	0.98124	3.4	1.44951	-0.40833	1.01558
3.40833	0.48282	-1.65833	0.99179	3.40833	1.41383	-0.4	1.02441
3.41666	0.4815	-1.65	1.02158	3.41666	1.42164	-0.39167	1.0219
3.425	0.4806	-1.64166	1.00545	3.425	1.44492	-0.38333	0.99529
3.43333	0.49193	-1.63333	1.02746	3.43333	1.4378	-0.375	0.99354
3.44166	0.48389	-1.625	1.01957	3.44166	1.46151	-0.36667	1.00183
3.45	0.47133	-1.61666	1.00309	3.45	1.44578	-0.35833	0.9957
3.45833	0.48223	-1.60833	0.92781	3.45833	1.43272	-0.35	1.00334
3.46666	0.47725	-1.6	1.04961	3.46666	1.4413	-0.34167	1.01499
3.475	0.47253	-1.59166	0.98997	3.475	1.41622	-0.33333	1.01534
3.48333	0.47191	-1.58333	1.02676	3.48333	1.44935	-0.325	1.00799
3.49166	0.47548	-1.575	0.99599	3.49166	1.42451	-0.31667	1.01684
3.5	0.48313	-1.56666	0.97406	3.5	1.41444	-0.30833	1.00993
3.50833	0.4689	-1.55833	1.02622	3.50833	1.46891	-0.3	1.00004
3.51666	0.47492	-1.55	1.0132	3.51666	1.43238	-0.29167	1.00264
3.525	0.48067	-1.54166	0.99664	3.525	1.48326	-0.28333	1.01379
3.53333	0.47055	-1.53333	1.04056	3.53333	1.44717	-0.275	1.00613
3.54166	0.48001	-1.525	0.99667	3.54166	1.43643	-0.26667	1.01539
3.55	0.47466	-1.51666	0.99382	3.55	1.46801	-0.25833	1.03901
3.55833	0.47797	-1.50833	1.02331	3.55833	1.46314	-0.25	1.03778
3.56666	0.476	-1.5	1.01749	3.56666	1.45509	-0.24167	1.02951
3.575	0.47194	-1.49166	0.99111	3.575	1.43678	-0.23333	1.04109
3.58333	0.47032	-1.48333	0.96915	3.58333	1.43619	0	1.07438
3.59166	0.48057	-1.475	1.01025	3.59166	1.45167	0.00833	1.12073
3.6	0.47539	-1.46666	0.96888	3.6	1.45613	0.01667	1.1119
3.60833	0.47695	-1.45833	0.96188	3.60833	1.48566	0.025	1.11133
3.61666	0.47689	-1.45	1.0148	3.61666	1.464	0.03333	1.11956
3.625	0.4725	-1.44166	1.00808	3.625	1.47516	0.04167	1.14185
3.63333	0.46799	-1.43333	1.03264	3.63333	1.45157	0.05	1.0989
3.64166	0.4758	-1.425	1.00718	3.64166	1.4834	0.05833	1.10927
3.65	0.46504	-1.41666	1.01919	3.65	1.45009	0.06667	1.10905
3.65833	0.46839	-1.40833	1.01307	3.65833	1.46014	0.075	1.11711
3.66666	0.46901	-1.4	0.97636	3.66666	1.49114	0.08333	1.09871
3.675	0.46572	-1.39166	0.98791	3.675	1.44821	0.09167	1.1004
3.68333	0.47145	-1.38333	1.01467	3.68333	1.46928	0.1	1.10059
3.69166	0.46324	-1.375	0.99474	3.69166	1.47027	0.10833	1.11048
3.7	0.47225	-1.36666	0.96839	3.7	1.48357	0.11667	1.10626
3.70833	0.4636	-1.35833	0.98029	3.70833	1.44618	0.125	1.10613
3.71666	0.46813	-1.35	0.98753	3.71666	1.48289	0.13333	1.11414
3.725	0.47382	-1.34166	0.99978	3.725	1.43594	0.14167	1.10766
3.73333	0.47094	-1.33333	1.01285	3.73333	1.47788	0.15	1.10104
3.74166	0.47212	-1.325	0.95367	3.74166	1.48194	0.15833	1.10652
3.75	0.45565	-1.31666	1.00987	3.75	1.45954	0.16667	1.11296
3.75833	0.45594	-1.30833	1.03931	3.75833	1.47819	0.175	1.13121
3.76666	0.47133	-1.3	0.98138	3.76666	1.47314	0.18333	1.13064
3.775	0.45065	-1.29166	0.99694	3.775	1.46196	0.19167	1.12863
3.78333	0.46012	-1.28333	1.01431	3.78333	1.47267	0.2	1.12611
3.79166	0.45914	-1.275	0.98043	3.79166	1.4814	0.20833	1.12551
3.8	0.46451	-1.26666	0.9839	3.8	1.49537	0.21667	1.10088
3.80833	0.4601	-1.25833	1.00483	3.80833	1.47191	0.225	1.10745
3.81666	0.44993	-1.25	0.99336	3.81666	1.47839	0.23333	1.12465
3.825	0.46289	-1.24166	1.02543	3.825	1.47336	0.24167	1.12756
3.83333	0.46087	-1.23333	0.99623	3.83333	1.47049	0.25	1.12342
3.84166	0.45869	-1.225	0.97097	3.84166	1.49553	0.25833	1.14137
3.85	0.44955	-1.21666	1.01285	3.85	1.46	0.26667	1.14747
3.85833	0.46021	-1.20833	1.01559	3.85833	1.47614	0.275	1.14148
3.86666	0.45571	-1.2	0.98541	3.86666	1.48637	0.28333	1.12078
3.875	0.46118	-1.19166	1.01201	3.875	1.49496	0.29167	1.12256
3.88333	0.45776	-1.18333	1.0006	3.88333	1.47648	0.3	1.13233
3.89166	0.45272	-1.175	0.98268	3.89166	1.49598	0.30833	1.12446
3.9	0.4436	-1.16666	0.99574	3.9	1.49525	0.31667	1.10389
3.90833	0.44743	-1.15833	1.02315	3.90833	1.46979	0.325	1.12042
3.91666	0.45653	-1.15	1.00236	3.91666	1.46378	0.33333	1.1196
3.925	0.44809	-1.14166	0.9846	3.925	1.46572	0.34167	1.11374
3.93333	0.4531	-1.13333	1.01179	3.93333	1.47045	0.35	1.11488
3.94166	0.45212	-1.125	0.96869	3.94166	1.48723	0.35833	1.14351
3.95	0.45198	-1.11666	1.00957	3.95	1.48307	0.36667	1.12695
3.95833	0.45546	-1.10833	1.03253	3.95833	1.47362	0.375	1.12624
3.96666	0.44973	-1.1	1.00119	3.96666	1.4816	0.38333	1.11216
3.975	0.44725	-1.09166	1.00526	3.975	1.51247	0.39167	1.11503
3.98333	0.44273	-1.08333	1.02914	3.98333	1.46891	0.4	1.0967
3.99166	0.45427	-1.075	1.02147	3.99166	1.48625	0.40833	1.10574
4	0.45491	-1.06666	0.98897	4	1.4943	0.41667	1.13109
4.00833	0.44827	-1.05833	0.97069	4.00833	1.50484	0.425	1.14976
4.01666	0.45064	-1.05	0.99528	4.01666	1.48873	0.43333	1.16186
4.025	0.44485	-1.04166	0.98563	4.025	1.5026	0.44167	1.19237
4.03333	0.44496	-1.03333	1.05666	4.03333	1.48203	0.45	1.20994
4.04166	0.44211	-1.025	0.96009	4.04166	1.48356	0.45833	1.20219
4.05	0.44546	-1.01666	0.95077	4.05	1.49155	0.46667	1.18243
4.05833	0.44536	-1.00833	1.02012	4.05833	1.45962	0.475	1.18992
4.06666	0.437	-1	0.99534	4.06666	1.48029	0.48333	1.16951
4.075	0.44563	-0.99166	1.00702	4.075	1.52482	0.49167	1.1702
4.08333	0.4434	-0.98333	0.99864	4.08333	1.50082	0.5	1.14079
4.09166	0.43857	-0.975	0.96245	4.09166	1.51185	0.50833	1.15362
4.1	0.44929	-0.96666	1.0144	4.1	1.49545	0.51667	1.1287
4.10833	0.44796	-0.95833	1.04202	4.10833	1.50315	0.525	1.13269
4.11666	0.43945	-0.95	0.98072	4.11666	1.4989	0.53333	1.09837
4.125	0.43111	-0.94166	0.99162	4.125	1.47259	0.54167	1.10633
4.13333	0.44455	-0.93333	0.99122	4.13333	1.49408	0.55	1.10077
4.14166	0.44358	-0.925	0.97557	4.14166	1.50055	0.55833	1.11853
4.15	0.45025	-0.91666	0.98352	4.15	1.51822	0.56667	1.12979
4.15833	0.44264	-0.90833	1.01467	4.15833	1.52205	0.575	1.13918
4.16666	0.44483	-0.9	0.99214	4.16666	1.51647	0.58333	1.16558
4.175	0.44029	-0.89166	0.96739	4.175	1.50179	0.59167	1.16878
4.18333	0.43916	-0.88333	0.99287	4.18333	1.50961	0.6	1.15358
4.19166	0.43871	-0.875	0.96823	4.19166	1.51372	0.60833	1.14069
4.2	0.43847	-0.86666	0.9798	4.2	1.52306	0.61667	1.15121
4.20833	0.43673	-0.85833	0.99176	4.20833	1.50527	0.625	1.12867
4.21666	0.43706	-0.85	0.98262	4.21666	1.48697	0.63333	1.13531
4.225	0.42785	-0.84166	0.96904	4.225	1.51309	0.64167	1.13855
4.23333	0.44073	-0.83333	1.00911	4.23333	1.50423	0.65	1.13039
4.24166	0.44155	-0.825	0.97709	4.24166	1.534	0.65833	1.12893
4.25	0.43553	-0.81666	0.96237	4.25	1.52846	0.66667	1.15341
4.25833	0.44622	-0.80833	0.98083	4.25833	1.51707	0.675	1.14636
4.26666	0.4305	-0.8	1.00369	4.26666	1.5114	0.68333	1.15159
4.275	0.42787	-0.79166	1.0007	4.275	1.51534	0.69167	1.18034
4.28333	0.44094	-0.78333	1.02673	4.28333	1.51596	0.7	1.18743
4.29166	0.43138	-0.775	0.96836	4.29166	1.54293	0.70833	1.18599
4.3	0.43968	-0.76666	0.98222	4.3	1.52018	0.71667	1.1884
4.30833	0.44169	-0.75833	1.00054	4.30833	1.5161	0.725	1.1906
4.31666	0.42719	-0.75	1.05227	4.31666	1.50422	0.73333	1.17073
4.325	0.4338	-0.74166	1.00399	4.325	1.51141	0.74167	1.18522
4.33333	0.43405	-0.73333	0.99791	4.33333	1.53548	0.75	1.1675
4.34166	0.42854	-0.725	1.00092	4.34166	1.51952	0.75833	1.17244
4.35	0.42638	-0.71666	1.01136	4.35	1.53266	0.76667	1.16431
4.35833	0.43636	-0.70833	1.02575	4.35833	1.53258	0.775	1.15938
4.36666	0.42675	-0.7	0.99168	4.36666	1.53607	0.78333	1.16017
4.375	0.43019	-0.69166	1.03915	4.375	1.53232	0.79167	1.17226
4.38333	0.43421	-0.68333	0.96427	4.38333	1.50393	0.8	1.16878
4.39166	0.42947	-0.675	1.0167	4.39166	1.5101	0.80833	1.17388
4.4	0.42369	-0.66666	0.9795	4.4	1.5403	0.81667	1.17202
4.40833	0.42684	-0.65833	0.96798	4.40833	1.56295	0.825	1.14531
4.41666	0.42944	-0.65	0.9736	4.41666	1.53902	0.83333	1.13443
4.425	0.42477	-0.64166	0.99371	4.425	1.50792	0.84167	1.14701
4.43333	0.42719	-0.63333	0.96218	4.43333	1.55868	0.85	1.15727
4.44166	0.43153	-0.625	1.0154	4.44166	1.57962	0.85833	1.16766
4.45	0.4298	-0.61666	1.01499	4.45	1.51071	0.86667	1.19317
4.45833	0.43383	-0.60833	0.98918	4.45833	1.54066	0.875	1.19438
4.46666	0.42966	-0.6	1.00515	4.46666	1.56893	0.88333	1.2007
4.475	0.42641	-0.59166	0.99496	4.475	1.52407	0.89167	1.18783
4.48333	0.4236	-0.58333	0.99702	4.48333	1.558	0.9	1.20145
4.49166	0.42354	-0.575	0.9932	4.49166	1.54817	0.90833	1.21636
4.5	0.43306	-0.56666	0.99501	4.5	1.53591	0.91667	1.22456
4.50833	0.42521	-0.55833	0.9891	4.50833	1.53891	0.925	1.20525
4.51666	0.43359	-0.55	0.98634	4.51666	1.56208	0.93333	1.21415
4.525	0.42897	-0.54166	1.01727	4.525	1.52943	0.94167	1.22113
4.53333	0.43993	-0.53333	1.00065	4.53333	1.5229	0.95	1.21004
4.54166	0.42779	-0.525	0.9833	4.54166	1.55475	0.95833	1.22768
4.55	0.43319	-0.51666	0.99688	4.55	1.53024	0.96667	1.25369
4.55833	0.4247	-0.50833	0.97847	4.55833	1.53666	0.975	1.26889
4.56666	0.42017	-0.5	0.97235	4.56666	1.55914	0.98333	1.24919
4.575	0.42202	-0.49166	0.99965	4.575	1.5283	0.99167	1.26212
4.58333	0.41175	-0.48333	1.0064	4.58333	1.54839	1	1.25306
4.59166	0.4223	-0.475	0.9659	4.59166	1.52215	1.00833	1.23953
4.6	0.40726	-0.46666	0.98401	4.6	1.5217	1.01667	1.2355
4.60833	0.41421	-0.45833	0.98682	4.60833	1.53721	1.025	1.23248
4.61666	0.41654	-0.45	0.99512	4.61666	1.532	1.03333	1.20809
4.625	0.41919	-0.44166	0.96928	4.625	1.51783	1.04167	1.20424
4.63333	0.42229	-0.43333	1.01225	4.63333	1.52327	1.05	1.21594
4.64166	0.41484	-0.425	0.97313	4.64166	1.53334	1.05833	1.20063
4.65	0.42806	-0.41666	1.028	4.65	1.56641	1.06667	1.19796
4.65833	0.42655	-0.40833	1.01938	4.65833	1.52691	1.075	1.18881
4.66666	0.40783	-0.4	0.97102	4.66666	1.52554	1.08333	1.20218
4.675	0.42177	-0.39166	0.97124	4.675	1.53352	1.09167	1.1823
4.68333	0.41751	-0.38333	1.00629	4.68333	1.51918	1.1	1.1981
4.69166	0.42234	-0.375	0.98783	4.69166	1.54903	1.10833	1.21271
4.7	0.42753	-0.36666	1.01865	4.7	1.51303	1.11667	1.22951
4.70833	0.41822	-0.35833	0.96405	4.70833	1.51351	1.125	1.21552
4.71666	0.42192	-0.35	1.00832	4.71666	1.56213	1.13333	1.21925
4.725	0.41723	-0.34166	0.97728	4.725	1.54914	1.14167	1.20174
4.73333	0.41147	-0.33333	1.00905	4.73333	1.54836	1.15	1.19612
4.74166	0.41197	-0.325	0.98371	4.74166	1.53647	1.15833	1.17296
4.75	0.41759	-0.31666	1.02226	4.75	1.54582	1.16667	1.20227
4.75833	0.41717	-0.30833	1.00304	4.75833	1.55471	1.175	1.18434
4.76666	0.42248	-0.3	1.00537	4.76666	1.52798	1.18333	1.17888
4.775	0.41458	-0.29166	1.00854	4.775	1.5299	1.19167	1.18461
4.78333	0.41845	-0.28333	1.01038	4.78333	1.53762	1.2	1.20157
4.79166	0.42333	-0.275	1.01404	4.79166	1.53969	1.20833	1.19206
4.8	0.41633	-0.26666	1.00309	4.8	1.52558	1.21667	1.20208
4.80833	0.40621	-0.25833	0.9599	4.80833	1.53126	1.225	1.23527
4.81666	0.41621	-0.25	0.97945	4.81666	1.53326	1.23333	1.24171
4.825	0.40961	-0.24166	0.98338	4.825	1.52989	1.24167	1.25108
4.83333	0.41399	-0.23333	1.01781	4.83333	1.53827	1.25	1.2461
4.84166	0.41256	-0.225	0.96798	4.84166	1.53005	1.25833	1.25131
4.85	0.41002	-0.21666	1.01106	4.85	1.5267	1.26667	1.23635
4.85833	0.40843	-0.20833	1.01993	4.85833	1.55602	1.275	1.22335
4.86666	0.40885	-0.2	1.01233	4.86666	1.54317	1.28333	1.20688
4.875	0.4095	-0.19166	0.96576	4.875	1.54737	1.29167	1.20386
4.88333	0.40488	-0.18333	0.98666	4.88333	1.54946	1.3	1.19557
4.89166	0.41216	-0.175	0.98162	4.89166	1.54323	1.30833	1.18628
4.9	0.40948	-0.16666	0.99029	4.9	1.56796	1.31667	1.19913
4.90833	0.40516	-0.15833	0.97324	4.90833	1.53876	1.325	1.19815
4.91666	0.40815	3.111e-06	1.03942	4.91666	1.56008	1.33333	1.19365
4.925	0.40921	0.00834	1.05671	4.925	1.55562	1.34167	1.20827
4.93333	0.4192	0.01667	1.02475	4.93333	1.53954	1.35	1.21238
4.94166	0.41138	0.025	1.01117	4.94166	1.55427	1.35833	1.20811
4.95	0.39719	0.03334	1.01163	4.95	1.52343	1.36667	1.2194
4.95833	0.40932	0.04167	1.00512	4.95833	1.56055	1.375	1.21704
4.96666	0.41287	0.05	1.02497	4.96666	1.55494	1.38333	1.2466
4.975	0.39588	0.05834	0.96798	4.975	1.54688	1.39167	1.24229
4.98333	0.39588	0.06667	0.99241	4.98333	1.55871	1.4	1.25342
4.99166	0.40804	0.075	1.00507	4.99166	1.5282	1.40833	1.26491
5	0.4087	0.08334	1.01949	5	1.54582	1.41667	1.27209
5.00833	0.40394	0.09167	0.98056	5.00833	1.54733	1.425	1.23769
5.01666	0.41129	0.1	0.98162	5.01666	1.53997	1.43333	1.24124
5.025	0.40472	0.10834	0.99387	5.025	1.54944	1.44167	1.22057
5.03333	0.41518	0.11667	0.96549	5.03333	1.55621	1.45	1.21327
5.04166	0.40429	0.125	0.9753	5.04166	1.555	1.45833	1.22094
5.05	0.41536	0.13334	1.03063	5.05	1.52642	1.46667	1.22236
5.05833	0.40029	0.14167	1.02036	5.05833	1.53093	1.475	1.22093
5.06666	0.40101	0.15	0.97514	5.06666	1.54243	1.48333	1.25034
5.075	0.40644	0.15834	0.94402	5.075	1.59961	1.49167	1.24125
5.08333	0.39835	0.16667	0.94033	5.08333	1.5633	1.5	1.2422
5.09166	0.39731	0.175	0.94551	5.09166	1.55036	1.50833	1.2392
5.1	0.40196	0.18334	0.94787	5.1	1.56191	1.51667	1.23788
5.10833	0.40021	0.19167	0.94071	5.10833	1.55189	1.525	1.2122
5.11666	0.39581	0.2	0.93014	5.11666	1.56462	1.53333	1.20846
5.125	0.4004	0.20834	0.96625	5.125	1.5561	1.54167	1.18409
5.13333	0.40048	0.21667	0.94844	5.13333	1.5537	1.55	1.19417
5.14166	0.40712	0.225	0.92032	5.14166	1.58784	1.55833	1.19851
5.15	0.40152	0.23334	0.96815	5.15	1.56761	1.56667	1.19565
5.15833	0.39477	0.24167	0.91821	5.15833	1.56234	1.575	1.19716
5.16666	0.39647	0.25	0.94789	5.16666	1.56794	1.58333	1.22264
5.175	0.39919	0.25834	0.95405	5.175	1.53473	1.59167	1.22865
5.18333	0.39368	0.26667	0.97153	5.18333	1.57764	1.6	1.24346
5.19166	0.39973	0.275	0.95413	5.19166	1.54775	1.60833	1.26388
5.2	0.39956	0.28334	0.88248	5.2	1.56169	1.61667	1.27658
5.20833	0.3951	0.29167	0.8988	5.20833	1.56721	1.625	1.28409
5.21666	0.39871	0.3	0.93824	5.21666	1.55659	1.63333	1.27543
5.225	0.39408	0.30834	0.87866	5.225	1.55776	1.64167	1.27069
5.23333	0.39996	0.31667	0.93857	5.23333	1.58324	1.65	1.27889
5.24166	0.38941	0.325	0.90278	5.24166	1.5544	1.65833	1.27695
5.25	0.39197	0.33334	0.94272	5.25	1.55417	1.66667	1.27514
5.25833	0.39369	0.34167	0.87272	5.25833	1.56681	1.675	1.29599
5.26666	0.38726	0.35	0.91824	5.26666	1.56968	1.68333	1.29862
5.275	0.40302	0.35834	0.8792	5.275	1.55543	1.69167	1.28281
5.28333	0.38813	0.36667	0.87321	5.28333	1.54813	1.7	1.29189
5.29166	0.38386	0.375	0.83048	5.29166	1.57196	1.70833	1.26695
5.3	0.39279	0.38334	0.90728	5.3	1.56308	1.71667	1.26341
5.30833	0.38988	0.39167	0.8821	5.30833	1.535	1.725	1.27967
5.31666	0.38543	0.4	0.87231	5.31666	1.55521	1.73333	1.27607
5.325	0.38824	0.40834	0.85409	5.325	1.54995	1.74167	1.25198
5.33333	0.39028	0.41667	0.85231	5.33333	1.58396	1.75	1.2429
5.34166	0.38596	0.425	0.8763	5.34166	1.58162	1.75833	1.22624
5.35	0.37813	0.43334	0.89953	5.35	1.54068	1.76667	1.19907
5.35833	0.39139	0.44167	0.84634	5.35833	1.58191	1.775	1.21293
5.36666	0.39063	0.45	0.85954	5.36666	1.56605	1.78333	1.24036
5.375	0.38917	0.45834	0.81874	5.375	1.57165	1.79167	1.25143
5.38333	0.38847	0.46667	0.87557	5.38333	1.55762	1.8	1.26438
5.39166	0.38628	0.475	0.83639	5.39166	1.58568	1.80833	1.26566
5.4	0.39015	0.48334	0.83805	5.4	1.57275	1.81667	1.25361
5.40833	0.38254	0.49167	0.86185	5.40833	1.57613	1.825	1.25244
5.41666	0.38802	0.5	0.85152	5.41666	1.57252	1.83333	1.26014
5.425	0.38057	0.50834	0.85561	5.425	1.56693	1.84167	1.24568
5.43333	0.38849	0.51667	0.84664	5.43333	1.56158	1.85	1.24731
5.44166	0.39134	0.525	0.83227	5.44166	1.58126	1.85833	1.25721
5.45	0.39347	0.53334	0.88587	5.45	1.56117	1.86667	1.25773
5.45833	0.37591	0.54167	0.84065	5.45833	1.57405	1.875	1.27928
5.46666	0.38319	0.55	0.84143	5.46666	1.57741	1.88333	1.29522
5.475	0.38618	0.55834	0.83935	5.475	1.58186	1.89167	1.29052
5.48333	0.38495	0.56667	0.83382	5.48333	1.56711	1.9	1.30088
5.49166	0.38621	0.575	0.81956	5.49166	1.55878	1.90833	1.30365
5.5	0.3838	0.58334	0.81782	5.5	1.56372	1.91667	1.2831
5.50833	0.38983	0.59167	0.79172	5.50833	1.57329	1.925	1.2704
5.51666	0.38381	0.6	0.83824	5.51666	1.57301	1.93333	1.28317
5.525	0.37775	0.60834	0.79955	5.525	1.56962	1.94167	1.27671
5.53333	0.385	0.61667	0.8095	5.53333	1.55519	1.95	1.2721
5.54166	0.37656	0.625	0.82286	5.54166	1.57314	1.95833	1.28431
5.55	0.37216	0.63334	0.79597	5.55	1.60613	1.96667	1.28403
5.55833	0.37145	0.64167	0.77618	5.55833	1.58298	1.975	1.30731
5.56666	0.37957	0.65	0.77976	5.56666	1.59962	1.98333	1.31294
5.575	0.37373	0.65834	0.76263	5.575	1.61917	1.99167	1.31906
5.58333	0.38476	0.66667	0.79697	5.58333	1.56336	2	1.31873
5.59166	0.37718	0.675	0.82604	5.59166	1.5735	2.00833	1.34174
5.6	0.37505	0.68334	0.85824	5.6	1.5862	2.01667	1.33043
5.60833	0.37653	0.69167	0.83235	5.60833	1.55779	2.025	1.31696
5.61666	0.3813	0.7	0.77206	5.61666	1.60887	2.03333	1.29169
5.625	0.37152	0.70834	0.82777	5.625	1.58526	2.04167	1.28404
5.63333	0.36552	0.71667	0.81796	5.63333	1.58409	2.05	1.26342
5.64166	0.37882	0.725	0.77374	5.64166	1.5772	2.05833	1.25746
5.65	0.3814	0.73334	0.74753	5.65	1.586	2.06667	1.26922
5.65833	0.37114	0.74167	0.7681	5.65833	1.56548	2.075	1.29862
5.66666	0.3714	0.75	0.77366	5.66666	1.57503	2.08333	1.31934
5.675	0.37748	0.75834	0.76046	5.675	1.58562	2.09167	1.32179
5.68333	0.37527	0.76667	0.79375	5.68333	1.56874	2.1	1.31381
5.69166	0.37556	0.775	0.78849	5.69166	1.60919	2.10833	1.30738
5.7	0.37542	0.78334	0.7456	5.7	1.55785	2.11667	1.3068
5.70833	0.36781	0.79167	0.78266	5.70833	1.56055	2.125	1.29288
5.71666	0.37615	0.8	0.83111	5.71666	1.59743	2.13333	1.30286
5.725	0.37313	0.80834	0.75097	5.725	1.60451	2.14167	1.2842
5.73333	0.37936	0.81667	0.75455	5.73333	1.58418	2.15	1.27164
5.74166	0.37203	0.825	0.75189	5.74166	1.59822	2.15833	1.24046
5.75	0.35908	0.83334	0.77014	5.75	1.58634	2.16667	1.24266
5.75833	0.37907	0.84167	0.73934	5.75833	1.58014	2.175	1.24103
5.76666	0.36448	0.85	0.74032	5.76666	1.59137	2.18333	1.27756
5.775	0.37964	0.85834	0.75056	5.775	1.59683	2.19167	1.28718
5.78333	0.36774	0.86667	0.81042	5.78333	1.6028	2.2	1.30381
5.79166	0.37343	0.875	0.74148	5.79166	1.57019	2.20833	1.30362
5.8	0.36779	0.88334	0.79613	5.8	1.57639	2.21667	1.29313
5.80833	0.37787	0.89167	0.72619	5.80833	1.59251	2.225	1.27618
5.81666	0.37869	0.9	0.74425	5.81666	1.58091	2.23333	1.28627
5.825	0.37829	0.90834	0.74994	5.825	1.60403	2.24167	1.31666
5.83333	0.37336	0.91667	0.7347	5.83333	1.60847	2.25	1.31087
5.84166	0.37188	0.925	0.74243	5.84166	1.60843	2.25833	1.31851
5.85	0.36078	0.93334	0.75097	5.85	1.56981	2.26667	1.32677
5.85833	0.36371	0.94167	0.76005	5.85833	1.58926	2.275	1.33159
5.86666	0.36902	0.95	0.7883	5.86666	1.58577	2.28333	1.29605
5.875	0.36297	0.95834	0.7292	5.875	1.56204	2.29167	1.27943
5.88333	0.36955	0.96667	0.71339	5.88333	1.58638	2.3	1.28347
5.89166	0.35941	0.975	0.72166	5.89166	1.61762	2.30833	1.29091
5.9	0.36895	0.98334	0.75867	5.9	1.58594	2.31667	1.28244
5.90833	0.36037	0.99167	0.71537	5.90833	1.5994	2.325	1.29382
5.91666	0.36239	1	0.72234	5.91666	1.61409	2.33333	1.3184
5.925	0.36575	1.00834	0.74761	5.925	1.60152	2.34167	1.32823
5.93333	0.36564	1.01667	0.68927	5.93333	1.59654	2.35	1.32872
5.94166	0.37356	1.025	0.71274	5.94166	1.58729	2.35833	1.32686
5.95	0.36628	1.03334	0.74346	5.95	1.59227	2.36667	1.32503
5.95833	0.36548	1.04167	0.72334	5.95833	1.58663	2.375	1.32159
5.96666	0.36453	1.05	0.72353	5.96666	1.61316	2.38333	1.30586
5.975	0.36316	1.05834	0.73481	5.975	1.6037	2.39167	1.31929
5.98333	0.36398	1.06667	0.71996	5.98333	1.58432	2.4	1.31499
5.99166	0.36026	1.075	0.69342	5.99166	1.57913	2.40833	1.31685
6	0.3664	1.08334	0.73747	6	1.58579	2.41667	1.30052
6.00833	0.36523	1.09167	0.74701	6.00833	1.58946	2.425	1.30342
6.01666	0.3584	1.1	0.73847	6.01666	1.57091	2.43333	1.28484
6.025	0.35699	1.10834	0.70092	6.025	1.58696	2.44167	1.28601
6.03333	0.36059	1.11667	0.71771	6.03333	1.62758	2.45	1.29173
6.04166	0.35026	1.125	0.68555	6.04166	1.57978	2.45833	1.30633
6.05	0.3569	1.13334	0.72936	6.05	1.60764	2.46667	1.32613
6.05833	0.35873	1.14167	0.71711	6.05833	1.56707	2.475	1.31217
6.06666	0.35618	1.15	0.69998	6.06666	1.59459	2.48333	1.30738
6.075	0.35444	1.15834	0.75983	6.075	1.6066	2.49167	1.31567
6.08333	0.36378	1.16667	0.70483	6.08333	1.60091	2.5	1.30987
6.09166	0.35183	1.175	0.7009	6.09166	1.59088	2.50833	1.29263
6.1	0.35283	1.18334	0.68696	6.1	1.59106	2.51667	1.31838
6.10833	0.37243	1.19167	0.67853	6.10833	1.61314	2.525	1.30907
6.11666	0.35473	1.2	0.6858	6.11666	1.59937	2.53333	1.27781
6.125	0.36221	1.20834	0.68582	6.125	1.59895	2.54167	1.30418
6.13333	0.35899	1.21667	0.68246	6.13333	1.60976	2.55	1.30693
6.14166	0.36382	1.225	0.7035	6.14166	1.60982	2.55833	1.28696
6.15	0.35956	1.23334	0.67677	6.15	1.59753	2.56667	1.31186
6.15833	0.35561	1.24167	0.70458	6.15833	1.5992	2.575	1.31788
6.16666	0.35351	1.25	0.72359	6.16666	1.59317	2.58333	1.29828
6.175	0.3581	1.25834	0.66557	6.175	1.60707	2.59167	1.30218
6.18333	0.34718	1.26667	0.665	6.18333	1.5885	2.6	1.32543
6.19166	0.35813	1.275	0.69106	6.19166	1.61554	2.60833	1.32511
6.2	0.35342	1.28334	0.68355	6.2	1.5915	2.61667	1.33772
6.20833	0.35022	1.29167	0.66809	6.20833	1.57249	2.625	1.34447
6.21666	0.35437	1.3	0.68433	6.21666	1.61021	2.63333	1.35746
6.225	0.35588	1.30834	0.64882	6.225	1.60214	2.64167	1.34876
6.23333	0.34964	1.31667	0.6649	6.23333	1.59322	2.65	1.36567
6.24166	0.34834	1.325	0.67113	6.24166	1.59114	2.65833	1.3668
6.25	0.35091	1.33334	0.67433	6.25	1.58761	2.66667	1.37273
6.25833	0.34588	1.34167	0.64885	6.25833	1.61759	2.675	1.36412
6.26666	0.35473	1.35	0.64443	6.26666	1.58802	2.68333	1.36071
6.275	0.35337	1.35834	0.67739	6.275	1.60929	2.69167	1.35055
6.28333	0.35297	1.36667	0.69298	6.28333	1.62058	2.7	1.34808
6.29166	0.35401	1.375	0.64183	6.29166	1.63536	2.70833	1.34347
6.3	0.34985	1.38334	0.67414	6.3	1.60553	2.71667	1.34297
6.30833	0.34998	1.39167	0.63705	6.30833	1.60626	2.725	1.33321
6.31666	0.34313	1.4	0.69585	6.31666	1.61241	2.73333	1.31501
6.325	0.34938	1.40834	0.63451	6.325	1.60285	2.74167	1.32698
6.33333	0.35422	1.41667	0.67346	6.33333	1.62223	2.75	1.32833
6.34166	0.34873	1.425	0.68488	6.34166	1.62098	2.75833	1.33375
6.35	0.34621	1.43334	0.66972	6.35	1.59547	2.76667	1.34674
6.35833	0.34535	1.44167	0.64323	6.35833	1.59385	2.775	1.36633
6.36666	0.35607	1.45	0.64459	6.36666	1.59032	2.78333	1.36119
6.375	0.34067	1.45834	0.63703	6.375	1.60197	2.79167	1.37372
6.38333	0.34139	1.46667	0.64386	6.38333	1.59304	2.8	1.37279
6.39166	0.34114	1.475	0.6614	6.39166	1.61703	2.80833	1.38114
6.4	0.35235	1.48334	0.68978	6.4	1.61067	2.81667	1.36802
6.40833	0.35471	1.49167	0.63133	6.40833	1.63308	2.825	1.39169
6.41666	0.34019	1.5	0.60067	6.41666	1.60163	2.83333	1.36122
6.425	0.33872	1.50834	0.6248	6.425	1.61051	2.84167	1.35737
6.43333	0.3451	1.51667	0.63513	6.43333	1.6256	2.85	1.35527
6.44166	0.35215	1.525	0.62925	6.44166	1.61622	2.85833	1.36709
6.45	0.35266	1.53334	0.64275	6.45	1.61106	2.86667	1.33501
6.45833	0.35182	1.54167	0.63001	6.45833	1.61348	2.875	1.34567
6.46666	0.34269	1.55	0.61461	6.46666	1.60869	2.88333	1.35812
6.475	0.35622	1.55834	0.69339	6.475	1.60696	2.89167	1.36066
6.48333	0.35242	1.56667	0.61585	6.48333	1.61696	2.9	1.35653
6.49166	0.35122	1.575	0.59783	6.49166	1.63479	2.90833	1.3546
6.5	0.34726	1.58334	0.61233	6.5	1.61666	2.91667	1.37844
6.50833	0.34326	1.59167	0.64825	6.50833	1.58729	2.925	1.36732
6.51666	0.34813	1.6	0.6113	6.51666	1.64122	2.93333	1.36771
6.525	0.34028	1.60834	0.60441	6.525	1.62479	2.94167	1.34955
6.53333	0.34114	1.61667	0.61247	6.53333	1.61693	2.95	1.35903
6.54166	0.33838	1.625	0.64291	6.54166	1.61684	2.95833	1.32861
6.55	0.33941	1.63334	0.60802	6.55	1.62411	2.96667	1.32329
6.55833	0.35548	1.64167	0.60124	6.55833	1.59984	2.975	1.29519
6.56666	0.33852	1.65	0.60241	6.56666	1.61824	2.98333	1.31298
6.575	0.33598	1.65834	0.65093	6.575	1.59644	2.99167	1.29748
6.58333	0.33967	1.66667	0.56887	6.58333	1.62241	3	1.3067
6.59166	0.33873	1.675	0.58666	6.59166	1.63455	3.00833	1.30368
6.6	0.34822	1.68334	0.59633	6.6	1.6383	3.01667	1.33641
6.60833	0.3398	1.69167	0.60409	6.60833	1.6093	3.025	1.36752
6.61666	0.34269	1.7	0.63461	6.61666	1.61502	3.03333	1.37956
6.625	0.33374	1.70834	0.62656	6.625	1.62024	3.04167	1.39408
6.63333	0.33522	1.71667	0.62813	6.63333	1.65496	3.05	1.408
6.64166	0.33756	1.725	0.58419	6.64166	1.61341	3.05833	1.3964
6.65	0.33206	1.73334	0.63966	6.65	1.6035	3.06667	1.35305
6.65833	0.3327	1.74167	0.5998	6.65833	1.61351	3.075	1.36661
6.66666	0.34634	1.75	0.6068	6.66666	1.65031	3.08333	1.38132
6.675	0.3377	1.75834	0.61786	6.675	1.62186	3.09167	1.39245
6.68333	0.34208	1.76667	0.59631	6.68333	1.62916	3.1	1.38529
6.69166	0.3332	1.775	0.6197	6.69166	1.62583	3.10833	1.39465
6.7	0.32902	1.78334	0.61577	6.7	1.62646	3.11667	1.39739
6.70833	0.33956	1.79167	0.57459	6.70833	1.64022	3.125	1.36239
6.71666	0.33302	1.8	0.6187	6.71666	1.63162	3.13333	1.34136
6.725	0.32945	1.80834	0.59249	6.725	1.62338	3.14167	1.34044
6.73333	0.32921	1.81667	0.57486	6.73333	1.62739	3.15	1.33848
6.74166	0.32855	1.825	0.58945	6.74166	1.62657	3.15833	1.33562
6.75	0.33283	1.83334	0.59099	6.75	1.61508	3.16667	1.34862
6.75833	0.33571	1.84167	0.62011	6.75833	1.65547	3.175	1.35104
6.76666	0.32892	1.85	0.60344	6.76666	1.62234	3.18333	1.36446
6.775	0.34114	1.85834	0.60843	6.775	1.65014	3.19167	1.3888
6.78333	0.33859	1.86667	0.58037	6.78333	1.64359	3.2	1.3926
6.79166	0.33114	1.875	0.55835	6.79166	1.6164	3.20833	1.38888
6.8	0.34168	1.88334	0.56144	6.8	1.6264	3.21667	1.38484
6.80833	0.3359	1.89167	0.60688	6.80833	1.63473	3.225	1.36878
6.81666	0.34118	1.9	0.57579	6.81666	1.61381	3.23333	1.34596
6.825	0.32828	1.90834	0.60105	6.825	1.6268	3.24167	1.34081
6.83333	0.33046	1.91667	0.57554	6.83333	1.6283	3.25	1.36063
6.84166	0.33308	1.925	0.5541	6.84166	1.64356	3.25833	1.34224
6.85	0.32869	1.93334	0.5904	6.85	1.6341	3.26667	1.38089
6.85833	0.33856	1.94167	0.57972	6.85833	1.59785	3.275	1.39333
6.86666	0.33448	1.95	0.62298	6.86666	1.63004	3.28333	1.39145
6.875	0.33237	1.95834	0.61249	6.875	1.64069	3.29167	1.39124
6.88333	0.33186	1.96667	0.57034	6.88333	1.65155	3.3	1.41368
6.89166	0.32672	1.975	0.58308	6.89166	1.6289	3.30833	1.3743
6.9	0.32807	1.98334	0.53978	6.9	1.6426	3.31667	1.37984
6.90833	0.33862	1.99167	0.57476	6.90833	1.63723	3.325	1.39607
6.91666	0.32229	2	0.5695	6.91666	1.60907	3.33333	1.38734
6.925	0.32555	2.00834	0.57123	6.925	1.60935	3.34167	1.40086
6.93333	0.32122	2.01667	0.59755	6.93333	1.64301	3.35	1.41455
6.94166	0.33297	2.025	0.6059	6.94166	1.6307	3.35833	1.40996
6.95	0.33093	2.03334	0.5998	6.95	1.63889	3.36667	1.41261
6.95833	0.31896	2.04167	0.57112	6.95833	1.66509	3.375	1.41368
6.96666	0.32597	2.05	0.57787	6.96666	1.63124	3.38333	1.40199
6.975	0.31149	2.05834	0.55212	6.975	1.64488	3.39167	1.39566
6.98333	0.32047	2.06667	0.5583	6.98333	1.66675	3.4	1.41963
6.99166	0.31989	2.075	0.565	6.99166	1.64061	3.40833	1.40794
7	0.32119	2.08334	0.5724	7	1.63716	3.41667	1.40506
7.00833	0.32521	2.09167	0.55643	7.00833	1.65395	3.425	1.40945
7.01666	0.32061	2.1	0.57524	7.01666	1.62274	3.43333	1.42636
7.025	0.32017	2.10834	0.5631	7.025	1.63269	3.44167	1.3946
7.03333	0.31825	2.11667	0.57234	7.03333	1.64677	3.45	1.40449
7.04166	0.32367	2.125	0.60111	7.04166	1.61725	3.45833	1.39472
7.05	0.32302	2.13334	0.56125	7.05	1.62966	3.46667	1.38227
7.05833	0.32333	2.14167	0.55513	7.05833	1.64787	3.475	1.36773
7.06666	0.31887	2.15	0.55553	7.06666	1.63119	3.48333	1.37885
7.075	0.32112	2.15834	0.56245	7.075	1.62646	3.49167	1.36244
7.08333	0.32747	2.16667	0.57196	7.08333	1.64293	3.5	1.37002
7.09166	0.32088	2.175	0.56668	7.09166	1.64401	3.50833	1.38926
7.1	0.31676	2.18334	0.56367	7.1	1.65791	3.51667	1.41054
7.10833	0.3207	2.19167	0.57215	7.10833	1.63482	3.525	1.41959
7.11666	0.33955	2.2	0.54138	7.11666	1.63259	3.53333	1.41664
7.125	0.31784	2.20834	0.56405	7.125	1.63322	3.54167	1.41836
7.13333	0.31773	2.21667	0.55337	7.13333	1.64092	3.55	1.41718
7.14166	0.32703	2.225	0.54065	7.14166	1.63172	3.55833	1.40211
7.15	0.31949	2.23334	0.57313	7.15	1.63631	3.56667	1.3878
7.15833	0.31819	2.24167	0.56738	7.15833	1.66086	3.575	1.39601
7.16666	0.3188	2.25	0.56334	7.16666	1.60389	3.58333	1.37638
7.175	0.32057	2.25834	0.55624	7.175	1.62657	3.59167	1.37212
7.18333	0.31526	2.26667	0.52577	7.18333	1.65829	3.6	1.36328
7.19166	0.31786	2.275	0.56765	7.19166	1.66255	3.60833	1.37032
7.2	0.31481	2.28334	0.55705	7.2	1.62318	3.61667	1.36945
7.20833	0.3265	2.29167	0.54144	7.20833	1.66737	3.625	1.38697
7.21666	0.31839	2.3	0.54873	7.21666	1.65341	3.63333	1.39059
7.225	0.31421	2.30834	0.57207	7.225	1.65645	3.64167	1.39799
7.23333	0.31722	2.31667	0.55239	7.23333	1.63279	3.65	1.38446
7.24166	0.32362	2.325	0.54065	7.24166	1.64982	3.65833	1.38475
7.25	0.31658	2.33334	0.55242	7.25	1.652	3.66667	1.41165
7.25833	0.3237	2.34167	0.55898	7.25833	1.65491	3.675	1.42213
7.26666	0.31979	2.35	0.54995	7.26666	1.64295	3.68333	1.42723
7.275	0.31532	2.35834	0.52758	7.275	1.65375	3.69167	1.44728
7.28333	0.30509	2.36667	0.5271	7.28333	1.64614	3.7	1.45839
7.29166	0.30527	2.375	0.53149	7.29166	1.64651	3.70833	1.44349
7.3	0.31672	2.38334	0.56486	7.3	1.67758	3.71667	1.44361
7.30833	0.32018	2.39167	0.56478	7.30833	1.63758	3.725	1.45504
7.31666	0.31956	2.4	0.53024	7.31666	1.65187	3.73333	1.45335
7.325	0.30732	2.40834	0.51427	7.325	1.65767	3.74167	1.458
7.33333	0.31279	2.41667	0.55686	7.33333	1.65801	3.75	1.48986
7.34166	0.31434	2.425	0.56654	7.34166	1.65814	3.75833	1.4543
7.35	0.3114	2.43334	0.54754	7.35	1.64868	3.76667	1.44023
7.35833	0.31089	2.44167	0.54602	7.35833	1.65296	3.775	1.43952
7.36666	0.30988	2.45	0.53824	7.36666	1.65653	3.78333	1.431
7.375	0.29778	2.45834	0.54529	7.375	1.63031	3.79167	1.39061
7.38333	0.31016	2.46667	0.5387	7.38333	1.62261	3.8	1.41014
7.39166	0.3109	2.475	0.56142	7.39166	1.64338	3.80833	1.42862
7.4	0.31152	2.48334	0.51395	7.4	1.63778	3.81667	1.43643
7.40833	0.31427	2.49167	0.5416	7.40833	1.67576	3.825	1.43269
7.41666	0.30104	2.5	0.55724	7.41666	1.67088	3.83333	1.42488
7.425	0.306	2.50834	0.51186	7.425	1.65851	3.84167	1.44654
7.43333	0.31273	2.51667	0.52303	7.43333	1.66259	3.85	1.44056
7.44166	0.32255	2.525	0.54466	7.44166	1.64744	3.85833	1.43836
7.45	0.30267	2.53334	0.53639	7.45	1.67099	3.86667	1.44092
7.45833	0.30504	2.54167	0.54851	7.45833	1.65966	3.875	1.46032
7.46666	0.30829	2.55	0.53322	7.46666	1.65552	3.88333	1.43645
7.475	0.31034	2.55834	0.56191	7.475	1.6335	3.89167	1.43439
7.48333	0.31415	2.56667	0.51861	7.48333	1.65599	3.9	1.41213
7.49166	0.30738	2.575	0.49383	7.49166	1.66525	3.90833	1.39796
7.5	0.31188	2.58334	0.57099	7.5	1.63595	3.91667	1.40158
7.50833	0.30739	2.59167	0.51907	7.50833	1.65252	3.925	1.41425
7.51666	0.30371	2.6	0.53024	7.51666	1.6746	3.93333	1.39497
7.525	0.30925	2.60834	0.53539	7.525	1.64379	3.94167	1.42593
7.53333	0.31203	2.61667	0.53691	7.53333	1.64518	3.95	1.44037
7.54166	0.31439	2.625	0.52775	7.54166	1.6546	3.95833	1.41635
7.55	0.30166	2.63334	0.55545	7.55	1.66386	3.96667	1.42741
7.55833	0.30208	2.64167	0.47358	7.55833	1.63794	3.975	1.44485
7.56666	0.30748	2.65	0.5259	7.56666	1.63002	3.98333	1.43988
7.575	0.30614	2.65834	0.51823	7.575	1.68362	3.99167	1.43733
7.58333	0.30922	2.66667	0.51465	7.58333	1.65577	4	1.45075
7.59166	0.31388	2.675	0.52382	7.59166	1.65986	4.00833	1.4377
7.6	0.29992	2.68334	0.53539	7.6	1.67119	4.01667	1.43338
7.60833	0.30221	2.69167	0.55979	7.60833	1.661	4.025	1.40957
7.61666	0.30305	2.7	0.52308	7.61666	1.66391	4.03333	1.40817
7.625	0.30993	2.70834	0.50107	7.625	1.68514	4.04167	1.40477
7.63333	0.31223	2.71667	0.52813	7.63333	1.66134	4.05	1.38416
7.64166	0.31147	2.725	0.52102	7.64166	1.64998	4.05833	1.39546
7.65	0.30216	2.73334	0.51574	7.65	1.66254	4.06667	1.41217
7.65833	0.30183	2.74167	0.51951	7.65833	1.66211	4.075	1.42146
7.66666	0.30505	2.75	0.51056	7.66666	1.65952	4.08333	1.40918
7.675	0.29866	2.75834	0.50877	7.675	1.66276	4.09167	1.45626
7.68333	0.30184	2.76667	0.49004	7.68333	1.66001	4.1	1.45641
7.69166	0.30165	2.775	0.51503	7.69166	1.66609	4.10833	1.46206
7.7	0.30222	2.78334	0.5329	7.7	1.65717	4.11667	1.46165
7.70833	0.29927	2.79167	0.5092	7.70833	1.68544	4.125	1.48507
7.71666	0.30157	2.8	0.52439	7.71666	1.66173	4.13333	1.46247
7.725	0.2996	2.80834	0.52715	7.725	1.67007	4.14167	1.45474
7.73333	0.30678	2.81667	0.52341	7.73333	1.65114	4.15	1.4357
7.74166	0.3076	2.825	0.51742	7.74166	1.67499	4.15833	1.41831
7.75	0.29899	2.83334	0.52536	7.75	1.67042	4.16667	1.40698
7.75833	0.30501	2.84167	0.5034	7.75833	1.6768	4.175	1.39478
7.76666	0.29772	2.85	0.5175	7.76666	1.66122	4.18333	1.37942
7.775	0.29774	2.85834	0.50454	7.775	1.64956	4.19167	1.40284
7.78333	0.30219	2.86667	0.53713	7.78333	1.68126	4.2	1.4082
7.79166	0.29502	2.875	0.49776	7.79166	1.71438	4.20833	1.42367
7.8	0.29937	2.88334	0.52861	7.8	1.64917	4.21667	1.42465
7.80833	0.29758	2.89167	0.51088	7.80833	1.65991	4.225	1.44485
7.81666	0.30079	2.9	0.48418	7.81666	1.66387	4.23333	1.43484
7.825	0.29894	2.90834	0.51745	7.825	1.65995	4.24167	1.43236
7.83333	0.3039	2.91667	0.48996	7.83333	1.64477	4.25	1.43049
7.84166	0.2957	2.925	0.54469	7.84166	1.67529	4.25833	1.43135
7.85	0.29897	2.93334	0.51736	7.85	1.65927	4.26667	1.42375
7.85833	0.3007	2.94167	0.49771	7.85833	1.65508	4.275	1.42202
7.86666	0.30642	2.95	0.49012	7.86666	1.64326	4.28333	1.45102
7.875	0.2914	2.95834	0.49546	7.875	1.71095	4.29167	1.43236
7.88333	0.28996	2.96667	0.48814	7.88333	1.67042	4.3	1.45391
7.89166	0.30159	2.975	0.50424	7.89166	1.64011	4.30833	1.46077
7.9	0.29716	2.98334	0.50934	7.9	1.67718	4.31667	1.44276
7.90833	0.2915	2.99167	0.53713	7.90833	1.69224	4.325	1.45115
7.91666	0.29795	3	0.50964	7.91666	1.67174	4.33333	1.46426
7.925	0.29906	3.00834	0.48456	7.925	1.65753	4.34167	1.44711
7.93333	0.29032	3.01667	0.50953	7.93333	1.67739	4.35	1.4418
7.94166	0.29844	3.025	0.49944	7.94166	1.66755	4.35833	1.46475
7.95	0.28934	3.03334	0.52186	7.95	1.66446	4.36667	1.44479
7.95833	0.28803	3.04167	0.52531	7.95833	1.68317	4.375	1.44414
7.96666	0.3032	3.05	0.49928	7.96666	1.66829	4.38333	1.44881
7.975	0.2934	3.05834	0.4835	7.975	1.66738	4.39167	1.45225
7.98333	0.2891	3.06667	0.51641	7.98333	1.65126	4.4	1.4287
7.99166	0.29202	3.075	0.48616	7.99166	1.67915	4.40833	1.42996
8	0.28895	3.08334	0.52262	8	1.66287	4.41667	1.45859
8.00833	0.2946	3.09167	0.48177	8.00833	1.67688	4.425	1.45054
8.01666	0.29546	3.1	0.46485	8.01666	1.66738	4.43333	1.47035
8.025	0.30023	3.10834	0.52512	8.025	1.66664	4.44167	1.47888
8.03333	0.29656	3.11667	0.54672	8.03333	1.66328	4.45	1.48732
8.04166	0.28953	3.125	0.46802	8.04166	1.64574	4.45833	1.45811
8.05	0.2991	3.13334	0.50023	8.05	1.68003	4.46667	1.46928
8.05833	0.28957	3.14167	0.53322	8.05833	1.68633	4.475	1.43254
8.06666	0.2867	3.15	0.51332	8.06666	1.69125	4.48333	1.42499
8.075	0.2819	3.15834	0.50701	8.075	1.68222	4.49167	1.40536
8.08333	0.2985	3.16667	0.52715	8.08333	1.67162	4.5	1.41097
8.09166	0.28868	3.175	0.49443	8.09166	1.66025	4.50833	1.41467
8.1	0.28914	3.18334	0.48611	8.1	1.66044	4.51667	1.43283
8.10833	0.28645	3.19167	0.49944	8.10833	1.6785	4.525	1.47031
8.11666	0.30353	3.2	0.49286	8.11666	1.6691	4.53333	1.49373
8.125	0.28496	3.20834	0.48874	8.125	1.68449	4.54167	1.50427
8.13333	0.28742	3.21667	0.47049	8.13333	1.69701	4.55	1.50931
8.14166	0.28633	3.225	0.50755	8.14166	1.68693	4.55833	1.50054
8.15	0.28231	3.23334	0.46732	8.15	1.67431	4.56667	1.48384
8.15833	0.28437	3.24167	0.51777	8.15833	1.6843	4.575	1.47836
8.16666	0.28463	3.25	0.48025	8.16666	1.66789	4.58333	1.4627
8.175	0.27146	3.25834	0.49137	8.175	1.69374	4.59167	1.45855
8.18333	0.28114	3.26667	0.48432	8.18333	1.68032	4.6	1.47085
8.19166	0.28707	3.275	0.4953	8.19166	1.67939	4.60833	1.46506
8.2	0.29165	3.28334	0.49706	8.2	1.68362	4.61667	1.45451
8.20833	0.2805	3.29167	0.52167	8.20833	1.67305	4.625	1.46998
8.21666	0.28516	3.3	0.49215	8.21666	1.66611	4.63333	1.45997
8.225	0.28723	3.30834	0.47621	8.225	1.69814	4.64167	1.47652
8.23333	0.28431	3.31667	0.43687	8.23333	1.6971	4.65	1.49715
8.24166	0.285	3.325	0.45363	8.24166	1.64795	4.65833	1.51122
8.25	0.29053	3.33334	0.47933	8.25	1.68731	4.66667	1.5
8.25833	0.2979	3.34167	0.51059	8.25833	1.68394	4.675	1.51819
8.26666	0.29113	3.35	0.48952	8.26666	1.67585	4.68333	1.50735
8.275	0.29146	3.35834	0.45802	8.275	1.65282	4.69167	1.50064
8.28333	0.27893	3.36667	0.46379	8.28333	1.68646	4.7	1.48384
8.29166	0.28786	3.375	0.45723	8.29166	1.69368	4.70833	1.48432
8.3	0.28942	3.38334	0.48077	8.3	1.66947	4.71667	1.45949
8.30833	0.27663	3.39167	0.46979	8.30833	1.66634	4.725	1.45664
8.31666	0.28589	3.4	0.48925	8.31666	1.67426	4.73333	1.44347
8.325	0.28153	3.40834	0.48288	8.325	1.66685	4.74167	1.4609
8.33333	0.28474	3.41667	0.47529	8.33333	1.67746	4.75	1.4832
8.34166	0.28349	3.425	0.47025	8.34166	1.67881	4.75833	1.50117
8.35	0.2863	3.43334	0.49204	8.35	1.67971	4.76667	1.48797
8.35833	0.29018	3.44167	0.5072	8.35833	1.68853	4.775	1.48724
8.36666	0.27951	3.45	0.52186	8.36666	1.71797	4.78333	1.47378
8.375	0.28105	3.45834	0.45629	8.375	1.70662	4.79167	1.44876
8.38333	0.28269	3.46667	0.46385	8.38333	1.63922	4.8	1.43139
8.39166	0.27699	3.475	0.50432	8.39166	1.69447	4.80833	1.44212
8.4	0.28227	3.48334	0.48893	8.4	1.7059	4.81667	1.43726
8.40833	0.27706	3.49167	0.44471	8.40833	1.70015	4.825	1.4552
8.41666	0.27634	3.5	0.46043	8.41666	1.6844	4.83333	1.46862
8.425	0.28548	3.50834	0.49307	8.425	1.69395	4.84167	1.48971
8.43333	0.28402	3.51667	0.49017	8.43333	1.71493	4.85	1.51552
8.44166	0.27682	3.525	0.44026	8.44166	1.71342	4.85833	1.54205
8.45	0.27375	3.53334	0.46092	8.45	1.67512	4.86667	1.53911
8.45833	0.27377	3.54167	0.47556	8.45833	1.71805	4.875	1.52288
8.46666	0.28439	3.55	0.46003	8.46666	1.66445	4.88333	1.52893
8.475	0.27911	3.55834	0.45601	8.475	1.69577	4.89167	1.51711
8.48333	0.27867	3.56667	0.48204	8.48333	1.68561	4.9	1.50561
8.49166	0.27423	3.575	0.48077	8.49166	1.67968	4.90833	1.51168
8.5	0.28536	3.58334	0.4854	8.5	1.68919	4.91667	1.51795
8.50833	0.28012	3.59167	0.47686	8.50833	1.68814	4.925	1.51133
8.51666	0.27978	3.6	0.4896	8.51666	1.71704	4.93333	1.50004
8.525	0.28138	3.60834	0.47846	8.525	1.67063	4.94167	1.4905
8.53333	0.28329	3.61667	0.52441	8.53333	1.69497	4.95	1.46723
8.54166	0.27533	3.625	0.44208	8.54166	1.6984	4.95833	1.45954
8.55	0.2876	3.63334	0.49315	8.55	1.68887	4.96667	1.45388
8.55833	0.27624	3.64167	0.44354	8.55833	1.68252	4.975	1.465
8.56666	0.27466	3.65	0.4481	8.56666	1.66201	4.98333	1.46295
8.575	0.27564	3.65834	0.49248	8.575	1.71311	4.99167	1.47152
8.58333	0.2841	3.66667	0.48334	8.58333	1.66403	5	1.47247
8.59166	0.28204	3.675	0.4266	8.59166	1.70327	5.00833	1.48422
8.6	0.27656	3.68334	0.43064	8.6	1.70025	5.01667	1.48756
8.60833	0.27666	3.69167	0.44959	8.60833	1.67841	5.025	1.49571
8.61666	0.27089	3.7	0.43151	8.61666	1.70962	5.03333	1.4877
8.625	0.28599	3.70834	0.49559	8.625	1.67631	5.04167	1.49426
8.63333	0.27833	3.71667	0.46358	8.63333	1.68647	5.05	1.47917
8.64166	0.27511	3.725	0.44704	8.64166	1.69646	5.05833	1.45549
8.65	0.28848	3.73334	0.46567	8.65	1.69203	5.06667	1.46367
8.65833	0.28334	3.74167	0.43153	8.65833	1.73053	5.075	1.47397
8.66666	0.28157	3.75	0.46491	8.66666	1.70734	5.08333	1.46645
8.675	0.27847	3.75834	0.47597	8.675	1.69714	5.09167	1.47298
8.68333	0.27029	3.76667	0.47111	8.68333	1.6833	5.1	1.48811
8.69166	0.27297	3.775	0.4147	8.69166	1.69984	5.10833	1.48118
8.7	0.27794	3.78334	0.46279	8.7	1.69531	5.11667	1.45656
8.70833	0.27587	3.79167	0.49196	8.70833	1.69771	5.125	1.46403
8.71666	0.26751	3.8	0.45851	8.71666	1.69627	5.13333	1.46677
8.725	0.26897	3.80834	0.47328	8.725	1.69824	5.14167	1.46299
8.73333	0.27357	3.81667	0.47225	8.73333	1.7001	5.15	1.46407
8.74166	0.26968	3.825	0.47713	8.74166	1.66937	5.15833	1.49237
8.75	0.2695	3.83334	0.45016	8.75	1.70004	5.16667	1.49887
8.75833	0.27054	3.84167	0.46038	8.75833	1.69368	5.175	1.49845
8.76666	0.26698	3.85	0.47355	8.76666	1.69064	5.18333	1.49353
8.775	0.26686	3.85834	0.46407	8.775	1.69351	5.19167	1.48716
8.78333	0.27571	3.86667	0.45189	8.78333	1.69725	5.2	1.48062
8.79166	0.27796	3.875	0.43579	8.79166	1.71696	5.20833	1.47796
8.8	0.26899	3.88334	0.48822	8.8	1.70337	5.21667	1.48411
8.80833	0.26825	3.89167	0.44585	8.80833	1.70651	5.225	1.48711
8.81666	0.26434	3.9	0.45545	8.81666	1.70642	5.23333	1.50342
8.825	0.26958	3.90834	0.40976	8.825	1.69977	5.24167	1.51803
8.83333	0.26168	3.91667	0.49093	8.83333	1.70172	5.25	1.52867
8.84166	0.26941	3.925	0.43311	8.84166	1.69422	5.25833	1.5152
8.85	0.268	3.93334	0.44241	8.85	1.69968	5.26667	1.52328
8.85833	0.26897	3.94167	0.45699	8.85833	1.703	5.275	1.50651
8.86666	0.26768	3.95	0.43612	8.86666	1.70718	5.28333	1.47789
8.875	0.26107	3.95834	0.47477	8.875	1.68261	5.29167	1.47784
8.88333	0.26898	3.96667	0.42991	8.88333	1.68892	5.3	1.47069
8.89166	0.26911	3.975	0.45471	8.89166	1.69642	5.30833	1.48142
8.9	0.26497	3.98334	0.45433	8.9	1.7192	5.31667	1.5018
8.90833	0.27221	3.99167	0.45203	8.90833	1.67673	5.325	1.51657
8.91666	0.27276	4	0.44249	8.91666	1.69367	5.33333	1.50474
8.925	0.26523	4.00834	0.4481	8.925	1.72566	5.34167	1.51468
8.93333	0.26137	4.01667	0.45957	8.93333	1.69643	5.35	1.48566
8.94166	0.26494	4.025	0.47187	8.94166	1.71471	5.35833	1.46176
8.95	0.26485	4.03334	0.45696	8.95	1.69885	5.36667	1.45651
8.95833	0.26417	4.04167	0.47407	8.95833	1.72065	5.375	1.45055
8.96666	0.25787	4.05	0.45298	8.96666	1.69744	5.38333	1.45778
8.975	0.26494	4.05834	0.42383	8.975	1.68715	5.39167	1.47938
8.98333	0.27042	4.06667	0.4735	8.98333	1.70424	5.4	1.48194
8.99166	0.25987	4.075	0.43864	8.99166	1.71448	5.40833	1.47776
9	0.27005	4.08334	0.4121	9	1.70628	5.41667	1.50016
9.00833	0.26921	4.09167	0.44777	9.00833	1.6939	5.425	1.50274
9.01666	0.26866	4.1	0.48321	9.01666	1.72095	5.43333	1.51063
9.025	0.26534	4.10834	0.46713	9.025	1.71661	5.44167	1.52263
9.03333	0.25948	4.11667	0.4272	9.03333	1.68941	5.45	1.53816
9.04166	0.25967	4.125	0.44897	9.04166	1.68734	5.45833	1.51617
9.05	0.26515	4.13334	0.43655	9.05	1.69066	5.46667	1.52539
9.05833	0.26013	4.14167	0.39933	9.05833	1.69733	5.475	1.50506
9.06666	0.26343	4.15	0.44354	9.06666	1.69888	5.48333	1.51412
9.075	0.26222	4.15834	0.4587	9.075	1.6968	5.49167	1.51827
9.08333	0.26513	4.16667	0.4379	9.08333	1.69611	5.5	1.52448
9.09166	0.26042	4.175	0.42001	9.09166	1.69034	5.50833	1.49745
9.1	0.27001	4.18334	0.44314	9.1	1.69706	5.51667	1.49605
9.10833	0.26555	4.19167	0.42093	9.10833	1.72189	5.525	1.49243
9.11666	0.26301	4.2	0.4195	9.11666	1.7231	5.53333	1.48582
9.125	0.26055	4.20834	0.44441	9.125	1.71527	5.54167	1.48973
9.13333	0.26195	4.21667	0.42294	9.13333	1.69996	5.55	1.51881
9.14166	0.26062	4.225	0.42256	9.14166	1.68934	5.55833	1.52687
9.15	0.26704	4.23334	0.4449	9.15	1.70631	5.56667	1.52872
9.15833	0.25705	4.24167	0.45965	9.15833	1.71548	5.575	1.53545
9.16666	0.26259	4.25	0.44411	9.16666	1.70563	5.58333	1.53966
9.175	0.25553	4.25834	0.44406	9.175	1.71103	5.59167	1.50373
9.18333	0.26136	4.26667	0.45124	9.18333	1.6871	5.6	1.48688
9.19166	0.25767	4.275	0.48738	9.19166	1.70371	5.60833	1.46871
9.2	0.26042	4.28334	0.44072	9.2	1.74264	5.61667	1.47327
9.20833	0.26847	4.29167	0.40624	9.20833	1.71441	5.625	1.47457
9.21666	0.25687	4.3	0.42945	9.21666	1.70466	5.63333	1.4792
9.225	0.25601	4.30834	0.41215	9.225	1.72832	5.64167	1.49623
9.23333	0.26164	4.31667	0.4202	9.23333	1.69765	5.65	1.5032
9.24166	0.25108	4.325	0.41774	9.24166	1.71117	5.65833	1.49284
9.25	0.25847	4.33334	0.42763	9.25	1.70922	5.66667	1.48899
9.25833	0.26198	4.34167	0.43324	9.25833	1.70628	5.675	1.50707
9.26666	0.26433	4.35	0.43858	9.26666	1.70576	5.68333	1.49372
9.275	0.26406	4.35834	0.43324	9.275	1.70751	5.69167	1.49392
9.28333	0.2634	4.36667	0.42983	9.28333	1.7104	5.7	1.51373
9.29166	0.25604	4.375	0.45211	9.29166	1.68908	5.70833	1.51392
9.3	0.26236	4.38334	0.43324	9.3	1.6918	5.71667	1.50994
9.30833	0.25545	4.39167	0.46114	9.30833	1.72148	5.725	1.52202
9.31666	0.26485	4.4	0.41942	9.31666	1.74167	5.73333	1.53021
9.325	0.27832	4.40834	0.43866	9.325	1.72041	5.74167	1.49517
9.33333	0.26177	4.41667	0.44232	9.33333	1.71623	5.75	1.47951
9.34166	0.25506	4.425	0.42823	9.34166	1.69304	5.75833	1.48526
9.35	0.2517	4.43334	0.4561	9.35	1.7271	5.76667	1.50061
9.35833	0.2546	4.44167	0.41733	9.35833	1.72218	5.775	1.51204
9.36666	0.25144	4.45	0.42156	9.36666	1.73712	5.78333	1.52976
9.375	0.25371	4.45834	0.4452	9.375	1.72304	5.79167	1.53045
9.38333	0.25346	4.46667	0.44956	9.38333	1.71255	5.8	1.53432
9.39166	0.25564	4.475	0.41958	9.39166	1.69919	5.80833	1.53883
9.4	0.25259	4.48334	0.4288	9.4	1.69715	5.81667	1.52369
9.40833	0.2545	4.49167	0.40413	9.40833	1.70391	5.825	1.50663
9.41666	0.24388	4.5	0.46512	9.41666	1.71911	5.83333	1.51713
9.425	0.24937	4.50834	0.44276	9.425	1.72462	5.84167	1.52243
9.43333	0.26103	4.51667	0.4623	9.43333	1.72605	5.85	1.4984
9.44166	0.25084	4.525	0.40163	9.44166	1.75585	5.85833	1.50144
9.45	0.25005	4.53334	0.42053	9.45	1.72876	5.86667	1.49616
9.45833	0.26295	4.54167	0.40646	9.45833	1.7044	5.875	1.48609
9.46666	0.25554	4.55	0.43875	9.46666	1.7228	5.88333	1.4725
9.475	0.2574	4.55834	0.42186	9.475	1.73966	5.89167	1.48013
9.48333	0.25816	4.56667	0.40453	9.48333	1.7249	5.9	1.49182
9.49166	0.24124	4.575	0.44013	9.49166	1.71332	5.90833	1.5148
9.5	0.2532	4.58334	0.41882	9.5	1.70003	5.91667	1.53224
9.50833	0.25235	4.59167	0.42733	9.50833	1.73775	5.925	1.54113
9.51666	0.25048	4.6	0.44395	9.51666	1.73599	5.93333	1.55295
9.525	0.25035	4.60834	0.44907	9.525	1.71313	5.94167	1.52813
9.53333	0.25075	4.61667	0.43609	9.53333	1.7243	5.95	1.5419
9.54166	0.25297	4.625	0.43321	9.54166	1.71955	5.95833	1.52012
9.55	0.25509	4.63334	0.39795	9.55	1.74887	5.96667	1.493
9.55833	0.24769	4.64167	0.41974	9.55833	1.7248	5.975	1.47944
9.56666	0.25142	4.65	0.40667	9.56666	1.70899	5.98333	1.48028
9.575	0.24799	4.65834	0.42299	9.575	1.71345	5.99167	1.44262
9.58333	0.25402	4.66667	0.40611	9.58333	1.73107	6	1.46724
9.59166	0.2547	4.675	0.40234	9.59166	1.71961	6.00833	1.48199
9.6	0.25209	4.68334	0.40838	9.6	1.74971	6.01667	1.4783
9.60833	0.25519	4.69167	0.41841	9.60833	1.73257	6.025	1.48154
9.61666	0.24269	4.7	0.43229	9.61666	1.75359	6.03333	1.48803
9.625	0.25239	4.70834	0.42123	9.625	1.75074	6.04167	1.4733
9.63333	0.25173	4.71667	0.41391	9.63333	1.73994	6.05	1.48323
9.64166	0.25157	4.725	0.42199	9.64166	1.71024	6.05833	1.47338
9.65	0.24076	4.73334	0.41616	9.65	1.72303	6.06667	1.50335
9.65833	0.24225	4.74167	0.4282	9.65833	1.73849	6.075	1.52813
9.66666	0.24667	4.75	0.40185	9.66666	1.72108	6.08333	1.55724
9.675	0.25118	4.75834	0.40174	9.675	1.72437	6.09167	1.55357
9.68333	0.25997	4.76667	0.43105	9.68333	1.72919	6.1	1.5778
9.69166	0.25315	4.775	0.40855	9.69166	1.73339	6.10833	1.55917
9.7	0.24713	4.78334	0.41096	9.7	1.72754	6.11667	1.56986
9.70833	0.24803	4.79167	0.41258	9.70833	1.74396	6.125	1.55416
9.71666	0.25451	4.8	0.40884	9.71666	1.71249	6.13333	1.56451
9.725	0.24933	4.80834	0.44438	9.725	1.74209	6.14167	1.54285
9.73333	0.25515	4.81667	0.42091	9.73333	1.73232	6.15	1.55893
9.74166	0.25046	4.825	0.4317	9.74166	1.7466	6.15833	1.54513
9.75	0.24496	4.83334	0.42348	9.75	1.71558	6.16667	1.55224
9.75833	0.24676	4.84167	0.41616	9.75833	1.71984	6.175	1.55308
9.76666	0.24193	4.85	0.36211	9.76666	1.73051	6.18333	1.55109
9.775	0.24317	4.85834	0.41486	9.775	1.72649	6.19167	1.51172
9.78333	0.24299	4.86667	0.42682	9.78333	1.74937	6.2	1.52356
9.79166	0.25116	4.875	0.41202	9.79166	1.72325	6.20833	1.4938
9.8	0.24964	4.88334	0.44132	9.8	1.71421	6.21667	1.46184
9.80833	0.24696	4.89167	0.4073	9.80833	1.75442	6.225	1.49064
9.81666	0.24604	4.9	0.39353	9.81666	1.73006	6.23333	1.50972
9.825	0.24479	4.90834	0.42907	9.825	1.7181	6.24167	1.49163
9.83333	0.24791	4.91667	0.39532	9.83333	1.71604	6.25	1.52022
9.84166	0.24161	4.925	0.43048	9.84166	1.7459	6.25833	1.54369
9.85	0.25031	4.93334	0.45078	9.85	1.74632	6.26667	1.55365
9.85833	0.24875	4.94167	0.43029	9.85833	1.72642	6.275	1.54834
9.86666	0.24276	4.95	0.42524	9.86666	1.72177	6.28333	1.55374
9.875	0.24345	4.95834	0.38415	9.875	1.75486	6.29167	1.54213
9.88333	0.23919	4.96667	0.42356	9.88333	1.7349	6.3	1.52933
9.89166	0.23758	4.975	0.4295	9.89166	1.73138	6.30833	1.52058
9.9	0.24955	4.98334	0.42085	9.9	1.73685	6.31667	1.52656
9.90833	0.24163	4.99167	0.39434	9.90833	1.7446	6.325	1.51708
9.91666	0.23998	5	0.41532	9.91666	1.71588	6.33333	1.51925
9.925	0.2448	5.00834	0.38542	9.925	1.75442	6.34167	1.53626
9.93333	0.24202	5.01667	0.41557	9.93333	1.73178	6.35	1.53023
9.94166	0.24024	5.025	0.41394	9.94166	1.71099	6.35833	1.5462
9.95	0.2462	5.03334	0.39621	9.95	1.71295	6.36667	1.53837
9.95833	0.24457	5.04167	0.37593	9.95833	1.7255	6.375	1.53659
9.96666	0.24162	5.05	0.41256	9.96666	1.72151	6.38333	1.52798
9.975	0.24243	5.05834	0.41687	9.975	1.71596	6.39167	1.5435
9.98333	0.23814	5.06667	0.40733	9.98333	1.73938	6.4	1.52771
9.99166	0.24692	5.075	0.40331	9.99166	1.72253	6.40833	1.538
10	0.23662	5.08334	0.39098	10	1.73333	6.41667	1.55016
10.0083	0.24239	5.09167	0.38241	10.0083	1.73156	6.425	1.546
10.0167	0.24031	5.1	0.4253	10.0167	1.72223	6.43333	1.51794
10.025	0.24946	5.10834	0.41342	10.025	1.75326	6.44167	1.50177
10.0333	0.24084	5.11667	0.44585	10.0333	1.7436	6.45	1.49187
10.0417	0.2486	5.125	0.39681	10.0417	1.71741	6.45833	1.49688
10.05	0.23419	5.13334	0.38466	10.05	1.76295	6.46667	1.50871
10.0583	0.23968	5.14167	0.41494	10.0583	1.71204	6.475	1.50085
10.0667	0.23561	5.15	0.42191	10.0667	1.73383	6.48333	1.5391
10.075	0.24191	5.15834	0.44566	10.075	1.74417	6.49167	1.54247
10.0833	0.24402	5.16667	0.40456	10.0833	1.74735	6.5	1.53577
10.0917	0.24314	5.175	0.39334	10.0917	1.73255	6.50833	1.52022
10.1	0.23644	5.18334	0.38621	10.1	1.73659	6.51667	1.52854
10.1083	0.23679	5.19167	0.41985	10.1083	1.75838	6.525	1.52088
10.1167	0.23829	5.2	0.41955	10.1167	1.734	6.53333	1.52775
10.125	0.23446	5.20834	0.39336	10.125	1.71927	6.54167	1.50672
10.1333	0.23407	5.21667	0.39803	10.1333	1.75416	6.55	1.52842
10.1417	0.23713	5.225	0.3784	10.1417	1.75526	6.55833	1.5548
10.15	0.23531	5.23334	0.36438	10.15	1.75428	6.56667	1.55974
10.1583	0.23874	5.24167	0.40415	10.1583	1.73557	6.575	1.55045
10.1667	0.24168	5.25	0.42592	10.1667	1.73203	6.58333	1.57297
10.175	0.23899	5.25834	0.40659	10.175	1.72566	6.59167	1.56967
10.1833	0.23284	5.26667	0.42023	10.1833	1.72929	6.6	1.54486
10.1917	0.2305	5.275	0.4285	10.1917	1.73059	6.60833	1.54044
10.2	0.23713	5.28334	0.39846	10.2	1.75931	6.61667	1.56364
10.2083	0.23674	5.29167	0.38846	10.2083	1.71814	6.625	1.56106
10.2167	0.23676	5.3	0.42852	10.2167	1.72241	6.63333	1.55948
10.225	0.23831	5.30834	0.39298	10.225	1.72492	6.64167	1.55911
10.2333	0.24118	5.31667	0.38436	10.2333	1.76717	6.65	1.55357
10.2417	0.23378	5.325	0.39399	10.2417	1.77397	6.65833	1.54431
10.25	0.23273	5.33334	0.39876	10.25	1.75337	6.66667	1.53152
10.2583	0.23552	5.34167	0.37536	10.2583	1.75163	6.675	1.53836
10.2667	0.23295	5.35	0.40226	10.2667	1.75317	6.68333	1.53327
10.275	0.22886	5.35834	0.41817	10.275	1.71284	6.69167	1.52804
10.2833	0.24038	5.36667	0.37162	10.2833	1.7532	6.7	1.50121
10.2917	0.23649	5.375	0.42912	10.2917	1.74381	6.70833	1.52001
10.3	0.23231	5.38334	0.38453	10.3	1.74168	6.71667	1.51396
10.3083	0.23685	5.39167	0.38854	10.3083	1.772	6.725	1.52325
10.3167	0.23672	5.4	0.36639	10.3167	1.72893	6.73333	1.52092
10.325	0.23519	5.40834	0.38165	10.325	1.73359	6.74167	1.54163
10.3333	0.22576	5.41667	0.37794	10.3333	1.73051	6.75	1.54632
10.3417	0.24071	5.425	0.406	10.3417	1.76233	6.75833	1.53933
10.35	0.23165	5.43334	0.39873	10.35	1.73786	6.76667	1.56271
10.3583	0.2263	5.44167	0.37783	10.3583	1.74574	6.775	1.56771
10.3667	0.23339	5.45	0.39808	10.3667	1.7405	6.78333	1.5691
10.375	0.23699	5.45834	0.41543	10.375	1.74433	6.79167	1.56379
10.3833	0.23715	5.46667	0.37387	10.3833	1.71604	6.8	1.56884
10.3917	0.24335	5.475	0.40733	10.3917	1.74447	6.80833	1.53452
10.4	0.22492	5.48334	0.41025	10.4	1.77407	6.81667	1.5359
10.4083	0.24352	5.49167	0.43937	10.4083	1.74896	6.825	1.53283
10.4167	0.22616	5.5	0.42232	10.4167	1.72893	6.83333	1.52583
10.425	0.22323	5.50834	0.38816	10.425	1.73246	6.84167	1.51231
10.4333	0.2254	5.51667	0.37954	10.4333	1.76496	6.85	1.52237
10.4417	0.23818	5.525	0.42039	10.4417	1.74523	6.85833	1.50454
10.45	0.23639	5.53334	0.40941	10.45	1.76722	6.86667	1.52817
10.4583	0.23295	5.54167	0.40976	10.4583	1.764	6.875	1.53089
10.4667	0.23511	5.55	0.39803	10.4667	1.72462	6.88333	1.54884
10.475	0.23113	5.55834	0.3807	10.475	1.73412	6.89167	1.54148
10.4833	0.23512	5.56667	0.38702	10.4833	1.74907	6.9	1.555
10.4917	0.22961	5.575	0.39106	10.4917	1.76096	6.90833	1.52323
10.5	0.23125	5.58334	0.37932	10.5	1.75538	6.91667	1.51196
10.5083	0.22796	5.59167	0.36921	10.5083	1.74655	6.925	1.50398
10.5167	0.22574	5.6	0.4006	10.5167	1.76049	6.93333	1.52651
10.525	0.22881	5.60834	0.39968	10.525	1.75229	6.94167	1.54563
10.5333	0.2375	5.61667	0.42158	10.5333	1.76267	6.95	1.57486
10.5417	0.22877	5.625	0.38951	10.5417	1.7389	6.95833	1.56699
10.55	0.22254	5.63334	0.37138	10.55	1.76705	6.96667	1.56599
10.5583	0.23092	5.64167	0.36772	10.5583	1.77671	6.975	1.54758
10.5667	0.2249	5.65	0.35915	10.5667	1.74396	6.98333	1.52622
10.575	0.23211	5.65834	0.37759	10.575	1.7534	6.99167	1.50398
10.5833	0.23011	5.66667	0.4305	10.5833	1.75282	7	1.51171
10.5917	0.22871	5.675	0.37664	10.5917	1.74156	7.00833	1.50542
10.6	0.23094	5.68334	0.38325	10.6	1.76393	7.01667	1.50908
10.6083	0.23196	5.69167	0.3669	10.6083	1.73622	7.025	1.51567
10.6167	0.22044	5.7	0.35904	10.6167	1.74863	7.03333	1.54046
10.625	0.23749	5.70834	0.37235	10.625	1.73165	7.04167	1.54512
10.6333	0.23369	5.71667	0.36528	10.6333	1.77076	7.05	1.55684
10.6417	0.23259	5.725	0.37818	10.6417	1.75366	7.05833	1.56961
10.65	0.22715	5.73334	0.39995	10.65	1.77188	7.06667	1.56565
10.6583	0.23474	5.74167	0.38829	10.6583	1.76501	7.075	1.55118
10.6667	0.23126	5.75	0.35948	10.6667	1.73779	7.08333	1.57822
10.675	0.22139	5.75834	0.41717	10.675	1.73866	7.09167	1.58912
10.6833	0.22982	5.76667	0.39561	10.6833	1.74926	7.1	1.5816
10.6917	0.23454	5.775	0.34779	10.6917	1.75453	7.10833	1.58379
10.7	0.22485	5.78334	0.36528	10.7	1.74679	7.11667	1.57927
10.7083	0.22435	5.79167	0.35769	10.7083	1.76098	7.125	1.5638
10.7167	0.23076	5.8	0.382	10.7167	1.71859	7.13333	1.56802
10.725	0.22941	5.80834	0.39241	10.725	1.77631	7.14167	1.56843
10.7333	0.22876	5.81667	0.39654	10.7333	1.762	7.15	1.60005
10.7417	0.20775	5.825	0.3774	10.7417	1.74313	7.15833	1.60933
10.75	0.22169	5.83334	0.37973	10.75	1.76787	7.16667	1.61173
10.7583	0.22927	5.84167	0.42671	10.7583	1.76016	7.175	1.59526
10.7667	0.22126	5.85	0.40158	10.7667	1.74284	7.18333	1.60328
10.775	0.22461	5.85834	0.41546	10.775	1.74168	7.19167	1.56273
10.7833	0.21916	5.86667	0.37018	10.7833	1.75015	7.2	1.58156
10.7917	0.22454	5.875	0.39157	10.7917	1.75801	7.20833	1.58594
10.8	0.22561	5.88334	0.36251	10.8	1.76176	7.21667	1.58511
10.8083	0.22211	5.89167	0.40101	10.8083	1.77197	7.225	1.56935
10.8167	0.22754	5.9	0.38309	10.8167	1.75358	7.23333	1.58299
10.825	0.2184	5.90834	0.34009	10.825	1.76027	7.24167	1.57413
10.8333	0.22059	5.91667	0.35525	10.8333	1.78815	7.25	1.57503
10.8417	0.22109	5.925	0.3951	10.8417	1.76714	7.25833	1.57101
10.85	0.21774	5.93334	0.39453	10.85	1.78099	7.26667	1.5892
10.8583	0.22778	5.94167	0.36352	10.8583	1.7338	7.275	1.57641
10.8667	0.22082	5.95	0.33437	10.8667	1.70975	7.28333	1.56619
10.875	0.21756	5.95834	0.41004	10.875	1.7849	7.29167	1.55537
10.8833	0.22109	5.96667	0.41524	10.8833	1.75825	7.3	1.53959
10.8917	0.21555	5.975	0.36037	10.8917	1.76056	7.30833	1.54105
10.9	0.21787	5.98334	0.34682	10.9	1.76883	7.31667	1.5583
10.9083	0.21824	5.99167	0.37124	10.9083	1.76584	7.325	1.56194
10.9167	0.21786	6	0.35817	10.9167	1.77503	7.33333	1.55643
10.925	0.22659	6.00834	0.3746	10.925	1.75865	7.34167	1.59985
10.9333	0.22194	6.01667	0.37572	10.9333	1.76179	7.35	1.58352
10.9417	0.2217	6.025	0.38068	10.9417	1.74538	7.35833	1.59279
10.95	0.21498	6.03334	0.38583	10.95	1.76017	7.36667	1.58193
10.9583	0.21937	6.04167	0.37452	10.9583	1.74874	7.375	1.59245
10.9667	0.22786	6.05	0.33988	10.9667	1.7379	7.38333	1.58053
10.975	0.22418	6.05834	0.37341	10.975	1.75235	7.39167	1.59875
10.9833	0.22742	6.06667	0.38737	10.9833	1.76655	7.4	1.57901
10.9917	0.21912	6.075	0.37978	10.9917	1.76192	7.40833	1.59829
11	0.22321	6.08334	0.36804	11	1.79099	7.41667	1.5899
11.0083	0.2255	6.09167	0.37018	11.0083	1.74125	7.425	1.59334
11.0167	0.22694	6.1	0.39344	11.0167	1.78055	7.43333	1.5806
11.025	0.2205	6.10834	0.37162	11.025	1.77783	7.44167	1.59476
11.0333	0.22261	6.11667	0.35582	11.0333	1.79773	7.45	1.57163
11.0417	0.21889	6.125	0.36571	11.0417	1.76484	7.45833	1.57852
11.05	0.21995	6.13334	0.37872	11.05	1.74886	7.46667	1.57899
11.0583	0.21826	6.14167	0.37558	11.0583	1.74121	7.475	1.58106
11.0667	0.22361	6.15	0.3794	11.0667	1.77477	7.48333	1.54822
11.075	0.21656	6.15834	0.37558	11.075	1.72586	7.49167	1.56162
11.0833	0.22223	6.16667	0.37992	11.0833	1.77531	7.5	1.55705
11.0917	0.2197	6.175	0.35603	11.0917	1.75899	7.50833	1.52522
11.1	0.22327	6.18334	0.35091	11.1	1.74992	7.51667	1.53137
11.1083	0.22291	6.19167	0.35489	11.1083	1.75699	7.525	1.5417
11.1167	0.21768	6.2	0.35845	11.1167	1.77783	7.53333	1.52909
11.125	0.2153	6.20834	0.3684	11.125	1.80352	7.54167	1.53968
11.1333	0.21303	6.21667	0.36972	11.1333	1.73695	7.55	1.56829
11.1417	0.2279	6.225	0.38721	11.1417	1.73871	7.55833	1.57096
11.15	0.21332	6.23334	0.32575	11.15	1.73344	7.56667	1.60236
11.1583	0.21157	6.24167	0.39266	11.1583	1.76042	7.575	1.63318
11.1667	0.2136	6.25	0.39735	11.1667	1.77617	7.58333	1.62009
11.175	0.2169	6.25834	0.36392	11.175	1.78192	7.59167	1.61879
11.1833	0.21489	6.26667	0.3819	11.1833	1.75975	7.6	1.60745
11.1917	0.21598	6.275	0.37919	11.1917	1.77493	7.60833	1.61069
11.2	0.21629	6.28334	0.32518	11.2	1.78329	7.61667	1.61328
11.2083	0.20947	6.29167	0.3412	11.2083	1.74698	7.625	1.61175
11.2167	0.22172	6.3	0.3453	11.2167	1.75935	7.63333	1.59499
11.225	0.21184	6.30834	0.38062	11.225	1.77116	7.64167	1.60044
11.2333	0.21129	6.31667	0.35384	11.2333	1.74156	7.65	1.5588
11.2417	0.20492	6.325	0.36799	11.2417	1.75699	7.65833	1.51734
11.25	0.21269	6.33334	0.32976	11.25	1.75544	7.66667	1.52008
11.2583	0.21253	6.34167	0.38805	11.2583	1.75918	7.675	1.52988
11.2667	0.22428	6.35	0.35788	11.2667	1.76962	7.68333	1.51733
11.275	0.21124	6.35834	0.34706	11.275	1.78304	7.69167	1.54435
11.2833	0.21603	6.36667	0.37948	11.2833	1.81552	7.7	1.57833
11.2917	0.21181	6.375	0.34679	11.2917	1.77975	7.70833	1.57497
11.3	0.2084	6.38334	0.33847	11.3	1.76811	7.71667	1.57741
11.3083	0.21757	6.39167	0.36525	11.3083	1.7911	7.725	1.59691
11.3167	0.22488	6.4	0.35622	11.3167	1.76698	7.73333	1.6019
11.325	0.21434	6.40834	0.36772	11.325	1.783	7.74167	1.601
11.3333	0.22111	6.41667	0.32936	11.3333	1.7603	7.75	1.60348
11.3417	0.21817	6.425	0.35709	11.3417	1.80311	7.75833	1.60805
11.35	0.21824	6.43334	0.36235	11.35	1.75809	7.76667	1.60277
11.3583	0.20656	6.44167	0.34392	11.3583	1.77772	7.775	1.5853
11.3667	0.20927	6.45	0.34348	11.3667	1.77435	7.78333	1.59158
11.375	0.21877	6.45834	0.37919	11.375	1.77841	7.79167	1.6007
11.3833	0.21934	6.46667	0.3562	11.3833	1.74634	7.8	1.60395
11.3917	0.22233	6.475	0.39014	11.3917	1.75865	7.80833	1.61525
11.4	0.20796	6.48334	0.37333	11.4	1.75912	7.81667	1.63783
11.4083	0.21519	6.49167	0.37317	11.4083	1.78364	7.825	1.63195
11.4167	0.20616	6.5	0.39456	11.4167	1.78367	7.83333	1.65214
11.425	0.21335	6.50834	0.36089	11.425	1.77563	7.84167	1.66604
11.4333	0.21429	6.51667	0.37821	11.4333	1.78378	7.85	1.65031
11.4417	0.20617	6.525	0.33776	11.4417	1.78232	7.85833	1.63512
11.45	0.21059	6.53334	0.35332	11.45	1.77664	7.86667	1.63251
11.4583	0.21033	6.54167	0.35614	11.4583	1.78492	7.875	1.6041
11.4667	0.2089	6.55	0.35118	11.4667	1.75822	7.88333	1.58424
11.475	0.21541	6.55834	0.33825	11.475	1.77783	7.89167	1.59137
11.4833	0.21511	6.56667	0.33285	11.4833	1.80722	7.9	1.60066
11.4917	0.20691	6.575	0.34402	11.4917	1.75978	7.90833	1.58878
11.5	0.21018	6.58334	0.37016	11.5	1.79385	7.91667	1.61074
11.5083	0.20805	6.59167	0.36392	11.5083	1.76651	7.925	1.59552
11.5167	0.21265	6.6	0.35934	11.5167	1.81186	7.93333	1.58933
11.525	0.21872	6.60834	0.39071	11.525	1.7594	7.94167	1.58739
11.5333	0.21104	6.61667	0.36159	11.5333	1.79838	7.95	1.58082
11.5417	0.21136	6.625	0.35774	11.5417	1.79041	7.95833	1.56667
11.55	0.20492	6.63334	0.3534	11.55	1.76831	7.96667	1.59056
11.5583	0.2093	6.64167	0.36818	11.5583	1.80299	7.975	1.57795
11.5667	0.21375	6.65	0.33491	11.5667	1.77483	7.98333	1.55277
11.575	0.21333	6.65834	0.35126	11.575	1.76192	7.99167	1.54782
11.5833	0.20894	6.66667	0.36357	11.5833	1.79314	8	1.56834
11.5917	0.21247	6.675	0.3726	11.5917	1.75926	8.00833	1.55796
11.6	0.20833	6.68334	0.33944	11.6	1.79319	8.01667	1.58389
11.6083	0.20461	6.69167	0.36796	11.6083	1.76279	8.025	1.61152
11.6167	0.21112	6.7	0.37073	11.6167	1.78018	8.03333	1.62895
11.625	0.20725	6.70834	0.32892	11.625	1.78085	8.04167	1.60552
11.6333	0.20439	6.71667	0.35232	11.6333	1.78438	8.05	1.60748
11.6417	0.20621	6.725	0.31987	11.6417	1.79408	8.05833	1.57373
11.65	0.20633	6.73334	0.3575	11.65	1.79108	8.06667	1.57995
11.6583	0.21524	6.74167	0.36257	11.6583	1.77018	8.075	1.58182
11.6667	0.20891	6.75	0.35248	11.6667	1.78762	8.08333	1.56715
11.675	0.21426	6.75834	0.32966	11.675	1.78838	8.09167	1.57766
11.6833	0.20021	6.76667	0.36067	11.6833	1.77927	8.1	1.6199
11.6917	0.2077	6.775	0.36181	11.6917	1.76647	8.10833	1.62393
11.7	0.20088	6.78334	0.32667	11.7	1.80637	8.11667	1.62324
11.7083	0.2093	6.79167	0.32692	11.7083	1.78747	8.125	1.6369
11.7167	0.20683	6.8	0.34416	11.7167	1.78053	8.13333	1.62425
11.725	0.21151	6.80834	0.34492	11.725	1.74513	8.14167	1.61078
11.7333	0.21119	6.81667	0.33744	11.7333	1.79822	8.15	1.58445
11.7417	0.21777	6.825	0.35598	11.7417	1.77127	8.15833	1.58173
11.75	0.20566	6.83334	0.33117	11.75	1.80768	8.16667	1.59681
11.7583	0.21266	6.84167	0.3527	11.7583	1.77894	8.175	1.5992
11.7667	0.20618	6.85	0.35121	11.7667	1.77709	8.18333	1.60332
11.775	0.20316	6.85834	0.34405	11.775	1.77134	8.19167	1.60838
11.7833	0.20765	6.86667	0.34381	11.7833	1.79592	8.2	1.61605
11.7917	0.20535	6.875	0.34633	11.7917	1.78191	8.20833	1.60223
11.8	0.2015	6.88334	0.32797	11.8	1.79006	8.21667	1.61915
11.8083	0.21113	6.89167	0.36061	11.8083	1.80835	8.225	1.5981
11.8167	0.20581	6.9	0.35126	11.8167	1.80934	8.23333	1.60385
11.825	0.2069	6.90834	0.35096	11.825	1.79442	8.24167	1.58483
11.8333	0.1973	6.91667	0.34329	11.8333	1.77975	8.25	1.56583
11.8417	0.20406	6.925	0.33375	11.8417	1.78017	8.25833	1.55448
11.85	0.20454	6.93334	0.34991	11.85	1.77875	8.26667	1.55899
11.8583	0.20605	6.94167	0.34617	11.8583	1.79025	8.275	1.58788
11.8667	0.21024	6.95	0.3103	11.8667	1.80537	8.28333	1.5997
11.875	0.20576	6.95834	0.34481	11.875	1.76275	8.29167	1.60567
11.8833	0.20728	6.96667	0.33955	11.8833	1.75904	8.3	1.60055
11.8917	0.21015	6.975	0.28238	11.8917	1.78237	8.30833	1.60548
11.9	0.20269	6.98334	0.33714	11.9	1.78452	8.31667	1.55566
11.9083	0.20735	6.99167	0.35348	11.9083	1.79009	8.325	1.56061
11.9167	0.2019	7	0.35939	11.9167	1.77596	8.33333	1.56958
11.925	0.19635	7.00834	0.37086	11.925	1.76691	8.34167	1.55697
11.9333	0.20582	7.01667	0.33112	11.9333	1.78832	8.35	1.5407
11.9417	0.20542	7.025	0.32765	11.9417	1.7835	8.35833	1.55413
11.95	0.20276	7.03334	0.33597	11.95	1.78853	8.36667	1.55248
11.9583	0.20803	7.04167	0.36276	11.9583	1.80445	8.375	1.58077
11.9667	0.20123	7.05	0.36994	11.9667	1.81897	8.38333	1.61587
11.975	0.20261	7.05834	0.354	11.975	1.76671	8.39167	1.62961
11.9833	0.2061	7.06667	0.32239	11.9833	1.7807	8.4	1.64949
11.9917	0.20184	7.075	0.31458	11.9917	1.75347	8.40833	1.62887
12	0.20976	7.08334	0.35042	12	1.77926	8.41667	1.60193
12.0083	0.20566	7.09167	0.34871	12.0083	1.76842	8.425	1.59745
12.0167	0.20003	7.1	0.32125	12.0167	1.77732	8.43333	1.62331
12.025	0.20301	7.10834	0.33996	12.025	1.77324	8.44167	1.6118
12.0333	0.20015	7.11667	0.3312	12.0333	1.79657	8.45	1.64168
12.0417	0.2035	7.125	0.34991	12.0417	1.81266	8.45833	1.65313
12.05	0.19979	7.13334	0.32497	12.05	1.80431	8.46667	1.6428
12.0583	0.20382	7.14167	0.34451	12.0583	1.80416	8.475	1.62276
12.0667	0.19864	7.15	0.31626	12.0667	1.77048	8.48333	1.63425
12.075	0.1943	7.15834	0.34709	12.075	1.77613	8.49167	1.63372
12.0833	0.20881	7.16667	0.35446	12.0833	1.79951	8.5	1.6464
12.0917	0.20053	7.175	0.30987	12.0917	1.82171	8.50833	1.63483
12.1	0.20228	7.18334	0.32773	12.1	1.78426	8.51667	1.63669
12.1083	0.19856	7.19167	0.31575	12.1083	1.79919	8.525	1.62939
12.1167	0.19883	7.2	0.32532	12.1167	1.78459	8.53333	1.62379
12.125	0.19969	7.20834	0.31916	12.125	1.8028	8.54167	1.61759
12.1333	0.20379	7.21667	0.3572	12.1333	1.82052	8.55	1.63098
12.1417	0.19645	7.225	0.33475	12.1417	1.79286	8.55833	1.62894
12.15	0.20349	7.23334	0.35091	12.15	1.77777	8.56667	1.61218
12.1583	0.20431	7.24167	0.32369	12.1583	1.78326	8.575	1.61333
12.1667	0.19648	7.25	0.32337	12.1667	1.78061	8.58333	1.59855
12.175	0.20215	7.25834	0.32551	12.175	1.77997	8.59167	1.59899
12.1833	0.20636	7.26667	0.30043	12.1833	1.78617	8.6	1.59516
12.1917	0.19749	7.275	0.30813	12.1917	1.76683	8.60833	1.62372
12.2	0.19666	7.28334	0.35983	12.2	1.80433	8.61667	1.61548
12.2083	0.19296	7.29167	0.31334	12.2083	1.75866	8.625	1.61568
12.2167	0.1967	7.3	0.29314	12.2167	1.79384	8.63333	1.61424
12.225	0.20602	7.30834	0.3228	12.225	1.78649	8.64167	1.61292
12.2333	0.19914	7.31667	0.31862	12.2333	1.79274	8.65	1.60051
12.2417	0.19552	7.325	0.3434	12.2417	1.78391	8.65833	1.58865
12.25	0.20173	7.33334	0.33237	12.25	1.81289	8.66667	1.59138
12.2583	0.19983	7.34167	0.30493	12.2583	1.78582	8.675	1.59736
12.2667	0.19245	7.35	0.33258	12.2667	1.81832	8.68333	1.60369
12.275	0.20022	7.35834	0.32835	12.275	1.81362	8.69167	1.59218
12.2833	0.19506	7.36667	0.29908	12.2833	1.77748	8.7	1.61392
12.2917	0.20078	7.375	0.33277	12.2917	1.77703	8.70833	1.62248
12.3	0.18886	7.38334	0.3277	12.3	1.80664	8.71667	1.6051
12.3083	0.19889	7.39167	0.3322	12.3083	1.80006	8.725	1.6341
12.3167	0.19772	7.4	0.34988	12.3167	1.812	8.73333	1.64806
12.325	0.2	7.40834	0.32833	12.325	1.77894	8.74167	1.65376
12.3333	0.18652	7.41667	0.32261	12.3333	1.804	8.75	1.64294
12.3417	0.20029	7.425	0.3068	12.3417	1.78628	8.75833	1.66031
12.35	0.19105	7.43334	0.32052	12.35	1.77796	8.76667	1.63262
12.3583	0.19761	7.44167	0.28967	12.3583	1.83154	8.775	1.62898
12.3667	0.18995	7.45	0.35452	12.3667	1.79576	8.78333	1.62293
12.375	0.20066	7.45834	0.29102	12.375	1.7865	8.79167	1.64128
12.3833	0.2	7.46667	0.36848	12.3833	1.80904	8.8	1.63089
12.3917	0.19076	7.475	0.29796	12.3917	1.78989	8.80833	1.64232
12.4	0.20726	7.48334	0.32139	12.4	1.81467	8.81667	1.64347
12.4083	0.20035	7.49167	0.32608	12.4083	1.77107	8.825	1.63533
12.4167	0.19464	7.5	0.33798	12.4167	1.7991	8.83333	1.61471
12.425	0.19347	7.50834	0.34733	12.425	1.77466	8.84167	1.61621
12.4333	0.19819	7.51667	0.31247	12.4333	1.79574	8.85	1.59566
12.4417	0.19483	7.525	0.34194	12.4417	1.81708	8.85833	1.59123
12.45	0.19292	7.53334	0.30409	12.45	1.81992	8.86667	1.59807
12.4583	0.19442	7.54167	0.34291	12.4583	1.78503	8.875	1.61003
12.4667	0.19108	7.55	0.29723	12.4667	1.80337	8.88333	1.60539
12.475	0.1928	7.55834	0.29251	12.475	1.7878	8.89167	1.61003
12.4833	0.17964	7.56667	0.31643	12.4833	1.80016	8.9	1.62566
12.4917	0.19804	7.575	0.33982	12.4917	1.78698	8.90833	1.62533
12.5	0.19573	7.58334	0.29273	12.5	1.80032	8.91667	1.63116
12.5083	0.18273	7.59167	0.31621	12.5083	1.78114	8.925	1.63614
12.5167	0.19118	7.6	0.33716	12.5167	1.80868	8.93333	1.64018
12.525	0.18868	7.60834	0.34226	12.525	1.77531	8.94167	1.6216
12.5333	0.19599	7.61667	0.34793	12.5333	1.80425	8.95	1.60748
12.5417	0.19659	7.625	0.3338	12.5417	1.80872	8.95833	1.59902
12.55	0.19208	7.63334	0.32483	12.55	1.78811	8.96667	1.60226
12.5583	0.19176	7.64167	0.32028	12.5583	1.81018	8.975	1.61765
12.5667	0.19714	7.65	0.33022	12.5667	1.78454	8.98333	1.63291
12.575	0.1941	7.65834	0.31138	12.575	1.80008	8.99167	1.65217
12.5833	0.18786	7.66667	0.33939	12.5833	1.81703	9	1.66507
12.5917	0.19696	7.675	0.31079	12.5917	1.80647	9.00833	1.67406
12.6	0.19671	7.68334	0.32979	12.6	1.81462	9.01667	1.65316
12.6083	0.19943	7.69167	0.31797	12.6083	1.78784	9.025	1.63924
12.6167	0.18415	7.7	0.31656	12.6167	1.82229	9.03333	1.64398
12.625	0.19162	7.70834	0.2898	12.625	1.80484	9.04167	1.64063
12.6333	0.19187	7.71667	0.31662	12.6333	1.82561	9.05	1.6374
12.6417	0.19792	7.725	0.31057	12.6417	1.81425	9.05833	1.64372
12.65	0.19537	7.73334	0.33741	12.65	1.79619	9.06667	1.66298
12.6583	0.19206	7.74167	0.32022	12.6583	1.77944	9.075	1.64323
12.6667	0.19301	7.75	0.3206	12.6667	1.80441	9.08333	1.63107
12.675	0.18731	7.75834	0.31206	12.675	1.80552	9.09167	1.63144
12.6833	0.18642	7.76667	0.32052	12.6833	1.80632	9.1	1.63624
12.6917	0.18767	7.775	0.31981	12.6917	1.80482	9.10833	1.61346
12.7	0.19088	7.78334	0.30081	12.7	1.79808	9.11667	1.60081
12.7083	0.19256	7.79167	0.28492	12.7083	1.80739	9.125	1.58953
12.7167	0.19473	7.8	0.27728	12.7167	1.82415	9.13333	1.58065
12.725	0.19041	7.80834	0.327	12.725	1.80347	9.14167	1.59667
12.7333	0.18489	7.81667	0.2927	12.7333	1.79914	9.15	1.59766
12.7417	0.18234	7.825	0.33017	12.7417	1.76424	9.15833	1.6161
12.75	0.19425	7.83334	0.3338	12.75	1.81429	9.16667	1.61047
12.7583	0.19675	7.84167	0.31277	12.7583	1.80101	9.175	1.62891
12.7667	0.19369	7.85	0.32166	12.7667	1.81258	9.18333	1.58692
12.775	0.1929	7.85834	0.36208	12.775	1.81761	9.19167	1.59655
12.7833	0.18491	7.86667	0.31759	12.7833	1.78178	9.2	1.60246
12.7917	0.18616	7.875	0.33158	12.7917	1.78712	9.20833	1.60923
12.8	0.18737	7.88334	0.31407	12.8	1.78444	9.21667	1.59692
12.8083	0.18488	7.89167	0.33003	12.8083	1.81925	9.225	1.64421
12.8167	0.18876	7.9	0.35847	12.8167	1.82909	9.23333	1.65022
12.825	0.19045	7.90834	0.29233	12.825	1.80537	9.24167	1.64872
12.8333	0.18849	7.91667	0.3145	12.8333	1.81282	9.25	1.65169
12.8417	0.18177	7.925	0.29905	12.8417	1.81306	9.25833	1.64639
12.85	0.18703	7.93334	0.29821	12.85	1.79839	9.26667	1.62925
12.8583	0.18836	7.94167	0.31914	12.8583	1.81003	9.275	1.61297
12.8667	0.18638	7.95	0.32263	12.8667	1.80085	9.28333	1.60893
12.875	0.19323	7.95834	0.25993	12.875	1.82538	9.29167	1.61822
12.8833	0.18565	7.96667	0.30385	12.8833	1.77798	9.3	1.59785
12.8917	0.18368	7.975	0.31347	12.8917	1.80828	9.30833	1.58735
12.9	0.18484	7.98334	0.30821	12.9	1.80637	9.31667	1.61726
12.9083	0.18582	7.99167	0.33044	12.9083	1.82087	9.325	1.61602
12.9167	0.19232	8	0.30799	12.9167	1.81388	9.33333	1.6351
12.925	0.19028	8.00834	0.28612	12.925	1.7924	9.34167	1.64891
12.9333	0.18811	8.01667	0.3476	12.9333	1.7828	9.35	1.65018
12.9417	0.18592	8.025	0.29203	12.9417	1.803	9.35833	1.6376
12.95	0.1915	8.03334	0.30124	12.95	1.79644	9.36667	1.647
12.9583	0.18286	8.04167	0.30642	12.9583	1.80401	9.375	1.64926
12.9667	0.19434	8.05	0.30553	12.9667	1.81514	9.38333	1.6661
12.975	0.18217	8.05834	0.29796	12.975	1.78346	9.39167	1.67352
12.9833	0.18191	8.06667	0.34663	12.9833	1.80931	9.4	1.66042
12.9917	0.18169	8.075	0.30187	12.9917	1.80758	9.40833	1.65239
13	0.18351	8.08334	0.32475	13	1.8208	9.41667	1.63098
13.0083	0.19717	8.09167	0.33977	13.0083	1.80043	9.425	1.62303
13.0167	0.19562	8.1	0.30225	13.0167	1.80015	9.43333	1.62778
13.025	0.18713	8.10834	0.26747	13.025	1.78084	9.44167	1.63244
13.0333	0.18611	8.11667	0.28796	13.0333	1.81267	9.45	1.62082
13.0417	0.18846	8.125	0.29317	13.0417	1.80492	9.45833	1.62971
13.05	0.18359	8.13334	0.29121	13.05	1.78498	9.46667	1.62896
13.0583	0.18729	8.14167	0.32331	13.0583	1.80673	9.475	1.61503
13.0667	0.18613	8.15	0.30179	13.0667	1.80522	9.48333	1.6
13.075	0.18092	8.15834	0.31184	13.075	1.7858	9.49167	1.60736
13.0833	0.18917	8.16667	0.28761	13.0833	1.80215	9.5	1.60031
13.0917	0.18371	8.175	0.31835	13.0917	1.78535	9.50833	1.60234
13.1	0.18796	8.18334	0.31336	13.1	1.81083	9.51667	1.5995
13.1083	0.19082	8.19167	0.3023	13.1083	1.82823	9.525	1.61895
13.1167	0.17958	8.2	0.29208	13.1167	1.79921	9.53333	1.64496
13.125	0.18397	8.20834	0.29051	13.125	1.79185	9.54167	1.64493
13.1333	0.19028	8.21667	0.32434	13.1333	1.80167	9.55	1.64108
13.1417	0.18594	8.225	0.3196	13.1417	1.79532	9.55833	1.65299
13.15	0.17977	8.23334	0.30642	13.15	1.81185	9.56667	1.6547
13.1583	0.18922	8.24167	0.31561	13.1583	1.84256	9.575	1.6432
13.1667	0.18098	8.25	0.28324	13.1667	1.81049	9.58333	1.67767
13.175	0.17837	8.25834	0.28406	13.175	1.81413	9.59167	1.67697
13.1833	0.18021	8.26667	0.29693	13.1833	1.84127	9.6	1.66964
13.1917	0.18594	8.275	0.30935	13.1917	1.81151	9.60833	1.6721
13.2	0.18574	8.28334	0.30829	13.2	1.7915	9.61667	1.67278
13.2083	0.17845	8.29167	0.29848	13.2083	1.82808	9.625	1.66163
13.2167	0.18048	8.3	0.29287	13.2167	1.79605	9.63333	1.65478
13.225	0.18131	8.30834	0.28568	13.225	1.82222	9.64167	1.68007
13.2333	0.18468	8.31667	0.283	13.2333	1.81202	9.65	1.67725
13.2417	0.17674	8.325	0.31266	13.2417	1.79957	9.65833	1.68126
13.25	0.18239	8.33334	0.33641	13.25	1.80933	9.66667	1.66278
13.2583	0.17696	8.34167	0.32326	13.2583	1.81735	9.675	1.67557
13.2667	0.18296	8.35	0.30821	13.2667	1.82165	9.68333	1.6649
13.275	0.1802	8.35834	0.34587	13.275	1.77848	9.69167	1.67416
13.2833	0.18472	8.36667	0.30298	13.2833	1.8315	9.7	1.65448
13.2917	0.17751	8.375	0.31805	13.2917	1.81763	9.70833	1.67438
13.3	0.18218	8.38334	0.28395	13.3	1.79319	9.71667	1.68989
13.3083	0.18091	8.39167	0.29908	13.3083	1.8017	9.725	1.67947
13.3167	0.17534	8.4	0.28178	13.3167	1.80693	9.73333	1.65149
13.325	0.17905	8.40834	0.27462	13.325	1.79425	9.74167	1.66285
13.3333	0.17823	8.41667	0.30455	13.3333	1.8171	9.75	1.63868
13.3417	0.17722	8.425	0.31163	13.3417	1.78532	9.75833	1.63044
13.35	0.17935	8.43334	0.32323	13.35	1.78546	9.76667	1.63507
13.3583	0.18166	8.44167	0.31279	13.3583	1.82447	9.775	1.64998
13.3667	0.18488	8.45	0.30027	13.3667	1.8295	9.78333	1.64117
13.375	0.18229	8.45834	0.28446	13.375	1.80726	9.79167	1.6435
13.3833	0.18635	8.46667	0.29978	13.3833	1.80581	9.8	1.61297
13.3917	0.18801	8.475	0.30393	13.3917	1.83616	9.80833	1.60525
13.4	0.17605	8.48334	0.32139	13.4	1.80337	9.81667	1.60189
13.4083	0.1812	8.49167	0.33128	13.4083	1.81843	9.825	1.61633
13.4167	0.17762	8.5	0.26042	13.4167	1.82691	9.83333	1.60694
13.425	0.17921	8.50834	0.29902	13.425	1.83695	9.84167	1.62511
13.4333	0.17565	8.51667	0.2939	13.4333	1.81301	9.85	1.63674
13.4417	0.18492	8.525	0.2583	13.4417	1.79708	9.85833	1.65294
13.45	0.1758	8.53334	0.31933	13.45	1.81523	9.86667	1.65601
13.4583	0.1806	8.54167	0.2792	13.4583	1.79931	9.875	1.67085
13.4667	0.17664	8.55	0.31607	13.4667	1.79267	9.88333	1.6664
13.475	0.17832	8.55834	0.28886	13.475	1.81798	9.89167	1.66279
13.4833	0.17555	8.56667	0.29761	13.4833	1.80392	9.9	1.65374
13.4917	0.17537	8.575	0.28435	13.4917	1.83265	9.90833	1.65375
13.5	0.17555	8.58334	0.28555	13.5	1.82243	9.91667	1.65872
13.5083	0.18297	8.59167	0.31445	13.5083	1.80903	9.925	1.66346
13.5167	0.17581	8.6	0.27462	13.5167	1.81401	9.93333	1.64908
13.525	0.18215	8.60834	0.28934	13.525	1.83748	9.94167	1.66014
13.5333	0.17353	8.61667	0.29075	13.5333	1.81101	9.95	1.64042
13.5417	0.17498	8.625	0.29203	13.5417	1.82507	9.95833	1.62181
13.55	0.18525	8.63334	0.2952	13.55	1.83619	9.96667	1.61836
13.5583	0.17774	8.64167	0.28582	13.5583	1.81865	9.975	1.64081
13.5667	0.16966	8.65	0.27828	13.5667	1.80138	9.98333	1.62899
13.575	0.17527	8.65834	0.32835	13.575	1.80724	9.99167	1.63816
13.5833	0.17744	8.66667	0.31767	13.5833	1.80904	10	1.64634
13.5917	0.18183	8.675	0.27202	13.5917	1.82399	10.0083	1.66116
13.6	0.17912	8.68334	0.28002	13.6	1.81904	10.0167	1.66985
13.6083	0.17483	8.69167	0.29487	13.6083	1.85044	10.025	1.68817
13.6167	0.17069	8.7	0.31014	13.6167	1.80287	10.0333	1.70588
13.625	0.18029	8.70834	0.27752	13.625	1.85966	10.0417	1.70006
13.6333	0.18242	8.71667	0.27153	13.6333	1.80119	10.05	1.69906
13.6417	0.17629	8.725	0.28243	13.6417	1.83154	10.0583	1.66995
13.65	0.17493	8.73334	0.317	13.65	1.84157	10.0667	1.66445
13.6583	0.17333	8.74167	0.31838	13.6583	1.82221	10.075	1.64337
13.6667	0.17758	8.75	0.29083	13.6667	1.83438	10.0833	1.659
13.675	0.17743	8.75834	0.26017	13.675	1.82813	10.0917	1.66454
13.6833	0.18003	8.76667	0.2782	13.6833	1.80332	10.1	1.69173
13.6917	0.1768	8.775	0.29601	13.6917	1.82688	10.1083	1.67797
13.7	0.17506	8.78334	0.29542	13.7	1.82433	10.1167	1.67798
13.7083	0.17032	8.79167	0.30387	13.7083	1.8316	10.125	1.66157
13.7167	0.17457	8.8	0.2711	13.7167	1.82804	10.1333	1.65542
13.725	0.1739	8.80834	0.24732	13.725	1.82223	10.1417	1.62779
13.7333	0.17397	8.81667	0.28492	13.7333	1.80966	10.15	1.61144
13.7417	0.16942	8.825	0.31323	13.7417	1.83388	10.1583	1.62427
13.75	0.17982	8.83334	0.27882	13.75	1.82409	10.1667	1.62498
13.7583	0.17583	8.84167	0.30545	13.7583	1.83678	10.175	1.62892
13.7667	0.16893	8.85	0.28715	13.7667	1.82179	10.1833	1.64002
13.775	0.17832	8.85834	0.30103	13.775	1.83388	10.1917	1.65881
13.7833	0.17681	8.86667	0.33088	13.7833	1.82415	10.2	1.65263
13.7917	0.17359	8.875	0.26663	13.7917	1.81876	10.2083	1.66333
13.8	0.17456	8.88334	0.26757	13.8	1.80819	10.2167	1.64185
13.8083	0.1746	8.89167	0.29322	13.8083	1.82318	10.225	1.63254
13.8167	0.17659	8.9	0.29384	13.8167	1.82426	10.2333	1.64124
13.825	0.17879	8.90834	0.27682	13.825	1.80133	10.2417	1.65954
13.8333	0.17564	8.91667	0.28506	13.8333	1.8106	10.25	1.66696
13.8417	0.17555	8.925	0.284	13.8417	1.80776	10.2583	1.69617
13.85	0.1726	8.93334	0.27188	13.85	1.82325	10.2667	1.69107
13.8583	0.17169	8.94167	0.2727	13.8583	1.83337	10.275	1.68422
13.8667	0.17114	8.95	0.29631	13.8667	1.81575	10.2833	1.65927
13.875	0.17482	8.95834	0.27988	13.875	1.81846	10.2917	1.65189
13.8833	0.17197	8.96667	0.28937	13.8833	1.81056	10.3	1.63263
13.8917	0.16698	8.975	0.27348	13.8917	1.81579	10.3083	1.63681
13.9	0.17095	8.98334	0.28148	13.9	1.84355	10.3167	1.65721
13.9083	0.173	8.99167	0.26451	13.9083	1.83818	10.325	1.67005
13.9167	0.17548	9	0.32938	13.9167	1.82264	10.3333	1.67411
13.925	0.17428	9.00834	0.29048	13.925	1.81314	10.3417	1.66478
13.9333	0.16698	9.01667	0.29317	13.9333	1.81191	10.35	1.68401
13.9417	0.16433	9.025	0.30691	13.9417	1.83616	10.3583	1.66798
13.95	0.17686	9.03334	0.29008	13.95	1.8414	10.3667	1.67105
13.9583	0.17127	9.04167	0.27034	13.9583	1.84284	10.375	1.66149
13.9667	0.17103	9.05	0.28292	13.9667	1.82929	10.3833	1.6937
13.975	0.17313	9.05834	0.27744	13.975	1.823	10.3917	1.70056
13.9833	0.17287	9.06667	0.32694	13.9833	1.83763	10.4	1.71935
13.9917	0.17617	9.075	0.26307	13.9917	1.81212	10.4083	1.71388
14	0.17424	9.08334	0.28484	14	1.80409	10.4167	1.71734
14.0083	0.17036	9.09167	0.28246	14.0083	1.79935	10.425	1.71513
14.0167	0.16856	9.1	0.29948	14.0167	1.83395	10.4333	1.68312
14.025	0.17602	9.10834	0.26866	14.025	1.82597	10.4417	1.67083
14.0333	0.17066	9.11667	0.25372	14.0333	1.78363	10.45	1.67976
14.0417	0.17128	9.125	0.26416	14.0417	1.83743	10.4583	1.67655
14.05	0.17166	9.13334	0.27525	14.05	1.83839	10.4667	1.65338
14.0583	0.16422	9.14167	0.26714	14.0583	1.79824	10.475	1.67903
14.0667	0.16842	9.15	0.27704	14.0667	1.80369	10.4833	1.66133
14.075	0.17301	9.15834	0.26958	14.075	1.81745	10.4917	1.66197
14.0833	0.17347	9.16667	0.25524	14.0833	1.8266	10.5	1.68034
14.0917	0.16616	9.175	0.30526	14.0917	1.80747	10.5083	1.71259
14.1	0.16604	9.18334	0.26459	14.1	1.80182	10.5167	1.71305
14.1083	0.1684	9.19167	0.25304	14.1083	1.85923	10.525	1.7136
14.1167	0.16837	9.2	0.29525	14.1167	1.81379	10.5333	1.70349
14.125	0.16717	9.20834	0.25841	14.125	1.82973	10.5417	1.68405
14.1333	0.1725	9.21667	0.26413	14.1333	1.82834	10.55	1.67517
14.1417	0.16797	9.225	0.28647	14.1417	1.82441	10.5583	1.66101
14.15	0.16802	9.23334	0.28623	14.15	1.85245	10.5667	1.64823
14.1583	0.17016	9.24167	0.25307	14.1583	1.84552	10.575	1.65534
14.1667	0.16344	9.25	0.25394	14.1667	1.82928	10.5833	1.66587
14.175	0.16471	9.25834	0.28354	14.175	1.82328	10.5917	1.65469
14.1833	0.166	9.26667	0.27985	14.1833	1.83518	10.6	1.66475
14.1917	0.16874	9.275	0.28126	14.1917	1.83205	10.6083	1.68879
14.2	0.16746	9.28334	0.28254	14.2	1.84119	10.6167	1.68285
14.2083	0.17206	9.29167	0.26288	14.2083	1.81139	10.625	1.67195
14.2167	0.16473	9.3	0.28536	14.2167	1.81882	10.6333	1.68996
14.225	0.17594	9.30834	0.30024	14.225	1.82762	10.6417	1.7011
14.2333	0.16892	9.31667	0.26974	14.2333	1.81756	10.65	1.70966
14.2417	0.17218	9.325	0.26779	14.2417	1.83427	10.6583	1.68637
14.25	0.17011	9.33334	0.26836	14.25	1.84801	10.6667	1.67965
14.2583	0.16548	9.34167	0.27384	14.2583	1.84886	10.675	1.65037
14.2667	0.17085	9.35	0.25928	14.2667	1.82303	10.6833	1.62303
14.275	0.16961	9.35834	0.28566	14.275	1.85153	10.6917	1.62277
14.2833	0.17615	9.36667	0.25743	14.2833	1.80872	10.7	1.65279
14.2917	0.16777	9.375	0.28549	14.2917	1.84012	10.7083	1.67507
14.3	0.16644	9.38334	0.27237	14.3	1.81115	10.7167	1.68834
14.3083	0.16759	9.39167	0.27381	14.3083	1.81647	10.725	1.70571
14.3167	0.16567	9.4	0.28709	14.3167	1.83269	10.7333	1.70555
14.325	0.16824	9.40834	0.28712	14.325	1.83838	10.7417	1.69975
14.3333	0.15778	9.41667	0.31816	14.3333	1.84177	10.75	1.68443
14.3417	0.16164	9.425	0.29501	14.3417	1.81402	10.7583	1.661
14.35	0.16555	9.43334	0.24209	14.35	1.84227	10.7667	1.65391
14.3583	0.16501	9.44167	0.27823	14.3583	1.85147	10.775	1.64673
14.3667	0.16939	9.45	0.24613	14.3667	1.80401	10.7833	1.65802
14.375	0.16326	9.45834	0.28715	14.375	1.86375	10.7917	1.67003
14.3833	0.16947	9.46667	0.30008	14.3833	1.85036	10.8	1.67213
14.3917	0.16979	9.475	0.25543	14.3917	1.85703	10.8083	1.67427
14.4	0.16752	9.48334	0.28037	14.4	1.82576	10.8167	1.6452
14.4083	0.16851	9.49167	0.2686	14.4083	1.84384	10.825	1.63981
14.4167	0.17256	9.5	0.25616	14.4167	1.82778	10.8333	1.62856
14.425	0.1703	9.50834	0.29092	14.425	1.82201	10.8417	1.64917
14.4333	0.16439	9.51667	0.29392	14.4333	1.83308	10.85	1.66519
14.4417	0.1644	9.525	0.25754	14.4417	1.80663	10.8583	1.67208
14.45	0.16112	9.53334	0.30246	14.45	1.84259	10.8667	1.67053
14.4583	0.16594	9.54167	0.275	14.4583	1.80161	10.875	1.65823
14.4667	0.16247	9.55	0.26283	14.4667	1.83122	10.8833	1.63377
14.475	0.1664	9.55834	0.27397	14.475	1.83259	10.8917	1.61047
14.4833	0.16276	9.56667	0.24749	14.4833	1.82219	10.9	1.60582
14.4917	0.17164	9.575	0.26657	14.4917	1.82693	10.9083	1.59002
14.5	0.17261	9.58334	0.2724	14.5	1.80912	10.9167	1.60405
14.5083	0.16618	9.59167	0.26023	14.5083	1.8274	10.925	1.6239
14.5167	0.16528	9.6	0.27251	14.5167	1.83194	10.9333	1.64735
14.525	0.15992	9.60834	0.28514	14.525	1.84723	10.9417	1.66698
14.5333	0.16764	9.61667	0.26006	14.5333	1.85172	10.95	1.68211
14.5417	0.17057	9.625	0.28216	14.5417	1.82899	10.9583	1.69025
14.55	0.1641	9.63334	0.27956	14.55	1.81966	10.9667	1.70349
14.5583	0.16334	9.64167	0.28731	14.5583	1.84094	10.975	1.69481
14.5667	0.16416	9.65	0.29024	14.5667	1.85082	10.9833	1.69241
14.575	0.16502	9.65834	0.265	14.575	1.84556	10.9917	1.69818
14.5833	0.16366	9.66667	0.27739	14.5833	1.84045	11	1.68996
14.5917	0.1624	9.675	0.25787	14.5917	1.82549	11.0083	1.67402
14.6	0.16905	9.68334	0.32087	14.6	1.81215	11.0167	1.67626
14.6083	0.16114	9.69167	0.28135	14.6083	1.85499	11.025	1.69331
14.6167	0.16229	9.7	0.2396	14.6167	1.86602	11.0333	1.68708
14.625	0.16585	9.70834	0.26503	14.625	1.82538	11.0417	1.69297
14.6333	0.16116	9.71667	0.27587	14.6333	1.8343	11.05	1.699
14.6417	0.16941	9.725	0.28259	14.6417	1.82679	11.0583	1.69162
14.65	0.16148	9.73334	0.28923	14.65	1.83744	11.0667	1.68334
14.6583	0.16102	9.74167	0.29672	14.6583	1.81757	11.075	1.66073
14.6667	0.16279	9.75	0.25676	14.6667	1.8294	11.0833	1.64965
14.675	0.16584	9.75834	0.27224	14.675	1.80907	11.0917	1.65862
14.6833	0.16301	9.76667	0.26494	14.6833	1.85687	11.1	1.65699
14.6917	0.15965	9.775	0.26329	14.6917	1.83742	11.1083	1.66048
14.7	0.1653	9.78334	0.28357	14.7	1.82159	11.1167	1.67806
14.7083	0.16333	9.79167	0.26554	14.7083	1.81583	11.125	1.68522
14.7167	0.15799	9.8	0.29146	14.7167	1.82066	11.1333	1.68866
14.725	0.16364	9.80834	0.27305	14.725	1.83751	11.1417	1.71643
14.7333	0.15752	9.81667	0.26717	14.7333	1.80935	11.15	1.70319
14.7417	0.16473	9.825	0.29506	14.7417	1.84531	11.1583	1.71798
14.75	0.15699	9.83334	0.27031	14.75	1.85179	11.1667	1.70428
14.7583	0.16233	9.84167	0.2872	14.7583	1.79927	11.175	1.6954
14.7667	0.15697	9.85	0.26936	14.7667	1.8472	11.1833	1.68483
14.775	0.1676	9.85834	0.24895	14.775	1.85686	11.1917	1.67734
14.7833	0.16831	9.86667	0.28037	14.7833	1.81649	11.2	1.66462
14.7917	0.15981	9.875	0.29775	14.7917	1.81113	11.2083	1.69063
14.8	0.1655	9.88334	0.28685	14.8	1.85988	11.2167	1.65343
14.8083	0.16378	9.89167	0.27568	14.8083	1.81001	11.225	1.6639
14.8167	0.16232	9.9	0.26437	14.8167	1.83665	11.2333	1.68385
14.825	0.15979	9.90834	0.25383	14.825	1.84087	11.2417	1.67458
14.8333	0.16006	9.91667	0.23599	14.8333	1.82441	11.25	1.66204
14.8417	0.16078	9.925	0.26109	14.8417	1.85	11.2583	1.69257
14.85	0.16199	9.93334	0.26275	14.85	1.83558	11.2667	1.67279
14.8583	0.16191	9.94167	0.27985	14.8583	1.84706	11.275	1.65772
14.8667	0.15705	9.95	0.26123	14.8667	1.83892	11.2833	1.65673
14.875	0.16081	9.95834	0.27991	14.875	1.81945	11.2917	1.6605
14.8833	0.15914	9.96667	0.27256	14.8833	1.86147	11.3	1.66877
14.8917	0.165	9.975	0.26004	14.8917	1.85004	11.3083	1.65345
14.9	0.15817	9.98334	0.28216	14.9	1.86288	11.3167	1.65822
14.9083	0.15087	9.99167	0.24697	14.9083	1.828	11.325	1.67208
14.9167	0.15646	10	0.28316	14.9167	1.84251	11.3333	1.69168
14.925	0.15734	10.0083	0.27695	14.925	1.82035	11.3417	1.67595
14.9333	0.15681	10.0167	0.29441	14.9333	1.81181	11.35	1.70005
14.9417	0.14986	10.025	0.25443	14.9417	1.82517	11.3583	1.7232
14.95	0.16592	10.0333	0.29756	14.95	1.80431	11.3667	1.73067
14.9583	0.16338	10.0417	0.25554	14.9583	1.82891	11.375	1.71121
14.9667	0.16106	10.05	0.27039	14.9667	1.83957	11.3833	1.72644
14.975	0.15378	10.0583	0.26421	14.975	1.84251	11.3917	1.70574
14.9833	0.15732	10.0667	0.24911	14.9833	1.85865	11.4	1.67589
14.9917	0.15978	10.075	0.26142	14.9917	1.86236	11.4083	1.66612
15	0.16505	10.0833	0.27286	15	1.84097	11.4167	1.66856
15.0083	0.16218	10.0917	0.27262	15.0083	1.83742	11.425	1.67491
15.0167	0.15636	10.1	0.24269	15.0167	1.85152	11.4333	1.66412
15.025	0.16071	10.1083	0.25874	15.025	1.83071	11.4417	1.65612
15.0333	0.15683	10.1167	0.25738	15.0333	1.85229	11.45	1.63902
15.0417	0.16731	10.125	0.24	15.0417	1.84012	11.4583	1.64432
15.05	0.15746	10.1333	0.25174	15.05	1.82428	11.4667	1.63544
15.0583	0.16176	10.1417	0.22046	15.0583	1.85769	11.475	1.6543
15.0667	0.15496	10.15	0.25039	15.0667	1.81156	11.4833	1.66684
15.075	0.16049	10.1583	0.27882	15.075	1.84209	11.4917	1.67761
15.0833	0.1612	10.1667	0.32158	15.0833	1.84685	11.5	1.6652
15.0917	0.16043	10.175	0.2766	15.0917	1.84226	11.5083	1.66928
15.1	0.16658	10.1833	0.27641	15.1	1.81875	11.5167	1.66896
15.1083	0.15414	10.1917	0.27823	15.1083	1.84429	11.525	1.68584
15.1167	0.15867	10.2	0.25009	15.1167	1.86753	11.5333	1.68579
15.125	0.15904	10.2083	0.24068	15.125	1.87053	11.5417	1.70813
15.1333	0.15763	10.2167	0.2428	15.1333	1.8417	11.55	1.69128
15.1417	0.15726	10.225	0.26218	15.1417	1.84378	11.5583	1.69768
15.15	0.16171	10.2333	0.24708	15.15	1.84569	11.5667	1.67625
15.1583	0.165	10.2417	0.26473	15.1583	1.86337	11.575	1.6826
15.1667	0.15671	10.25	0.24643	15.1667	1.85941	11.5833	1.69157
15.175	0.15195	10.2583	0.23304	15.175	1.84634	11.5917	1.68213
15.1833	0.15953	10.2667	0.27289	15.1833	1.85445	11.6	1.67205
15.1917	0.15551	10.275	0.27197	15.1917	1.84812	11.6083	1.68889
15.2	0.1528	10.2833	0.23355	15.2	1.84882	11.6167	1.69635
15.2083	0.15643	10.2917	0.27378	15.2083	1.8263	11.625	1.66862
15.2167	0.15314	10.3	0.31925	15.2167	1.83667	11.6333	1.69414
15.225	0.15789	10.3083	0.23556	15.225	1.843	11.6417	1.69281
15.2333	0.15659	10.3167	0.26879	15.2333	1.84261	11.65	1.67856
15.2417	0.15594	10.325	0.24483	15.2417	1.8506	11.6583	1.67704
15.25	0.15224	10.3333	0.25481	15.25	1.83962	11.6667	1.67919
15.2583	0.15506	10.3417	0.21585	15.2583	1.84305	11.675	1.66905
15.2667	0.15285	10.35	0.27809	15.2667	1.87093	11.6833	1.67677
15.275	0.15005	10.3583	0.26616	15.275	1.84498	11.6917	1.68514
15.2833	0.15754	10.3667	0.24938	15.2833	1.83686	11.7	1.68037
15.2917	0.14799	10.375	0.2323	15.2917	1.85157	11.7083	1.69392
15.3	0.15804	10.3833	0.26947	15.3	1.84078	11.7167	1.7209
15.3083	0.15133	10.3917	0.26614	15.3083	1.83793	11.725	1.7178
15.3167	0.14903	10.4	0.26394	15.3167	1.85274	11.7333	1.73641
15.325	0.15455	10.4083	0.25876	15.325	1.82812	11.7417	1.74613
15.3333	0.1449	10.4167	0.26326	15.3333	1.87162	11.75	1.71882
15.3417	0.15244	10.425	0.25776	15.3417	1.86058	11.7583	1.69345
15.35	0.16176	10.4333	0.25115	15.35	1.84737	11.7667	1.68391
15.3583	0.15464	10.4417	0.26494	15.3583	1.86622	11.775	1.68231
15.3667	0.15323	10.45	0.25193	15.3667	1.83823	11.7833	1.6806
15.375	0.15214	10.4583	0.25123	15.375	1.83813	11.7917	1.69514
15.3833	0.15598	10.4667	0.24288	15.3833	1.84202	11.8	1.68505
15.3917	0.1504	10.475	0.23168	15.3917	1.83376	11.8083	1.70312
15.4	0.15296	10.4833	0.2136	15.4	1.83776	11.8167	1.68082
15.4083	0.15379	10.4917	0.22696	15.4083	1.83934	11.825	1.68199
15.4167	0.15355	10.5	0.28487	15.4167	1.84954	11.8333	1.67717
15.425	0.15577	10.5083	0.21357	15.425	1.87379	11.8417	1.70999
15.4333	0.14722	10.5167	0.23743	15.4333	1.83668	11.85	1.69371
15.4417	0.15514	10.525	0.25266	15.4417	1.82544	11.8583	1.68336
15.45	0.15107	10.5333	0.27579	15.45	1.84053	11.8667	1.67216
15.4583	0.15369	10.5417	0.26985	15.4583	1.85656	11.875	1.67535
15.4667	0.1523	10.55	0.23889	15.4667	1.85055	11.8833	1.67637
15.475	0.14802	10.5583	0.24296	15.475	1.86606	11.8917	1.69458
15.4833	0.15108	10.5667	0.25968	15.4833	1.85374	11.9	1.70338
15.4917	0.1505	10.575	0.26912	15.4917	1.84932	11.9083	1.70626
15.5	0.15124	10.5833	0.26015	15.5	1.87714	11.9167	1.71784
15.5083	0.15571	10.5917	0.22813	15.5083	1.8517	11.925	1.69463
15.5167	0.15613	10.6	0.24415	15.5167	1.87328	11.9333	1.68659
15.525	0.15371	10.6083	0.23965	15.525	1.83897	11.9417	1.71938
15.5333	0.15109	10.6167	0.24952	15.5333	1.83475	11.95	1.71005
15.5417	0.14758	10.625	0.24805	15.5417	1.86555	11.9583	1.67814
15.55	0.15223	10.6333	0.25643	15.55	1.85028	11.9667	1.65895
15.5583	0.1572	10.6417	0.24591	15.5583	1.86697	11.975	1.66356
15.5667	0.14885	10.65	0.25884	15.5667	1.86621	11.9833	1.63934
15.575	0.1461	10.6583	0.23483	15.575	1.84386	11.9917	1.6374
15.5833	0.15072	10.6667	0.23098	15.5833	1.85917	12	1.66284
15.5917	0.14852	10.675	0.26147	15.5917	1.87313	12.0083	1.68007
15.6	0.14987	10.6833	0.24144	15.6	1.83949	12.0167	1.66679
15.6083	0.14925	10.6917	0.23702	15.6083	1.82014	12.025	1.67874
15.6167	0.15688	10.7	0.284	15.6167	1.87155	12.0333	1.70071
15.625	0.14947	10.7083	0.24421	15.625	1.83791	12.0417	1.69838
15.6333	0.15061	10.7167	0.23751	15.6333	1.84335	12.05	1.70442
15.6417	0.14833	10.725	0.26381	15.6417	1.82932	12.0583	1.70814
15.65	0.15446	10.7333	0.23558	15.65	1.85018	12.0667	1.69592
15.6583	0.15246	10.7417	0.24732	15.6583	1.84881	12.075	1.66958
15.6667	0.15131	10.75	0.24223	15.6667	1.85569	12.0833	1.66795
15.675	0.1502	10.7583	0.22271	15.675	1.84578	12.0917	1.66015
15.6833	0.14837	10.7667	0.25963	15.6833	1.85034	12.1	1.67972
15.6917	0.15032	10.775	0.23952	15.6917	1.85813	12.1083	1.67015
15.7	0.14676	10.7833	0.25979	15.7	1.84123	12.1167	1.67992
15.7083	0.15574	10.7917	0.2281	15.7083	1.87265	12.125	1.69447
15.7167	0.15438	10.8	0.23377	15.7167	1.8449	12.1333	1.70734
15.725	0.14392	10.8083	0.26982	15.725	1.87875	12.1417	1.6853
15.7333	0.15007	10.8167	0.26478	15.7333	1.84374	12.15	1.69388
15.7417	0.15327	10.825	0.26172	15.7417	1.86684	12.1583	1.68905
15.75	0.14637	10.8333	0.19842	15.75	1.81108	12.1667	1.67772
15.7583	0.15232	10.8417	0.24835	15.7583	1.86496	12.175	1.68686
15.7667	0.1465	10.85	0.22151	15.7667	1.85071	12.1833	1.69347
15.775	0.15553	10.8583	0.27403	15.775	1.83756	12.1917	1.69952
15.7833	0.14479	10.8667	0.18039	15.7833	1.85195	12.2	1.7165
15.7917	0.15494	10.875	0.21747	15.7917	1.81746	12.2083	1.71066
15.8	0.1489	10.8833	0.25738	15.8	1.86948	12.2167	1.68294
15.8083	0.14569	10.8917	0.25009	15.8083	1.8432	12.225	1.68967
15.8167	0.14696	10.9	0.26004	15.8167	1.86731	12.2333	1.68087
15.825	0.15156	10.9083	0.23865	15.825	1.85382	12.2417	1.66542
15.8333	0.15374	10.9167	0.23905	15.8333	1.85944	12.25	1.68388
15.8417	0.14821	10.925	0.22908	15.8417	1.85809	12.2583	1.70754
15.85	0.14927	10.9333	0.26866	15.85	1.87399	12.2667	1.68991
15.8583	0.1461	10.9417	0.2509	15.8583	1.87104	12.275	1.68941
15.8667	0.14617	10.95	0.22946	15.8667	1.85321	12.2833	1.69274
15.875	0.15009	10.9583	0.21921	15.875	1.84585	12.2917	1.67294
15.8833	0.14865	10.9667	0.23694	15.8833	1.85362	12.3	1.67068
15.8917	0.15151	10.975	0.21712	15.8917	1.84773	12.3083	1.67082
15.9	0.14449	10.9833	0.24198	15.9	1.85084	12.3167	1.7041
15.9083	0.15155	10.9917	0.23396	15.9083	1.85621	12.325	1.71472
15.9167	0.14791	11	0.26917	15.9167	1.8581	12.3333	1.73823
15.925	0.14723	11.0083	0.26356	15.925	1.84167	12.3417	1.73341
15.9333	0.14693	11.0167	0.24654	15.9333	1.83863	12.35	1.7284
15.9417	0.14507	11.025	0.2261	15.9417	1.84294	12.3583	1.70041
15.95	0.14869	11.0333	0.24177	15.95	1.85906	12.3667	1.7023
15.9583	0.14246	11.0417	0.22694	15.9583	1.85664	12.375	1.69024
15.9667	0.14547	11.05	0.24071	15.9667	1.84884	12.3833	1.69144
15.975	0.14321	11.0583	0.22081	15.975	1.87887	12.3917	1.71472
15.9833	0.15117	11.0667	0.25049	15.9833	1.84991	12.4	1.72564
15.9917	0.13388	11.075	0.23087	15.9917	1.84305	12.4083	1.73173
16	0.15196	11.0833	0.25155	16	1.86049	12.4167	1.71579
16.0083	0.15108	11.0917	0.25318	16.0083	1.85173	12.425	1.70303
16.0167	0.14088	11.1	0.2313	16.0167	1.83903	12.4333	1.69498
16.025	0.14845	11.1083	0.24673	16.025	1.86403	12.4417	1.6918
16.0333	0.1464	11.1167	0.24621	16.0333	1.88577	12.45	1.67232
16.0417	0.14722	11.125	0.22103	16.0417	1.86774	12.4583	1.6986
16.05	0.14336	11.1333	0.19945	16.05	1.85804	12.4667	1.69651
16.0583	0.14499	11.1417	0.2435	16.0583	1.88555	12.475	1.69738
16.0667	0.14516	11.15	0.24743	16.0667	1.86473	12.4833	1.68121
16.075	0.14078	11.1583	0.21823	16.075	1.85011	12.4917	1.68384
16.0833	0.14193	11.1667	0.2413	16.0833	1.86112	12.5	1.66866
16.0917	0.14415	11.175	0.24911	16.0917	1.86029	12.5083	1.68873
16.1	0.14851	11.1833	0.23759	16.1	1.84332	12.5167	1.69734
16.1083	0.13997	11.1917	0.25716	16.1083	1.85664	12.525	1.69066
16.1167	0.14517	11.2	0.22338	16.1167	1.86276	12.5333	1.69766
16.125	0.14652	11.2083	0.24865	16.125	1.85145	12.5417	1.69356
16.1333	0.1536	11.2167	0.25109	16.1333	1.85912	12.55	1.68063
16.1417	0.14072	11.225	0.22141	16.1417	1.86566	12.5583	1.66201
16.15	0.14278	11.2333	0.23445	16.15	1.86715	12.5667	1.68461
16.1583	0.1402	11.2417	0.23583	16.1583	1.85437	12.575	1.66957
16.1667	0.14959	11.25	0.25174	16.1667	1.86712	12.5833	1.67708
16.175	0.14527	11.2583	0.23865	16.175	1.86827	12.5917	1.70349
16.1833	0.14787	11.2667	0.21037	16.1833	1.84061	12.6	1.73167
16.1917	0.1447	11.275	0.26592	16.1917	1.83715	12.6083	1.72283
16.2	0.14911	11.2833	0.21948	16.2	1.83186	12.6167	1.73404
16.2083	0.1427	11.2917	0.23358	16.2083	1.85038	12.625	1.73813
16.2167	0.14182	11.3	0.24556	16.2167	1.83835	12.6333	1.72072
16.225	0.14464	11.3083	0.24854	16.225	1.85682	12.6417	1.71475
16.2333	0.14454	11.3167	0.22436	16.2333	1.85656	12.65	1.73737
16.2417	0.14636	11.325	0.24361	16.2417	1.84935	12.6583	1.72836
16.25	0.14469	11.3333	0.25841	16.25	1.85784	12.6667	1.73151
16.2583	0.14431	11.3417	0.25093	16.2583	1.85422	12.675	1.72126
16.2667	0.14472	11.35	0.20837	16.2667	1.87519	12.6833	1.72048
16.275	0.1526	11.3583	0.22151	16.275	1.8528	12.6917	1.71604
16.2833	0.14016	11.3667	0.23431	16.2833	1.87009	12.7	1.72652
16.2917	0.14353	11.375	0.2201	16.2917	1.88664	12.7083	1.73004
16.3	0.14989	11.3833	0.20845	16.3	1.8509	12.7167	1.74035
16.3083	0.13792	11.3917	0.21815	16.3083	1.85071	12.725	1.72887
16.3167	0.14849	11.4	0.21718	16.3167	1.8678	12.7333	1.73446
16.325	0.13803	11.4083	0.22149	16.325	1.87668	12.7417	1.75153
16.3333	0.14763	11.4167	0.25462	16.3333	1.88092	12.75	1.74788
16.3417	0.14913	11.425	0.2277	16.3417	1.87764	12.7583	1.74547
16.35	0.13925	11.4333	0.25022	16.35	1.84464	12.7667	1.73778
16.3583	0.14731	11.4417	0.22	16.3583	1.85585	12.775	1.71532
16.3667	0.14692	11.45	0.25131	16.3667	1.86207	12.7833	1.70906
16.375	0.13851	11.4583	0.22805	16.375	1.8602	12.7917	1.70764
16.3833	0.14776	11.4667	0.23564	16.3833	1.86765	12.8	1.71199
16.3917	0.14296	11.475	0.23634	16.3917	1.86964	12.8083	1.74102
16.4	0.14431	11.4833	0.26107	16.4	1.84484	12.8167	1.74779
16.4083	0.14691	11.4917	0.2377	16.4083	1.8326	12.825	1.711
16.4167	0.14337	11.5	0.2085	16.4167	1.85888	12.8333	1.71031
16.425	0.14176	11.5083	0.19939	16.425	1.84991	12.8417	1.70833
16.4333	0.1391	11.5167	0.24551	16.4333	1.86657	12.85	1.69807
16.4417	0.14429	11.525	0.22558	16.4417	1.86464	12.8583	1.69193
16.45	0.14038	11.5333	0.21016	16.45	1.86044	12.8667	1.73217
16.4583	0.14328	11.5417	0.2489	16.4583	1.85519	12.875	1.71418
16.4667	0.13925	11.55	0.22759	16.4667	1.87173	12.8833	1.7225
16.475	0.14222	11.5583	0.20557	16.475	1.85783	12.8917	1.70253
16.4833	0.15087	11.5667	0.22024	16.4833	1.87732	12.9	1.7111
16.4917	0.14568	11.575	0.26668	16.4917	1.85188	12.9083	1.69691
16.5	0.14167	11.5833	0.21251	16.5	1.85534	12.9167	1.70161
16.5083	0.1402	11.5917	0.22856	16.5083	1.85256	12.925	1.68433
16.5167	0.14479	11.6	0.22168	16.5167	1.86158	12.9333	1.68151
16.525	0.14673	11.6083	0.23054	16.525	1.84147	12.9417	1.66756
16.5333	0.14393	11.6167	0.20753	16.5333	1.88375	12.95	1.67454
16.5417	0.13701	11.625	0.20883	16.5417	1.88579	12.9583	1.65482
16.55	0.14102	11.6333	0.24499	16.55	1.85628	12.9667	1.66847
16.5583	0.14422	11.6417	0.221	16.5583	1.84493	12.975	1.68663
16.5667	0.13756	11.65	0.23369	16.5667	1.84374	12.9833	1.70394
16.575	0.13591	11.6583	0.21731	16.575	1.86266	12.9917	1.70945
16.5833	0.14244	11.6667	0.17901	16.5833	1.85173	13	1.73505
16.5917	0.14657	11.675	0.22542	16.5917	1.88846	13.0083	1.71301
16.6	0.14431	11.6833	0.2146	16.6	1.85173	13.0167	1.71334
16.6083	0.13428	11.6917	0.25101	16.6083	1.8935	13.025	1.69011
16.6167	0.14541	11.7	0.23317	16.6167	1.88135	13.0333	1.70004
16.625	0.13992	11.7083	0.22433	16.625	1.85614	13.0417	1.67112
16.6333	0.13771	11.7167	0.23464	16.6333	1.86671	13.05	1.70251
16.6417	0.13571	11.725	0.2284	16.6417	1.83906	13.0583	1.70883
[truncated: 18,308 more rows]

## Sheet: Figure3e
time (ms)	c(phenol) 1.3 uM	time (ms)	c(phenol) 2.5 uM	time (ms)	c(phenol) 5 uM	time (ms)	c(phenol) 10 uM	time (ms)	c(phenol) 20 uM	time (ms)	c(phenol) 40 uM
96	1	95	1.00078	95	1.00989	95	0.99527	95	1.00035	95	0.98523
98	0.98879	96	1.00013	96	1.00727	95.5	0.99704	95.2	0.99985	95.2	0.98611
100	0.98058	97	1.00023	97	1.00317	96	0.99712	95.4	0.99939	95.4	0.98818
102	0.97475	98	0.9999	98	1.00279	96.5	0.9947	95.6	0.99899	95.6	0.98953
104	0.98696	99	0.99599	99	0.99692	97	0.99356	95.8	0.99891	95.8	0.99134
106	0.98802	100	0.99429	100	0.99288	97.5	0.99122	96	0.99872	96	0.99306
108	0.99601	101	0.99491	101	0.98779	98	0.98914	96.2	0.99794	96.2	0.9943
110	0.99278	102	0.99026	102	0.98561	98.5	0.98623	96.4	0.99812	96.4	0.99475
112	0.99571	103	0.98725	103	0.97957	99	0.98339	96.6	0.99804	96.6	0.99576
114	0.98736	104	0.98629	104	0.98201	99.5	0.97914	96.8	0.9986	96.8	0.9962
116	0.98259	105	0.98249	105	0.97606	100	0.97672	97	0.99752	97	0.99727
118	0.97692	106	0.98031	106	0.96946	100.5	0.97226	97.2	0.99708	97.2	0.99769
120	0.98072	107	0.98096	107	0.96689	101	0.9702	97.4	0.99605	97.4	0.99895
122	0.98943	108	0.98572	108	0.97117	101.5	0.96668	97.6	0.99426	97.6	0.99989
124	0.99342	109	0.99179	109	0.96732	102	0.96577	97.8	0.99251	97.8	1.00019
126	0.9931	110	0.9974	110	0.96268	102.5	0.96471	98	0.99175	98	0.99963
128	0.99008	111	0.99716	111	0.96631	103	0.96709	98.2	0.9922	98.2	0.99863
130	0.98359	112	0.99346	112	0.97135	103.5	0.97096	98.4	0.99245	98.4	0.99988
132	0.97664	113	0.99044	113	0.97085	104	0.97246	98.6	0.99137	98.6	1.00111
134	0.97698	114	0.97923	114	0.96776	104.5	0.97434	98.8	0.98986	98.8	1.00046
136	0.98942	115	0.9755	115	0.9649	105	0.97406	99	0.98895	99	0.99887
138	0.99557	116	0.9747	116	0.96411	105.5	0.97244	99.2	0.98943	99.2	0.9988
140	0.99723	117	0.98034	117	0.96285	106	0.97427	99.4	0.98796	99.4	0.99851
142	0.98804	118	0.98366	118	0.95904	106.5	0.97268	99.6	0.98779	99.6	0.99669
144	0.98046	119	0.99191	119	0.96165	107	0.97367	99.8	0.98672	99.8	0.99581
146	0.97473	120	0.99537	120	0.97412	107.5	0.97221	100	0.98704	100	0.99497
148	0.98037	121	0.99232	121	0.97686	108	0.97123	100.2	0.98641	100.2	0.99308
150	0.98813	122	0.99294	122	0.97536	108.5	0.96812	100.4	0.98549	100.4	0.99249
152	0.99137	123	0.98442	123	0.9794	109	0.9669	100.6	0.98402	100.6	0.9907
154	0.98827	124	0.98389	124	0.98128	109.5	0.96427	100.8	0.98313	100.8	0.98879
156	0.99097	125	0.97929	125	0.97356	110	0.96421	101	0.98184	101	0.98774
158	1.00188	126	0.98077	126	0.97327	110.5	0.966	101.2	0.98215	101.2	0.98638
160	1.00492	127	0.97483	127	0.97168	111	0.96895	101.4	0.982	101.4	0.98567
162	1.00013	128	0.97868	128	0.97213	111.5	0.96824	101.6	0.98332	101.6	0.98428
164	0.98608	129	0.97598	129	0.96487	112	0.96555	101.8	0.98365	101.8	0.98276
166	0.97707	130	0.97323	130	0.96493	112.5	0.9631	102	0.98376	102	0.98222
168	0.97697	131	0.97255	131	0.96253	113	0.96388	102.2	0.98277	102.2	0.98349
170	0.97444	132	0.97697	132	0.96395	113.5	0.96161	102.4	0.98149	102.4	0.98472
172	0.9819	133	0.97918	133	0.95644	114	0.96091	102.6	0.9797	102.6	0.98284
174	0.97991	134	0.9773	134	0.96271	114.5	0.95908	102.8	0.97871	102.8	0.98219
176	0.98454	135	0.97986	135	0.96369	115	0.96116	103	0.97783	103	0.98335
178	0.97841	136	0.97874	136	0.96659	115.5	0.96052	103.2	0.97822	103.2	0.98656
180	0.97305	137	0.97552	137	0.96457	116	0.95879	103.4	0.97932	103.4	0.98739
182	0.96477	138	0.97723	138	0.96235	116.5	0.95506	103.6	0.98047	103.6	0.98821
184	0.97678	139	0.98006	139	0.95683	117	0.95519	103.8	0.98033	103.8	0.98917
186	0.98513	140	0.97819	140	0.95655	117.5	0.95968	104	0.98036	104	0.98886
188	0.99092	141	0.98339	141	0.95403	118	0.9631	104.2	0.97869	104.2	0.98735
190	0.97322	142	0.98853	142	0.95545	118.5	0.96468	104.4	0.97803	104.4	0.9872
192	0.97745	143	0.98223	143	0.95969	119	0.96672	104.6	0.97899	104.6	0.98549
194	0.96827	144	0.97742	144	0.96579	119.5	0.96819	104.8	0.97966	104.8	0.98562
196	0.97835	145	0.97441	145	0.96509	120	0.96966	105	0.98015	105	0.98534
198	0.97271	146	0.97104	146	0.96379	120.5	0.96924	105.2	0.98063	105.2	0.98484
200	0.97835	147	0.9665	147	0.95773	121	0.96941	105.4	0.98077	105.4	0.98412
202	0.98358	148	0.96972	148	0.95611	121.5	0.97309	105.6	0.97865	105.6	0.98352
204	0.97636	149	0.97287	149	0.95379	122	0.97416	105.8	0.97628	105.8	0.98301
206	0.98186	150	0.97316	150	0.95563	122.5	0.973	106	0.976	106	0.98273
208	0.97265	151	0.97292	151	0.95365	123	0.96988	106.2	0.97547	106.2	0.98193
210	0.97509	152	0.97644	152	0.95841	123.5	0.9657	106.4	0.9755	106.4	0.98058
212	0.97078	153	0.97571	153	0.96046	124	0.96438	106.6	0.97542	106.6	0.97886
214	0.9747	154	0.97742	154	0.95739	124.5	0.96555	106.8	0.97491	106.8	0.98061
216	0.98939	155	0.98316	155	0.95906	125	0.96433	107	0.97417	107	0.98178
218	0.99355	156	0.98245	156	0.96641	125.5	0.96344	107.2	0.97389	107.2	0.98114
220	0.99534	157	0.98671	157	0.9651	126	0.96284	107.4	0.97391	107.4	0.9796
222	0.98095	158	0.98108	158	0.96259	126.5	0.95962	107.6	0.97347	107.6	0.97736
224	0.97522	159	0.97983	159	0.96437	127	0.95558	107.8	0.97291	107.8	0.97526
226	0.97389	160	0.97141	160	0.9588	127.5	0.95681	108	0.97165	108	0.97324
228	0.97725	161	0.97266	161	0.96194	128	0.95779	108.2	0.97033	108.2	0.97127
230	0.98756	162	0.97237	162	0.96801	128.5	0.95893	108.4	0.97054	108.4	0.97111
232	0.98144	163	0.98122	163	0.97258	129	0.96182	108.6	0.97143	108.6	0.97089
234	0.98489	164	0.97946	164	0.97263	129.5	0.96034	108.8	0.97184	108.8	0.9717
236	0.97922	165	0.98876	165	0.97789	130	0.95986	109	0.97261	109	0.97217
238	0.98276	166	0.99217	166	0.97492	130.5	0.96096	109.2	0.97284	109.2	0.97302
240	0.97352	167	0.98092	167	0.96831	131	0.9603	109.4	0.97217	109.4	0.9726
242	0.9667	168	0.97223	168	0.96424	131.5	0.95979	109.6	0.9707	109.6	0.97227
244	0.96878	169	0.96868	169	0.96499	132	0.96296	109.8	0.97043	109.8	0.9718
246	0.97598	170	0.96369	170	0.96102	132.5	0.96362	110	0.96949	110	0.97266
248	0.98263	171	0.96021	171	0.96171	133	0.9611	110.2	0.96797	110.2	0.97401
250	0.9748	172	0.96528	172	0.96385	133.5	0.96033	110.4	0.96661	110.4	0.97472
252	0.97477	173	0.97342	173	0.9648	134	0.9608	110.6	0.96479	110.6	0.97512
254	0.97591	174	0.98243	174	0.95738	134.5	0.95809	110.8	0.96419	110.8	0.97486
256	0.97906	175	0.98078	175	0.96373	135	0.95744	111	0.96343	111	0.9738
258	0.9773	176	0.98122	176	0.9639	135.5	0.95725	111.2	0.96354	111.2	0.97281
260	0.97006	177	0.98583	177	0.96067	136	0.95613	111.4	0.96287	111.4	0.97336
262	0.96637	178	0.98271	178	0.96427	136.5	0.9556	111.6	0.96083	111.6	0.97408
264	0.95958	179	0.97961	179	0.97467	137	0.9516	111.8	0.95794	111.8	0.97474
266	0.96081	180	0.98819	180	0.96779	137.5	0.9504	112	0.95808	112	0.97551
268	0.96804	181	0.98753	181	0.962	138	0.95165	112.2	0.95951	112.2	0.97684
270	0.97669	182	0.98218	182	0.96554	138.5	0.95395	112.4	0.96229	112.4	0.9774
272	0.98229	183	0.98036	183	0.9633	139	0.95385	112.6	0.96232	112.6	0.97573
274	0.98727	184	0.97864	184	0.96077	139.5	0.95439	112.8	0.962	112.8	0.97469
276	0.98897	185	0.97267	185	0.96416	140	0.95772	113	0.96057	113	0.97351
278	0.98194	186	0.96703	186	0.96716	140.5	0.9589	113.2	0.95824	113.2	0.97412
280	0.97347	187	0.97141	187	0.96583	141	0.95812	113.4	0.95619	113.4	0.97368
282	0.96184	188	0.97404	188	0.96223	141.5	0.96016	113.6	0.9558	113.6	0.97377
284	0.97044	189	0.97283	189	0.95826	142	0.96186	113.8	0.95709	113.8	0.97379
286	0.97039	190	0.97109	190	0.96174	142.5	0.96516	114	0.95887	114	0.97326
288	0.9733	191	0.97517	191	0.95888	143	0.96338	114.2	0.96046	114.2	0.97238
290	0.96826	192	0.97742	192	0.95856	143.5	0.96094	114.4	0.96241	114.4	0.97235
292	0.97376	193	0.98014	193	0.96097	144	0.9604	114.6	0.96504	114.6	0.97306
294	0.98002	194	0.98263	194	0.96751	144.5	0.96042	114.8	0.96695	114.8	0.97305
296	0.97624	195	0.97927	195	0.97035	145	0.95707	115	0.96686	115	0.97354
298	0.97427	196	0.98079	196	0.97307	145.5	0.95654	115.2	0.96728	115.2	0.97313
300	0.97491	197	0.97506	197	0.97506	146	0.95809	115.4	0.96789	115.4	0.97377
302	0.98521	198	0.96663	198	0.97852	146.5	0.96164	115.6	0.96845	115.6	0.97418
304	0.98711	199	0.96404	199	0.97333	147	0.95998	115.8	0.96822	115.8	0.974
306	0.98792	200	0.96918	200	0.96915	147.5	0.95882	116	0.96956	116	0.97361
308	0.98546	201	0.97265	201	0.9687	148	0.95776	116.2	0.96867	116.2	0.97288
310	0.98536	202	0.96968	202	0.96527	148.5	0.95893	116.4	0.96701	116.4	0.9718
312	0.98579	203	0.96942	203	0.95836	149	0.95894	116.6	0.96463	116.6	0.97292
314	0.98829	204	0.97219	204	0.95677	149.5	0.95732	116.8	0.96288	116.8	0.97554
316	0.97809	205	0.96893	205	0.94936	150	0.95486	117	0.96091	117	0.97644
318	0.9798	206	0.96005	206	0.95517	150.5	0.95489	117.2	0.96016	117.2	0.97684
320	0.97733	207	0.96638	207	0.95599	151	0.95373	117.4	0.96072	117.4	0.97445
322	0.98563	208	0.96866	208	0.96124	151.5	0.95093	117.6	0.96132	117.6	0.97305
324	0.98735	209	0.96902	209	0.96568	152	0.94818	117.8	0.96102	117.8	0.97376
326	0.98196	210	0.97383	210	0.97294	152.5	0.95072	118	0.95947	118	0.97392
328	0.97856	211	0.97776	211	0.96701	153	0.95233	118.2	0.95795	118.2	0.97592
330	0.97517	212	0.97463	212	0.96911	153.5	0.95419	118.4	0.9576	118.4	0.97693
332	0.98329	213	0.97682	213	0.96634	154	0.95422	118.6	0.9561	118.6	0.97514
334	0.98927	214	0.97763	214	0.96649	154.5	0.95717	118.8	0.95532	118.8	0.97357
336	0.98468	215	0.97731	215	0.96608	155	0.95933	119	0.95453	119	0.97247
338	0.97557	216	0.98124	216	0.96619	155.5	0.9614	119.2	0.95363	119.2	0.97154
340	0.97079	217	0.98548	217	0.96624	156	0.96223	119.4	0.95412	119.4	0.97136
342	0.96394	218	0.9871	218	0.96457	156.5	0.96091	119.6	0.95344	119.6	0.97073
344	0.96229	219	0.98781	219	0.96327	157	0.96437	119.8	0.95411	119.8	0.96903
346	0.96118	220	0.99163	220	0.96131	157.5	0.96376	120	0.95468	120	0.9683
348	0.96965	221	0.99177	221	0.96383	158	0.96144	120.2	0.95456	120.2	0.96913
350	0.9634	222	0.98732	222	0.96248	158.5	0.9598	120.4	0.95445	120.4	0.96991
352	0.97448	223	0.98673	223	0.97072	159	0.95858	120.6	0.9543	120.6	0.97121
354	0.97389	224	0.98311	224	0.96857	159.5	0.95645	120.8	0.9539	120.8	0.97112
356	0.9803	225	0.97519	225	0.96418	160	0.95424	121	0.95427	121	0.96933
358	0.96643	226	0.97368	226	0.96027	160.5	0.95382	121.2	0.95427	121.2	0.96873
360	0.96178	227	0.9699	227	0.95998	161	0.95192	121.4	0.95437	121.4	0.96866
362	0.95417	228	0.96398	228	0.94949	161.5	0.95203	121.6	0.95347	121.6	0.96916
364	0.96241	229	0.96282	229	0.94718	162	0.95232	121.8	0.95393	121.8	0.96997
366	0.96589	230	0.9691	230	0.94434	162.5	0.9502	122	0.95346	122	0.96823
368	0.97612	231	0.9668	231	0.94134	163	0.94917	122.2	0.95309	122.2	0.96756
370	0.98169	232	0.96896	232	0.94124	163.5	0.94994	122.4	0.95311	122.4	0.96522
372	0.9838	233	0.97651	233	0.94561	164	0.94919	122.6	0.95346	122.6	0.96345
374	0.98033	234	0.97826	234	0.9457	164.5	0.94941	122.8	0.95468	122.8	0.96176
376	0.97344	235	0.97121	235	0.95014	165	0.95001	123	0.95548	123	0.96046
378	0.98031	236	0.97121	236	0.94967	165.5	0.94985	123.2	0.95572	123.2	0.96074
380	0.98074	237	0.97135	237	0.94996	166	0.95004	123.4	0.95746	123.4	0.96084
382	0.97194	238	0.96765	238	0.95078	166.5	0.95177	123.6	0.95786	123.6	0.96068
384	0.96483	239	0.96906	239	0.957	167	0.9503	123.8	0.95759	123.8	0.96048
386	0.97324	240	0.96675	240	0.96378	167.5	0.94908	124	0.95749	124	0.96042
388	0.97662	241	0.96994	241	0.97097	168	0.94855	124.2	0.95738	124.2	0.96001
390	0.97928	242	0.97097	242	0.96729	168.5	0.94821	124.4	0.9558	124.4	0.95897
392	0.97454	243	0.97482	243	0.96166	169	0.94505	124.6	0.95571	124.6	0.95758
394	0.9817	244	0.97544	244	0.9578	169.5	0.94617	124.8	0.95552	124.8	0.95624
396	0.98419	245	0.98663	245	0.95035	170	0.94685	125	0.95593	125	0.95461
398	0.97684	246	0.9827	246	0.94591	170.5	0.95049	125.2	0.95691	125.2	0.95466
400	0.9758	247	0.98505	247	0.94663	171	0.95144	125.4	0.95832	125.4	0.95504
402	0.96348	248	0.98156	248	0.95101	171.5	0.95182	125.6	0.95862	125.6	0.95409
404	0.9807	249	0.98146	249	0.95029	172	0.95302	125.8	0.9597	125.8	0.954
406	0.97425	250	0.98304	250	0.95316	172.5	0.95447	126	0.95855	126	0.95409
408	0.98428	251	0.98715	251	0.95195	173	0.95702	126.2	0.95805	126.2	0.95507
410	0.98125	252	0.98448	252	0.95516	173.5	0.95692	126.4	0.95775	126.4	0.95554
412	0.98568	253	0.9881	253	0.95474	174	0.95826	126.6	0.95761	126.6	0.95458
414	0.98854	254	0.99083	254	0.95502	174.5	0.95705	126.8	0.95663	126.8	0.95474
416	0.97914	255	0.98382	255	0.95278	175	0.95441	127	0.95587	127	0.95634
418	0.98042	256	0.97929	256	0.9558	175.5	0.94998	127.2	0.95353	127.2	0.95716
420	0.98097	257	0.97789	257	0.952	176	0.94583	127.4	0.95326	127.4	0.95668
422	0.97998	258	0.97406	258	0.95213	176.5	0.94579	127.6	0.95175	127.6	0.95649
424	0.98116	259	0.97264	259	0.95648	177	0.94276	127.8	0.9502	127.8	0.95697
426	0.97396	260	0.97584	260	0.96141	177.5	0.94042	128	0.94961	128	0.95856
428	0.97539	261	0.97871	261	0.96172	178	0.94018	128.2	0.94906	128.2	0.96096
430	0.97896	262	0.98194	262	0.96302	178.5	0.93965	128.4	0.94912	128.4	0.9634
432	0.979	263	0.98594	263	0.95835	179	0.93895	128.6	0.94997	128.6	0.9652
434	0.98747	264	0.98491	264	0.95453	179.5	0.93773	128.8	0.94944	128.8	0.96646
436	0.97861	265	0.97696	265	0.9528	180	0.94185	129	0.94936	129	0.96622
438	0.97503	266	0.97486	266	0.95088	180.5	0.94366	129.2	0.94943	129.2	0.96659
440	0.96638	267	0.97036	267	0.95472	181	0.94606	129.4	0.94935	129.4	0.96588
442	0.97114	268	0.97238	268	0.95819	181.5	0.94688	129.6	0.9485	129.6	0.96462
444	0.97515	269	0.97026	269	0.95951	182	0.94466	129.8	0.94792	129.8	0.96458
446	0.98761	270	0.97513	270	0.95878	182.5	0.94423	130	0.94702	130	0.96362
448	0.98201	271	0.97321	271	0.95538	183	0.9455	130.2	0.94676	130.2	0.96288
450	0.98258	272	0.97239	272	0.95256	183.5	0.94439	130.4	0.94722	130.4	0.96121
452	0.97811	273	0.96801	273	0.95643	184	0.94178	130.6	0.94779	130.6	0.96034
454	0.9895	274	0.96865	274	0.95344	184.5	0.94448	130.8	0.94866	130.8	0.96217
456	0.97705	275	0.96592	275	0.94922	185	0.94539	131	0.94923	131	0.96291
458	0.97161	276	0.96713	276	0.95169	185.5	0.9434	131.2	0.94944	131.2	0.96245
460	0.97222	277	0.97319	277	0.94862	186	0.94267	131.4	0.95036	131.4	0.96196
462	0.97543	278	0.97449	278	0.94448	186.5	0.94023	131.6	0.95084	131.6	0.96095
464	0.96998	279	0.97927	279	0.94306	187	0.94089	131.8	0.95254	131.8	0.96092
466	0.95828	280	0.97855	280	0.94726	187.5	0.94193	132	0.95377	132	0.95937
468	0.95512	281	0.97822	281	0.9424	188	0.94394	132.2	0.95477	132.2	0.95677
470	0.96336	282	0.97324	282	0.93855	188.5	0.9425	132.4	0.95562	132.4	0.95432
472	0.96676	283	0.96509	283	0.94601	189	0.941	132.6	0.95597	132.6	0.95029
474	0.97233	284	0.96054	284	0.95183	189.5	0.94313	132.8	0.95648	132.8	0.94767
476	0.9594	285	0.96122	285	0.94882	190	0.94282	133	0.95809	133	0.94526
478	0.95936	286	0.96468	286	0.94823	190.5	0.94197	133.2	0.95855	133.2	0.9457
480	0.97242	287	0.96688	287	0.95698	191	0.94107	133.4	0.95969	133.4	0.94516
482	0.98206	288	0.97451	288	0.94618	191.5	0.94139	133.6	0.95966	133.6	0.94651
484	0.97972	289	0.97436	289	0.93969	192	0.94319	133.8	0.95997	133.8	0.94842
486	0.9694	290	0.97585	290	0.9363	192.5	0.94099	134	0.9604	134	0.94974
488	0.97335	291	0.97912	291	0.94206	193	0.93893	134.2	0.96032	134.2	0.95122
490	0.96641	292	0.98394	292	0.94176	193.5	0.93928	134.4	0.96052	134.4	0.95207
492	0.97036	293	0.97798	293	0.94614	194	0.93861	134.6	0.96092	134.6	0.95326
494	0.96399	294	0.98241	294	0.95403	194.5	0.93983	134.8	0.96086	134.8	0.95389
496	0.96557	295	0.98022	295	0.95971	195	0.94005	135	0.95979	135	0.95364
498	0.96704	296	0.97198	296	0.96533	195.5	0.93846	135.2	0.95794	135.2	0.95263
500	0.96969	297	0.96908	297	0.95666	196	0.94046	135.4	0.95718	135.4	0.953
502	0.97767	298	0.97324	298	0.95271	196.5	0.94276	135.6	0.95652	135.6	0.95255
504	0.97369	299	0.96581	299	0.95288	197	0.94362	135.8	0.95557	135.8	0.9525
506	0.97152	300	0.96341	300	0.94628	197.5	0.94289	136	0.95367	136	0.95162
508	0.96942	301	0.96373	301	0.94296	198	0.94524	136.2	0.95278	136.2	0.95105
510	0.9677	302	0.96084	302	0.95121	198.5	0.95089	136.4	0.95172	136.4	0.95142
512	0.96734	303	0.959	303	0.9525	199	0.94972	136.6	0.94974	136.6	0.9504
514	0.96788	304	0.96169	304	0.94465	199.5	0.95122	136.8	0.94829	136.8	0.95193
516	0.96571	305	0.96324	305	0.94632	200	0.95399	137	0.94753	137	0.95293
518	0.97172	306	0.96574	306	0.94378	200.5	0.95372	137.2	0.94629	137.2	0.95385
520	0.96884	307	0.96521	307	0.94679	201	0.95229	137.4	0.94525	137.4	0.95348
522	0.97554	308	0.96502	308	0.94488	201.5	0.94912	137.6	0.94328	137.6	0.9535
524	0.97754	309	0.96014	309	0.94513	202	0.94553	137.8	0.94224	137.8	0.95203
526	0.98437	310	0.96199	310	0.94805	202.5	0.9435	138	0.9426	138	0.94895
528	0.98251	311	0.96345	311	0.94906	203	0.94254	138.2	0.94184	138.2	0.94637
530	0.97899	312	0.96172	312	0.94762	203.5	0.9401	138.4	0.94197	138.4	0.94474
532	0.97917	313	0.96674	313	0.9571	204	0.93703	138.6	0.94275	138.6	0.94258
534	0.9679	314	0.96894	314	0.95899	204.5	0.93577	138.8	0.94364	138.8	0.94121
536	0.95559	315	0.9718	315	0.95988	205	0.93697	139	0.94526	139	0.94021
538	0.96305	316	0.96585	316	0.95698	205.5	0.93623	139.2	0.94616	139.2	0.93955
540	0.96649	317	0.96844	317	0.95075	206	0.93639	139.4	0.94674	139.4	0.93928
542	0.97162	318	0.96238	318	0.9453	206.5	0.93804	139.6	0.94675	139.6	0.93808
544	0.96111	319	0.96098	319	0.94389	207	0.94094	139.8	0.94755	139.8	0.93787
546	0.96676	320	0.96454	320	0.93883	207.5	0.94177	140	0.9471	140	0.93851
548	0.97192	321	0.97281	321	0.93938	208	0.94136	140.2	0.9482	140.2	0.93891
550	0.96532	322	0.97503	322	0.94569	208.5	0.94174	140.4	0.94897	140.4	0.93952
552	0.95695	323	0.9737	323	0.94956	209	0.94196	140.6	0.94988	140.6	0.93883
554	0.96372	324	0.97664	324	0.9461	209.5	0.94034	140.8	0.95029	140.8	0.93829
556	0.96441	325	0.97394	325	0.94721	210	0.94283	141	0.95008	141	0.93578
558	0.97831	326	0.96862	326	0.9439	210.5	0.94101	141.2	0.95008	141.2	0.93395
560	0.97116	327	0.96074	327	0.94012	211	0.94121	141.4	0.95041	141.4	0.93373
562	0.9802	328	0.95954	328	0.93643	211.5	0.93987	141.6	0.9516	141.6	0.934
564	0.97865	329	0.95989	329	0.94061	212	0.93871	141.8	0.95279	141.8	0.93431
566	0.98165	330	0.95672	330	0.94158	212.5	0.935	142	0.95359	142	0.93446
568	0.97177	331	0.9577	331	0.94423	213	0.93314	142.2	0.95274	142.2	0.93637
570	0.97101	332	0.96411	332	0.94044	213.5	0.93164	142.4	0.95405	142.4	0.93716
572	0.95737	333	0.96765	333	0.9387	214	0.93142	142.6	0.95466	142.6	0.93795
574	0.95176	334	0.97208	334	0.9421	214.5	0.93153	142.8	0.95436	142.8	0.93906
576	0.94406	335	0.97392	335	0.93855	215	0.93168	143	0.95326	143	0.93987
578	0.95484	336	0.97685	336	0.93427	215.5	0.92973	143.2	0.9519	143.2	0.94081
580	0.95675	337	0.97441	337	0.9363	216	0.92886	143.4	0.9514	143.4	0.94133
582	0.95669	338	0.97423	338	0.93246	216.5	0.92519	143.6	0.95181	143.6	0.94163
584	0.96803	339	0.97598	339	0.93396	217	0.92522	143.8	0.95161	143.8	0.9421
586	0.97829	340	0.97574	340	0.93829	217.5	0.92311	144	0.95109	144	0.94265
588	0.98828	341	0.96771	341	0.94524	218	0.92393	144.2	0.95184	144.2	0.94213
590	0.97961	342	0.96978	342	0.94547	218.5	0.92641	144.4	0.951	144.4	0.94134
592	0.9791	343	0.97295	343	0.94922	219	0.92902	144.6	0.95024	144.6	0.94056
594	0.96717	344	0.96598	344	0.94925	219.5	0.9318	144.8	0.94948	144.8	0.93984
596	0.95809	345	0.96701	345	0.9476	220	0.93285	145	0.95006	145	0.93877
598	0.95828	346	0.97386	346	0.94262	220.5	0.93386	145.2	0.95099	145.2	0.9379
600	0.95707	347	0.97201	347	0.94024	221	0.93504	145.4	0.95035	145.4	0.93751
602	0.95769	348	0.96878	348	0.94067	221.5	0.93442	145.6	0.9492	145.6	0.93794
604	0.96385	349	0.97041	349	0.93353	222	0.93521	145.8	0.94848	145.8	0.93805
606	0.96666	350	0.96888	350	0.92968	222.5	0.93636	146	0.94716	146	0.93724
608	0.97437	351	0.96799	351	0.93367	223	0.93989	146.2	0.94643	146.2	0.9363
610	0.9621	352	0.97164	352	0.93563	223.5	0.93978	146.4	0.9465	146.4	0.9354
612	0.97055	353	0.97529	353	0.93888	224	0.94134	146.6	0.9452	146.6	0.93528
614	0.96874	354	0.9756	354	0.93921	224.5	0.94113	146.8	0.94424	146.8	0.93511
616	0.97343	355	0.98222	355	0.9471	225	0.93936	147	0.94317	147	0.93471
618	0.97858	356	0.97615	356	0.94738	225.5	0.9387	147.2	0.94288	147.2	0.93381
620	0.97312	357	0.97451	357	0.94786	226	0.9357	147.4	0.9421	147.4	0.93265
622	0.98085	358	0.97447	358	0.94543	226.5	0.93511	147.6	0.94145	147.6	0.93161
624	0.97587	359	0.97233	359	0.9501	227	0.93543	147.8	0.94091	147.8	0.93121
626	0.98397	360	0.96701	360	0.94619	227.5	0.93727	148	0.94106	148	0.93062
628	0.97893	361	0.97677	361	0.9433	228	0.93437	148.2	0.94056	148.2	0.93064
630	0.97215	362	0.97445	362	0.9505	228.5	0.93294	148.4	0.93972	148.4	0.93137
632	0.97125	363	0.97135	363	0.94843	229	0.93222	148.6	0.93922	148.6	0.93215
634	0.96983	364	0.96906	364	0.94719	229.5	0.93006	148.8	0.93818	148.8	0.93178
636	0.97651	365	0.97169	365	0.94708	230	0.92862	149	0.93739	149	0.93249
638	0.98573	366	0.97155	366	0.94709	230.5	0.92844	149.2	0.93644	149.2	0.93424
640	0.98566	367	0.97472	367	0.94245	231	0.92626	149.4	0.93573	149.4	0.93648
642	0.98335	368	0.97123	368	0.94491	231.5	0.92692	149.6	0.93623	149.6	0.93881
644	0.97833	369	0.97159	369	0.94086	232	0.92651	149.8	0.93729	149.8	0.9379
646	0.9733	370	0.97046	370	0.94114	232.5	0.92938	150	0.9378	150	0.9375
648	0.97461	371	0.9663	371	0.94098	233	0.92896	150.2	0.93806	150.2	0.93861
650	0.95547	372	0.96223	372	0.93513	233.5	0.93084	150.4	0.93764	150.4	0.9406
652	0.95912	373	0.96268	373	0.93222	234	0.92972	150.6	0.93709	150.6	0.94055
654	0.95469	374	0.9618	374	0.93924	234.5	0.92897	150.8	0.93705	150.8	0.94126
656	0.95965	375	0.9529	375	0.94336	235	0.93113	151	0.93733	151	0.942
658	0.95023	376	0.95198	376	0.94234	235.5	0.93091	151.2	0.93773	151.2	0.94253
660	0.94297	377	0.95589	377	0.94247	236	0.92993	151.4	0.93757	151.4	0.94313
662	0.94518	378	0.95689	378	0.94104	236.5	0.93141	151.6	0.93748	151.6	0.94305
664	0.94326	379	0.96017	379	0.93364	237	0.93259	151.8	0.93732	151.8	0.94239
666	0.9609	380	0.9657	380	0.924	237.5	0.93312	152	0.93766	152	0.94162
668	0.96313	381	0.96484	381	0.92732	238	0.92857	152.2	0.93711	152.2	0.94158
670	0.96688	382	0.96411	382	0.93021	238.5	0.92831	152.4	0.93894	152.4	0.94082
672	0.96125	383	0.9626	383	0.93144	239	0.9296	152.6	0.94067	152.6	0.93954
674	0.96691	384	0.9625	384	0.93096	239.5	0.93177	152.8	0.94297	152.8	0.93872
676	0.97553	385	0.96396	385	0.93701	240	0.93316	153	0.94553	153	0.93933
678	0.97541	386	0.96961	386	0.93934	240.5	0.93182	153.2	0.94737	153.2	0.93912
680	0.96573	387	0.96572	387	0.94128	241	0.93237	153.4	0.94856	153.4	0.93851
682	0.95835	388	0.97165	388	0.94381	241.5	0.93311	153.6	0.94951	153.6	0.93728
684	0.96014	389	0.97131	389	0.95009	242	0.93378	153.8	0.94916	153.8	0.93508
686	0.97053	390	0.97541	390	0.94979	242.5	0.9329	154	0.9483	154	0.934
688	0.97842	391	0.97088	391	0.947	243	0.93139	154.2	0.94774	154.2	0.9315
690	0.97437	392	0.97223	392	0.94256	243.5	0.93407	154.4	0.94821	154.4	0.92906
692	0.96881	393	0.97182	393	0.94187	244	0.93498	154.6	0.94884	154.6	0.92641
694	0.96721	394	0.96734	394	0.93523	244.5	0.93403	154.8	0.94997	154.8	0.92472
696	0.96718	395	0.959	395	0.93419	245	0.93226	155	0.95078	155	0.92296
698	0.96396	396	0.95898	396	0.93253	245.5	0.93315	155.2	0.9513	155.2	0.92149
700	0.96128	397	0.95934	397	0.93001	246	0.93233	155.4	0.95096	155.4	0.91956
702	0.96377	398	0.95629	398	0.93214	246.5	0.932	155.6	0.95062	155.6	0.91849
704	0.96754	399	0.96635	399	0.93608	247	0.9333	155.8	0.95105	155.8	0.91754
706	0.97013	400	0.96492	400	0.93632	247.5	0.93458	156	0.95128	156	0.91787
708	0.96225	401	0.96637	401	0.93947	248	0.93464	156.2	0.95053	156.2	0.91672
710	0.95797	402	0.96462	402	0.94622	248.5	0.93427	156.4	0.95002	156.4	0.91593
712	0.96421	403	0.96292	403	0.94115	249	0.93224	156.6	0.94794	156.6	0.91593
714	0.98168	404	0.9568	404	0.94124	249.5	0.92841	156.8	0.9464	156.8	0.91631
716	0.98563	405	0.96468	405	0.94212	250	0.92737	157	0.94309	157	0.91604
718	0.9772	406	0.96243	406	0.93718	250.5	0.92757	157.2	0.93999	157.2	0.91674
720	0.96443	407	0.95872	407	0.93765	251	0.92807	157.4	0.93685	157.4	0.91665
722	0.95971	408	0.95971	408	0.94047	251.5	0.92904	157.6	0.93511	157.6	0.91735
724	0.96518	409	0.95685	409	0.93954	252	0.92992	157.8	0.93382	157.8	0.91727
726	0.96777	410	0.94956	410	0.93646	252.5	0.9274	158	0.93497	158	0.91736
728	0.97198	411	0.94903	411	0.93944	253	0.92722	158.2	0.93532	158.2	0.91762
730	0.97244	412	0.9541	412	0.93698	253.5	0.92686	158.4	0.93507	158.4	0.91919
732	0.96567	413	0.95574	413	0.94021	254	0.92832	158.6	0.93408	158.6	0.92075
734	0.96718	414	0.96387	414	0.93911	254.5	0.93144	158.8	0.93194	158.8	0.921
736	0.96164	415	0.96428	415	0.9415	255	0.93366	159	0.92869	159	0.9207
738	0.96116	416	0.96512	416	0.93827	255.5	0.93486	159.2	0.92629	159.2	0.92016
740	0.96626	417	0.96339	417	0.93807	256	0.93242	159.4	0.92377	159.4	0.91892
742	0.95914	418	0.96372	418	0.93261	256.5	0.93091	159.6	0.92299	159.6	0.91877
744	0.96936	419	0.9589	419	0.93279	257	0.9287	159.8	0.92117	159.8	0.91803
746	0.95491	420	0.96307	420	0.93595	257.5	0.92908	160	0.91903	160	0.91796
748	0.95873	421	0.95931	421	0.93919	258	0.93071	160.2	0.91702	160.2	0.91712
750	0.95055	422	0.95682	422	0.93655	258.5	0.92942	160.4	0.916	160.4	0.91724
752	0.96418	423	0.9548	423	0.93886	259	0.93071	160.6	0.91579	160.6	0.91848
754	0.97505	424	0.95316	424	0.93531	259.5	0.93147	160.8	0.91536	160.8	0.91743
756	0.97792	425	0.94996	425	0.93059	260	0.92922	161	0.91493	161	0.91765
758	0.97588	426	0.95283	426	0.92935	260.5	0.92991	161.2	0.91574	161.2	0.91808
760	0.96233	427	0.95752	427	0.93484	261	0.92987	161.4	0.91701	161.4	0.91662
762	0.97459	428	0.96133	428	0.9361	261.5	0.93159	161.6	0.91926	161.6	0.91605
764	0.97308	429	0.9565	429	0.93935	262	0.93195	161.8	0.92002	161.8	0.9153
766	0.9758	430	0.95682	430	0.94137	262.5	0.9324	162	0.92079	162	0.91468
768	0.96666	431	0.95966	431	0.94235	263	0.93017	162.2	0.91942	162.2	0.91343
770	0.97187	432	0.95588	432	0.94159	263.5	0.9278	162.4	0.91908	162.4	0.91351
772	0.97531	433	0.95261	433	0.94248	264	0.92771	162.6	0.91886	162.6	0.9124
774	0.97588	434	0.95655	434	0.94465	264.5	0.92677	162.8	0.91914	162.8	0.91101
776	0.9797	435	0.95872	435	0.94802	265	0.92543	163	0.92021	163	0.91132
778	0.99148	436	0.95434	436	0.94612	265.5	0.92368	163.2	0.92073	163.2	0.91376
780	0.98893	437	0.95958	437	0.94682	266	0.92226	163.4	0.92085	163.4	0.91496
782	0.97201	438	0.95853	438	0.94339	266.5	0.91957	163.6	0.92074	163.6	0.91692
784	0.96189	439	0.96176	439	0.94541	267	0.9213	163.8	0.92077	163.8	0.91798
786	0.95387	440	0.95638	440	0.93779	267.5	0.92255	164	0.92142	164	0.91911
788	0.96155	441	0.95415	441	0.93831	268	0.92066	164.2	0.92384	164.2	0.91985
790	0.96263	442	0.94939	442	0.93734	268.5	0.9196	164.4	0.92599	164.4	0.91932
792	0.97431	443	0.94894	443	0.93952	269	0.92232	164.6	0.92885	164.6	0.91998
794	0.9806	444	0.94903	444	0.93342	269.5	0.92035	164.8	0.92988	164.8	0.91974
796	0.97611	445	0.95648	445	0.93199	270	0.92024	165	0.9304	165	0.92048
798	0.96831	446	0.9572	446	0.92983	270.5	0.91881	165.2	0.93021	165.2	0.9205
800	0.97618	447	0.96048	447	0.92847	271	0.91979	165.4	0.93088	165.4	0.92038
802	0.97979	448	0.96121	448	0.9272	271.5	0.92164	165.6	0.93147	165.6	0.92168
804	0.97547	449	0.95597	449	0.92814	272	0.9217	165.8	0.93153	165.8	0.92184
806	0.95953	450	0.95361	450	0.93566	272.5	0.92066	166	0.93141	166	0.92212
808	0.95765	451	0.95592	451	0.93795	273	0.91843	166.2	0.93115	166.2	0.92323
810	0.96387	452	0.95396	452	0.941	273.5	0.92234	166.4	0.93054	166.4	0.92321
812	0.96244	453	0.95285	453	0.93545	274	0.92268	166.6	0.92935	166.6	0.92261
814	0.96401	454	0.95457	454	0.9338	274.5	0.92169	166.8	0.92807	166.8	0.92278
816	0.97072	455	0.94867	455	0.93709	275	0.92198	167	0.92826	167	0.92304
818	0.97135	456	0.95014	456	0.94122	275.5	0.92169	167.2	0.92901	167.2	0.92271
820	0.96386	457	0.94387	457	0.93754	276	0.92372	167.4	0.93018	167.4	0.92093
822	0.95891	458	0.93933	458	0.94429	276.5	0.92614	167.6	0.93084	167.6	0.92115
824	0.95875	459	0.93787	459	0.94836	277	0.92426	167.8	0.93199	167.8	0.9203
826	0.96319	460	0.94011	460	0.9447	277.5	0.92658	168	0.93229	168	0.91993
828	0.95974	461	0.93764	461	0.93615	278	0.92761	168.2	0.93366	168.2	0.91937
830	0.96023	462	0.94255	462	0.93659	278.5	0.92814	168.4	0.93305	168.4	0.91793
832	0.96869	463	0.94779	463	0.93391	279	0.92716	168.6	0.93239	168.6	0.91818
834	0.97233	464	0.95061	464	0.9311	279.5	0.92943	168.8	0.93143	168.8	0.91781
836	0.96967	465	0.94897	465	0.923	280	0.92948	169	0.9306	169	0.91634
838	0.966	466	0.94707	466	0.93224	280.5	0.92848	169.2	0.92972	169.2	0.91491
840	0.96008	467	0.94849	467	0.93431	281	0.92804	169.4	0.93016	169.4	0.91358
842	0.97091	468	0.94675	468	0.93172	281.5	0.92614	169.6	0.9294	169.6	0.91265
844	0.96878	469	0.94798	469	0.93658	282	0.92338	169.8	0.92856	169.8	0.91128
846	0.97326	470	0.94994	470	0.9467	282.5	0.92406	170	0.92684	170	0.91029
848	0.96257	471	0.95618	471	0.94682	283	0.92298	170.2	0.92581	170.2	0.90839
850	0.95368	472	0.9609	472	0.94591	283.5	0.91993	170.4	0.92545	170.4	0.9069
852	0.95722	473	0.9693	473	0.9555	284	0.91877	170.6	0.92656	170.6	0.90823
854	0.95708	474	0.97355	474	0.95138	284.5	0.91771	170.8	0.92743	170.8	0.91022
856	0.96407	475	0.9785	475	0.94412	285	0.9165	171	0.92783	171	0.9123
858	0.96185	476	0.97788	476	0.93854	285.5	0.91849	171.2	0.9276	171.2	0.91411
860	0.95665	477	0.97293	477	0.93157	286	0.92225	171.4	0.92752	171.4	0.91443
862	0.95949	478	0.97319	478	0.9306	286.5	0.92225	171.6	0.92718	171.6	0.91535
864	0.96219	479	0.96978	479	0.93023	287	0.92357	171.8	0.92763	171.8	0.91551
866	0.97687	480	0.96357	480	0.93322	287.5	0.92291	172	0.92711	172	0.91595
868	0.97423	481	0.96009	481	0.93459	288	0.92183	172.2	0.9263	172.2	0.91676
870	0.97598	482	0.95752	482	0.93843	288.5	0.92291	172.4	0.9259	172.4	0.91768
872	0.97131	483	0.95887	483	0.92937	289	0.92312	172.6	0.92521	172.6	0.91875
874	0.97322	484	0.96103	484	0.93496	289.5	0.92133	172.8	0.92583	172.8	0.91926
876	0.96976	485	0.96668	485	0.93528	290	0.92105	173	0.92456	173	0.92063
878	0.96675	486	0.96343	486	0.9341	290.5	0.92163	173.2	0.92438	173.2	0.92161
880	0.96543	487	0.96224	487	0.93596	291	0.91942	173.4	0.9254	173.4	0.92236
882	0.96649	488	0.94948	488	0.94327	291.5	0.91747	173.6	0.92527	173.6	0.92255
884	0.96587	489	0.94365	489	0.93656	292	0.91794	173.8	0.9255	173.8	0.92287
886	0.97049	490	0.94308	490	0.92669	292.5	0.9177	174	0.92534	174	0.9238
888	0.96928	491	0.95094	491	0.92812	293	0.91996	174.2	0.92558	174.2	0.92517
890	0.96492	492	0.95853	492	0.9273	293.5	0.92016	174.4	0.92672	174.4	0.92707
892	0.96288	493	0.96609	493	0.92403	294	0.91771	174.6	0.92695	174.6	0.92822
894	0.95731	494	0.96577	494	0.9303	294.5	0.91985	174.8	0.92576	174.8	0.92763
896	0.96631	495	0.9628	495	0.94101	295	0.92159	175	0.92497	175	0.92565
898	0.96585	496	0.95735	496	0.94149	295.5	0.92232	175.2	0.92565	175.2	0.92221
900	0.97074	497	0.95262	497	0.94264	296	0.92311	175.4	0.92493	175.4	0.91933
902	0.95938	498	0.95047	498	0.94599	296.5	0.92213	175.6	0.92364	175.6	0.91904
904	0.95673	499	0.95031	499	0.94647	297	0.9242	175.8	0.92419	175.8	0.91763
906	0.94829	500	0.94723	500	0.94442	297.5	0.92386	176	0.92487	176	0.91621
908	0.95347	501	0.94642	501	0.94408	298	0.925	176.2	0.92565	176.2	0.91553
910	0.96434	502	0.94684	502	0.94208	298.5	0.92552	176.4	0.92794	176.4	0.91462
912	0.96918	503	0.94343	503	0.93834	299	0.92851	176.6	0.9278	176.6	0.91331
914	0.96682	504	0.94057	504	0.93304	299.5	0.93068	176.8	0.9286	176.8	0.91198
916	0.9531	505	0.93949	505	0.92955	300	0.92774	177	0.92798	177	0.91094
918	0.95379	506	0.94182	506	0.92578	300.5	0.9257	177.2	0.92831	177.2	0.909
920	0.96063	507	0.9437	507	0.92611	301	0.92629	177.4	0.92773	177.4	0.90802
922	0.95867	508	0.94857	508	0.93314	301.5	0.92619	177.6	0.92603	177.6	0.90778
924	0.95654	509	0.95624	509	0.93108	302	0.92731	177.8	0.92513	177.8	0.90836
926	0.95219	510	0.96408	510	0.93647	302.5	0.92643	178	0.92514	178	0.90859
928	0.96089	511	0.96502	511	0.93707	303	0.92704	178.2	0.92611	178.2	0.90863
930	0.97249	512	0.96266	512	0.93703	303.5	0.92413	178.4	0.92669	178.4	0.90807
932	0.97589	513	0.96564	513	0.92733	304	0.92255	178.6	0.92512	178.6	0.90784
934	0.96867	514	0.96122	514	0.93478	304.5	0.91884	178.8	0.92406	178.8	0.9075
936	0.96087	515	0.95896	515	0.93164	305	0.91817	179	0.92427	179	0.90767
938	0.95963	516	0.9611	516	0.92998	305.5	0.92227	179.2	0.92433	179.2	0.90715
940	0.96434	517	0.96202	517	0.92572	306	0.92595	179.4	0.92335	179.4	0.90781
942	0.96551	518	0.95666	518	0.92834	306.5	0.92608	179.6	0.92319	179.6	0.90748
944	0.96707	519	0.95547	519	0.92174	307	0.92494	179.8	0.92371	179.8	0.90737
946	0.97123	520	0.95814	520	0.91869	307.5	0.92417	180	0.92223	180	0.90776
948	0.97215	521	0.95851	521	0.92211	308	0.92239	180.2	0.92063	180.2	0.90671
950	0.95887	522	0.96078	522	0.92189	308.5	0.92066	180.4	0.92035	180.4	0.90521
952	0.94264	523	0.95998	523	0.92153	309	0.92196	180.6	0.91855	180.6	0.90427
954	0.94184	524	0.96541	524	0.92448	309.5	0.92329	180.8	0.91873	180.8	0.90357
956	0.95122	525	0.96599	525	0.92872	310	0.92378	181	0.91905	181	0.90292
958	0.96189	526	0.96412	526	0.92094	310.5	0.92161	181.2	0.91984	181.2	0.90124
960	0.96936	527	0.9603	527	0.9268	311	0.91779	181.4	0.92072	181.4	0.89967
962	0.96559	528	0.95909	528	0.92621	311.5	0.91521	181.6	0.92294	181.6	0.89813
964	0.96535	529	0.95295	529	0.92283	312	0.913	181.8	0.92409	181.8	0.89823
966	0.96209	530	0.95002	530	0.92188	312.5	0.91309	182	0.92533	182	0.89742
968	0.97662	531	0.95161	531	0.93377	313	0.91114	182.2	0.92475	182.2	0.89637
970	0.97579	532	0.95735	532	0.93355	313.5	0.91028	182.4	0.9239	182.4	0.89561
972	0.96676	533	0.95918	533	0.93273	314	0.91286	182.6	0.92453	182.6	0.89522
974	0.95873	534	0.95657	534	0.93691	314.5	0.9121	182.8	0.92588	182.8	0.89348
976	0.95875	535	0.95919	535	0.93779	315	0.91117	183	0.92525	183	0.89161
978	0.95171	536	0.9558	536	0.92643	315.5	0.91031	183.2	0.92489	183.2	0.8905
980	0.94253	537	0.95092	537	0.9214	316	0.91116	183.4	0.92563	183.4	0.89151
982	0.94443	538	0.95617	538	0.9261	316.5	0.91079	183.6	0.92682	183.6	0.89177
984	0.95478	539	0.95973	539	0.92647	317	0.90984	183.8	0.92812	183.8	0.8929
986	0.96077	540	0.95888	540	0.92638	317.5	0.90982	184	0.92825	184	0.89309
988	0.95595	541	0.96458	541	0.93081	318	0.91012	184.2	0.92879	184.2	0.89414
990	0.95688	542	0.96901	542	0.93953	318.5	0.91351	184.4	0.92847	184.4	0.89593
992	0.96548	543	0.96955	543	0.93018	319	0.91635	184.6	0.92827	184.6	0.89724
994	0.97483	544	0.97228	544	0.92502	319.5	0.91756	184.8	0.92854	184.8	0.89677
996	0.97573	545	0.96836	545	0.92551	320	0.91969	185	0.92769	185	0.89724
998	0.95988	546	0.96013	546	0.9303	320.5	0.91885	185.2	0.92718	185.2	0.89854
1000	0.95495	547	0.95469	547	0.92657	321	0.91757	185.4	0.92659	185.4	0.9
1002	0.95495	548	0.9528	548	0.93213	321.5	0.91648	185.6	0.9255	185.6	0.90095
1004	0.95925	549	0.95407	549	0.93266	322	0.91731	185.8	0.92354	185.8	0.90156
1006	0.96141	550	0.94869	550	0.92926	322.5	0.91824	186	0.92285	186	0.90109
1008	0.95489	551	0.95082	551	0.92746	323	0.91791	186.2	0.92207	186.2	0.90102
1010	0.96659	552	0.9517	552	0.92873	323.5	0.91691	186.4	0.92289	186.4	0.90087
1012	0.96404	553	0.94872	553	0.93069	324	0.91627	186.6	0.92272	186.6	0.89986
1014	0.96474	554	0.94755	554	0.93646	324.5	0.91526	186.8	0.92244	186.8	0.89846
1016	0.96113	555	0.95429	555	0.93641	325	0.9137	187	0.92202	187	0.89696
1018	0.96466	556	0.95745	556	0.93348	325.5	0.91158	187.2	0.92325	187.2	0.89735
1020	0.97312	557	0.95766	557	0.92857	326	0.91342	187.4	0.92371	187.4	0.89798
1022	0.96715	558	0.96253	558	0.92602	326.5	0.91592	187.6	0.92284	187.6	0.8974
1024	0.96579	559	0.96041	559	0.92146	327	0.91729	187.8	0.92285	187.8	0.89681
1026	0.95961	560	0.95837	560	0.92362	327.5	0.91953	188	0.92276	188	0.8973
1028	0.9658	561	0.95466	561	0.91942	328	0.92203	188.2	0.92311	188.2	0.89721
1030	0.9653	562	0.95553	562	0.91701	328.5	0.92344	188.4	0.92452	188.4	0.89586
1032	0.96691	563	0.95581	563	0.91881	329	0.92484	188.6	0.92688	188.6	0.89563
1034	0.96394	564	0.95407	564	0.92086	329.5	0.92541	188.8	0.92793	188.8	0.89569
1036	0.96089	565	0.9562	565	0.92315	330	0.92309	189	0.92878	189	0.89672
1038	0.95539	566	0.95773	566	0.92723	330.5	0.9205	189.2	0.9286	189.2	0.89762
1040	0.95334	567	0.95708	567	0.9364	331	0.92203	189.4	0.92755	189.4	0.89824
1042	0.95254	568	0.95132	568	0.93954	331.5	0.9218	189.6	0.92702	189.6	0.89925
1044	0.95739	569	0.95406	569	0.93401	332	0.92075	189.8	0.9278	189.8	0.90062
1046	0.96272	570	0.95057	570	0.93352	332.5	0.92028	190	0.92789	190	0.90234
1048	0.96685	571	0.94815	571	0.93676	333	0.91844	190.2	0.92863	190.2	0.90341
1050	0.96843	572	0.9521	572	0.933	333.5	0.91576	190.4	0.92882	190.4	0.90461
1052	0.96547	573	0.9585	573	0.92699	334	0.91421	190.6	0.92759	190.6	0.90537
1054	0.96366	574	0.96085	574	0.92922	334.5	0.9124	190.8	0.92854	190.8	0.90605
1056	0.95714	575	0.96568	575	0.9311	335	0.91134	191	0.92946	191	0.90653
1058	0.95295	576	0.97075	576	0.9266	335.5	0.91093	191.2	0.92999	191.2	0.90818
1060	0.94639	577	0.96498	577	0.92967	336	0.91	191.4	0.93022	191.4	0.90886
1062	0.95007	578	0.96111	578	0.93638	336.5	0.90834	191.6	0.93099	191.6	0.90886
1064	0.94791	579	0.96187	579	0.93823	337	0.90739	191.8	0.93173	191.8	0.90969
1066	0.95989	580	0.95987	580	0.93853	337.5	0.90839	192	0.93135	192	0.91009
1068	0.9651	581	0.95904	581	0.94227	338	0.90784	192.2	0.93031	192.2	0.90971
1070	0.97408	582	0.96073	582	0.93663	338.5	0.90614	192.4	0.9304	192.4	0.90899
1072	0.97018	583	0.95769	583	0.93022	339	0.90549	192.6	0.9289	192.6	0.90832
1074	0.96267	584	0.95617	584	0.93045	339.5	0.9064	192.8	0.92605	192.8	0.90787
1076	0.95684	585	0.95167	585	0.92594	340	0.90541	193	0.92418	193	0.90619
1078	0.95224	586	0.95023	586	0.92912	340.5	0.90385	193.2	0.92285	193.2	0.90583
1080	0.95633	587	0.95231	587	0.93112	341	0.90318	193.4	0.9226	193.4	0.905
1082	0.96282	588	0.9575	588	0.9343	341.5	0.90597	193.6	0.92253	193.6	0.90327
1084	0.96494	589	0.95658	589	0.93228	342	0.90652	193.8	0.92414	193.8	0.90113
1086	0.95854	590	0.95646	590	0.92959	342.5	0.90576	194	0.92295	194	0.89879
1088	0.96194	591	0.95344	591	0.92351	343	0.90702	194.2	0.9236	194.2	0.89721
1090	0.96078	592	0.95231	592	0.92017	343.5	0.90828	194.4	0.92382	194.4	0.89533
1092	0.96923	593	0.94875	593	0.91902	344	0.90837	194.6	0.92474	194.6	0.89343
1094	0.95531	594	0.951	594	0.91443	344.5	0.90936	194.8	0.92711	194.8	0.89247
1096	0.95737	595	0.95422	595	0.915	345	0.9112	195	0.92754	195	0.89017
1098	0.94891	596	0.95589	596	0.91641	345.5	0.91292	195.2	0.92656	195.2	0.88929
1100	0.96066	597	0.95055	597	0.92096	346	0.9123	195.4	0.92752	195.4	0.88929
1102	0.9584	598	0.947	598	0.91756	346.5	0.91503	195.6	0.92772	195.6	0.88989
1104	0.96386	599	0.9472	599	0.92026	347	0.91372	195.8	0.92807	195.8	0.89034
1106	0.95755	600	0.95362	600	0.92691	347.5	0.91478	196	0.92904	196	0.89072
1108	0.95118	601	0.9557	601	0.92355	348	0.91614	196.2	0.92973	196.2	0.89203
1110	0.95022	602	0.96356	602	0.92022	348.5	0.91441	196.4	0.92993	196.4	0.8922
1112	0.95224	603	0.96345	603	0.92191	349	0.91391	196.6	0.9291	196.6	0.89294
1114	0.9625	604	0.96257	604	0.92507	349.5	0.91545	196.8	0.92861	196.8	0.89312
1116	0.96513	605	0.95992	605	0.92226	350	0.91613	197	0.92924	197	0.89332
1118	0.95354	606	0.95742	606	0.92788	350.5	0.9156	197.2	0.92918	197.2	0.89453
1120	0.94886	607	0.96072	607	0.93456	351	0.91633	197.4	0.92867	197.4	0.89531
1122	0.95986	608	0.96251	608	0.93597	351.5	0.91835	197.6	0.92899	197.6	0.89653
1124	0.96681	609	0.96254	609	0.9406	352	0.91752	197.8	0.92912	197.8	0.8983
1126	0.96574	610	0.95989	610	0.93711	352.5	0.9173	198	0.92865	198	0.9002
1128	0.95304	611	0.96119	611	0.93174	353	0.91645	198.2	0.92939	198.2	0.90191
1130	0.96688	612	0.95073	612	0.92616	353.5	0.91331	198.4	0.92978	198.4	0.90228
1132	0.97335	613	0.95291	613	0.92021	354	0.9142	198.6	0.9293	198.6	0.90229
1134	0.96976	614	0.94909	614	0.91434	354.5	0.91529	198.8	0.92945	198.8	0.90207
1136	0.96304	615	0.95247	615	0.91879	355	0.91256	199	0.92748	199	0.90253
1138	0.96611	616	0.95189	616	0.91962	355.5	0.91199	199.2	0.92688	199.2	0.90414
1140	0.97439	617	0.95472	617	0.91587	356	0.91165	199.4	0.92778	199.4	0.90419
1142	0.96657	618	0.95373	618	0.92322	356.5	0.9106	199.6	0.92657	199.6	0.90278
1144	0.95783	619	0.95314	619	0.928	357	0.91151	199.8	0.92775	199.8	0.90159
1146	0.94798	620	0.94471	620	0.92697	357.5	0.91168	200	0.92736	200	0.90144
1148	0.95101	621	0.94696	621	0.93012	358	0.91446	200.2	0.92607	200.2	0.90038
1150	0.951	622	0.94797	622	0.9354	358.5	0.91058	200.4	0.92574	200.4	0.89843
1152	0.95572	623	0.94904	623	0.93076	359	0.91106	200.6	0.92619	200.6	0.89693
1154	0.95876	624	0.94897	624	0.93077	359.5	0.91115	200.8	0.92614	200.8	0.8971
1156	0.96201	625	0.95368	625	0.9315	360	0.90936	201	0.92705	201	0.89677
1158	0.96134	626	0.95505	626	0.92835	360.5	0.91017	201.2	0.92776	201.2	0.89747
1160	0.95677	627	0.9574	627	0.92201	361	0.9113	201.4	0.92817	201.4	0.89692
1162	0.95666	628	0.95794	628	0.92365	361.5	0.91073	201.6	0.92874	201.6	0.89547
1164	0.9632	629	0.96524	629	0.91538	362	0.91125	201.8	0.92839	201.8	0.89382
1166	0.96774	630	0.9678	630	0.91262	362.5	0.90772	202	0.92835	202	0.89292
1168	0.97091	631	0.9634	631	0.91725	363	0.90503	202.2	0.92647	202.2	0.89265
1170	0.97256	632	0.96139	632	0.92333	363.5	0.90309	202.4	0.92584	202.4	0.89164
1172	0.96692	633	0.9571	633	0.9191	364	0.904	202.6	0.92435	202.6	0.89017
1174	0.96146	634	0.94785	634	0.92676	364.5	0.90493	202.8	0.92343	202.8	0.89065
1176	0.95845	635	0.94691	635	0.9194	365	0.90647	203	0.92125	203	0.89085
1178	0.96244	636	0.94812	636	0.91446	365.5	0.90711	203.2	0.91986	203.2	0.88966
1180	0.96533	637	0.94735	637	0.91087	366	0.90952	203.4	0.91774	203.4	0.8895
1182	0.95542	638	0.95108	638	0.9133	366.5	0.91045	203.6	0.91499	203.6	0.89018
1184	0.96135	639	0.95465	639	0.91066	367	0.90797	203.8	0.91359	203.8	0.89088
1186	0.96225	640	0.95421	640	0.91702	367.5	0.90697	204	0.91204	204	0.89029
1188	0.96676	641	0.94798	641	0.91879	368	0.91039	204.2	0.91216	204.2	0.88846
1190	0.96256	642	0.9465	642	0.91627	368.5	0.91376	204.4	0.91287	204.4	0.88726
1192	0.96537	643	0.94622	643	0.91566	369	0.91353	204.6	0.9128	204.6	0.88634
1194	0.96455	644	0.94589	644	0.91534	369.5	0.91661	204.8	0.91314	204.8	0.88577
1196	0.95371	645	0.94749	645	0.9178	370	0.91838	205	0.91366	205	0.88417
1198	0.94485	646	0.95191	646	0.91792	370.5	0.91611	205.2	0.91344	205.2	0.88547
1200	0.95568	647	0.95305	647	0.92784	371	0.91614	205.4	0.91312	205.4	0.88452
1202	0.96746	648	0.94853	648	0.93115	371.5	0.91395	205.6	0.91291	205.6	0.88614
1204	0.97453	649	0.94768	649	0.92699	372	0.90979	205.8	0.91346	205.8	0.88831
1206	0.96952	650	0.9472	650	0.927	372.5	0.91067	206	0.91331	206	0.8898
1208	0.96341	651	0.94738	651	0.9311	373	0.91207	206.2	0.9128	206.2	0.89078
1210	0.95103	652	0.944	652	0.92185	373.5	0.91003	206.4	0.91292	206.4	0.89148
1212	0.94836	653	0.95169	653	0.9205	374	0.90926	206.6	0.91398	206.6	0.89213
1214	0.9555	654	0.9481	654	0.92378	374.5	0.90957	206.8	0.91415	206.8	0.89286
1216	0.96416	655	0.94797	655	0.92542	375	0.90718	207	0.9135	207	0.89285
1218	0.95839	656	0.94562	656	0.92352	375.5	0.90498	207.2	0.91399	207.2	0.8928
1220	0.94933	657	0.94859	657	0.92224	376	0.90533	207.4	0.91538	207.4	0.89346
1222	0.95146	658	0.94296	658	0.92689	376.5	0.90649	207.6	0.91576	207.6	0.89407
1224	0.95978	659	0.94542	659	0.92997	377	0.9074	207.8	0.91657	207.8	0.89454
1226	0.96821	660	0.94574	660	0.92635	377.5	0.90874	208	0.91638	208	0.89567
1228	0.96814	661	0.9466	661	0.92658	378	0.91002	208.2	0.91532	208.2	0.89726
1230	0.96374	662	0.94521	662	0.92592	378.5	0.90942	208.4	0.91344	208.4	0.89781
1232	0.95882	663	0.95008	663	0.92167	379	0.91169	208.6	0.91287	208.6	0.89749
1234	0.96587	664	0.95186	664	0.91673	379.5	0.91188	208.8	0.91295	208.8	0.89866
1236	0.96411	665	0.94864	665	0.91501	380	0.91103	209	0.91257	209	0.89958
1238	0.96201	666	0.9537	666	0.91176	380.5	0.91252	209.2	0.91213	209.2	0.90076
1240	0.96329	667	0.95813	667	0.91928	381	0.91238	209.4	0.91237	209.4	0.90046
1242	0.95936	668	0.95667	668	0.91151	381.5	0.91015	209.6	0.91211	209.6	0.90006
1244	0.96979	669	0.95755	669	0.91103	382	0.90821	209.8	0.91187	209.8	0.89776
1246	0.95737	670	0.95751	670	0.91776	382.5	0.9086	210	0.91017	210	0.89474
1248	0.96997	671	0.95748	671	0.91231	383	0.91055	210.2	0.90948	210.2	0.89299
1250	0.96338	672	0.95144	672	0.90923	383.5	0.90954	210.4	0.90942	210.4	0.89127
1252	0.97155	673	0.94752	673	0.91186	384	0.90885	210.6	0.90981	210.6	0.8906
1254	0.96586	674	0.94776	674	0.90768	384.5	0.90934	210.8	0.90826	210.8	0.89121
1256	0.96037	675	0.94454	675	0.89638	385	0.90919	211	0.90737	211	0.89252
1258	0.95963	676	0.94043	676	0.89741	385.5	0.90789	211.2	0.90881	211.2	0.89312
1260	0.95049	677	0.94073	677	0.89289	386	0.9052	211.4	0.91034	211.4	0.89233
1262	0.96104	678	0.94748	678	0.8959	386.5	0.90423	211.6	0.91083	211.6	0.89245
1264	0.95555	679	0.95113	679	0.90257	387	0.90484	211.8	0.91118	211.8	0.89183
1266	0.95608	680	0.96105	680	0.90824	387.5	0.90555	212	0.91101	212	0.89193
1268	0.94497	681	0.96273	681	0.91262	388	0.90603	212.2	0.91136	212.2	0.89093
1270	0.94306	682	0.96424	682	0.91741	388.5	0.90505	212.4	0.91227	212.4	0.89006
1272	0.95159	683	0.95837	683	0.91692	389	0.90351	212.6	0.91311	212.6	0.88989
1274	0.95785	684	0.95385	684	0.91454	389.5	0.90278	212.8	0.91184	212.8	0.89042
1276	0.95702	685	0.95147	685	0.9171	390	0.90182	213	0.911	213	0.89021
1278	0.95029	686	0.95159	686	0.91633	390.5	0.90281	213.2	0.91001	213.2	0.8904
1280	0.94386	687	0.95147	687	0.9164	391	0.90668	213.4	0.90865	213.4	0.88993
1282	0.9468	688	0.94658	688	0.91413	391.5	0.90905	213.6	0.9086	213.6	0.88978
1284	0.95067	689	0.94444	689	0.91508	392	0.91265	213.8	0.9092	213.8	0.89063
1286	0.95744	690	0.94155	690	0.90955	392.5	0.91392	214	0.90966	214	0.89209
1288	0.96196	691	0.94	691	0.90914	393	0.91367	214.2	0.91064	214.2	0.89395
1290	0.9603	692	0.94104	692	0.90805	393.5	0.91495	214.4	0.91117	214.4	0.89479
1292	0.95527	693	0.94903	693	0.90969	394	0.91396	214.6	0.91198	214.6	0.89568
1294	0.95317	694	0.95379	694	0.90667	394.5	0.91808	214.8	0.91264	214.8	0.89525
1296	0.95707	695	0.94776	695	0.90819	395	0.91938	215	0.9135	215	0.89452
1298	0.95257	696	0.94562	696	0.90795	395.5	0.91985	215.2	0.91457	215.2	0.89373
1300	0.95362	697	0.9451	697	0.89983	396	0.91784	215.4	0.91387	215.4	0.89399
1302	0.95195	698	0.93633	698	0.89855	396.5	0.9166	215.6	0.91167	215.6	0.8955
1304	0.96364	699	0.93737	699	0.90222	397	0.91465	215.8	0.91062	215.8	0.89668
1306	0.96195	700	0.94691	700	0.90549	397.5	0.91196	216	0.91154	216	0.89816
1308	0.95799	701	0.94811	701	0.90617	398	0.91036	216.2	0.91157	216.2	0.89802
1310	0.95606	702	0.95187	702	0.91603	398.5	0.91121	216.4	0.91228	216.4	0.89793
1312	0.95639	703	0.95932	703	0.91997	399	0.9098	216.6	0.91255	216.6	0.8972
1314	0.96471	704	0.95659	704	0.92143	399.5	0.91218	216.8	0.91259	216.8	0.89749
1316	0.96839	705	0.95267	705	0.92232	400	0.90953	217	0.91347	217	0.89784
1318	0.96381	706	0.95686	706	0.92162	400.5	0.90805	217.2	0.91341	217.2	0.89819
1320	0.96303	707	0.96037	707	0.91826	401	0.90664	217.4	0.91309	217.4	0.89722
1322	0.95605	708	0.95197	708	0.92326	401.5	0.90736	217.6	0.91388	217.6	0.89739
1324	0.95749	709	0.95247	709	0.91642	402	0.90604	217.8	0.91362	217.8	0.89733
1326	0.95048	710	0.95385	710	0.90718	402.5	0.90924	218	0.91161	218	0.897
1328	0.94164	711	0.94982	711	0.90981	403	0.90986	218.2	0.9111	218.2	0.89611
1330	0.94133	712	0.94843	712	0.91695	403.5	0.9117	218.4	0.91097	218.4	0.8954
1332	0.94333	713	0.95576	713	0.90749	404	0.91104	218.6	0.91168	218.6	0.89483
1334	0.95512	714	0.95252	714	0.91209	404.5	0.91077	218.8	0.91116	218.8	0.89473
1336	0.95153	715	0.94513	715	0.91699	405	0.90968	219	0.91091	219	0.89395
1338	0.95577	716	0.94445	716	0.91834	405.5	0.91149	219.2	0.91104	219.2	0.89318
1340	0.9583	717	0.94019	717	0.91662	406	0.91133	219.4	0.91075	219.4	0.89186
1342	0.96748	718	0.94274	718	0.91789	406.5	0.91145	219.6	0.91037	219.6	0.89081
1344	0.96679	719	0.9438	719	0.91524	407	0.91529	219.8	0.90969	219.8	0.8907
1346	0.96178	720	0.95101	720	0.92191	407.5	0.91737	220	0.90837	220	0.88964
1348	0.96545	721	0.95277	721	0.91865	408	0.91662	220.2	0.90677	220.2	0.88861
1350	0.96843	722	0.9485	722	0.9164	408.5	0.91724	220.4	0.90682	220.4	0.88837
1352	0.96778	723	0.94949	723	0.92339	409	0.91571	220.6	0.90487	220.6	0.8893
1354	0.96117	724	0.94791	724	0.92863	409.5	0.91618	220.8	0.90253	220.8	0.8913
1356	0.96787	725	0.94809	725	0.92244	410	0.91636	221	0.90113	221	0.8918
1358	0.96978	726	0.94947	726	0.92495	410.5	0.91617	221.2	0.89932	221.2	0.8918
1360	0.96393	727	0.94685	727	0.92893	411	0.91637	221.4	0.89882	221.4	0.89179
1362	0.95373	728	0.9445	728	0.92492	411.5	0.91719	221.6	0.89924	221.6	0.89334
1364	0.96005	729	0.94196	729	0.91695	412	0.91656	221.8	0.9	221.8	0.89368
1366	0.96623	730	0.94238	730	0.9193	412.5	0.91225	222	0.89931	222	0.89326
1368	0.96491	731	0.94263	731	0.91673	413	0.91116	222.2	0.90101	222.2	0.89154
1370	0.95882	732	0.95657	732	0.9111	413.5	0.90913	222.4	0.90202	222.4	0.89228
1372	0.96044	733	0.95717	733	0.91067	414	0.90772	222.6	0.90228	222.6	0.89171
1374	0.95692	734	0.96231	734	0.91497	414.5	0.90702	222.8	0.90202	222.8	0.89073
1376	0.95737	735	0.96258	735	0.91213	415	0.90477	223	0.90146	223	0.88926
1378	0.95827	736	0.96585	736	0.9145	415.5	0.90393	223.2	0.9001	223.2	0.89014
1380	0.9694	737	0.95869	737	0.91072	416	0.90257	223.4	0.89995	223.4	0.89028
1382	0.96558	738	0.96014	738	0.91019	416.5	0.8983	223.6	0.89999	223.6	0.89087
1384	0.96421	739	0.9622	739	0.90871	417	0.89616	223.8	0.90154	223.8	0.89039
1386	0.95682	740	0.96062	740	0.90936	417.5	0.89575	224	0.90259	224	0.88874
1388	0.95709	741	0.95809	741	0.90413	418	0.897	224.2	0.90483	224.2	0.88807
1390	0.95317	742	0.95925	742	0.90572	418.5	0.89824	224.4	0.90573	224.4	0.88729
1392	0.9622	743	0.95042	743	0.91054	419	0.90338	224.6	0.9069	224.6	0.88579
1394	0.96882	744	0.95039	744	0.91256	419.5	0.90753	224.8	0.90923	224.8	0.88465
1396	0.97089	745	0.9462	745	0.91363	420	0.90732	225	0.91044	225	0.88288
1398	0.96105	746	0.94185	746	0.91316	420.5	0.90837	225.2	0.90987	225.2	0.88172
1400	0.96272	747	0.94197	747	0.91713	421	0.90782	225.4	0.91058	225.4	0.88023
1402	0.95989	748	0.94534	748	0.90961	421.5	0.90775	225.6	0.9107	225.6	0.87964
1404	0.96528	749	0.94075	749	0.90754	422	0.90848	225.8	0.91059	225.8	0.87886
1406	0.95843	750	0.94173	750	0.91101	422.5	0.91003	226	0.90998	226	0.87761
1408	0.95778	751	0.94999	751	0.91277	423	0.91088	226.2	0.91063	226.2	0.87804
1410	0.94882	752	0.94658	752	0.91115	423.5	0.91017	226.4	0.91098	226.4	0.88016
1412	0.94119	753	0.94853	753	0.91024	424	0.9096	226.6	0.91138	226.6	0.88012
1414	0.93608	754	0.95493	754	0.91336	424.5	0.90816	226.8	0.91235	226.8	0.87975
1416	0.94093	755	0.95669	755	0.90818	425	0.90275	227	0.91401	227	0.87926
1418	0.94991	756	0.95419	756	0.90659	425.5	0.90065	227.2	0.91652	227.2	0.87982
1420	0.9481	757	0.9532	757	0.90235	426	0.89884	227.4	0.91773	227.4	0.87873
1422	0.95353	758	0.95065	758	0.89911	426.5	0.90033	227.6	0.9182	227.6	0.87715
1424	0.95552	759	0.9441	759	0.89716	427	0.9004	227.8	0.91864	227.8	0.87552
1426	0.96365	760	0.9432	760	0.8908	427.5	0.90136	228	0.91821	228	0.87476
1428	0.94988	761	0.94068	761	0.89421	428	0.90222	228.2	0.91813	228.2	0.8746
1430	0.94684	762	0.9409	762	0.89488	428.5	0.89968	228.4	0.91714	228.4	0.87387
1432	0.94857	763	0.94674	763	0.90398	429	0.89769	228.6	0.91643	228.6	0.87257
1434	0.95976	764	0.95002	764	0.9058	429.5	0.89764	228.8	0.91507	228.8	0.8738
1436	0.9653	765	0.94708	765	0.91762	430	0.89544	229	0.91454	229	0.87359
1438	0.96705	766	0.94474	766	0.91446	430.5	0.89526	229.2	0.91405	229.2	0.87225
1440	0.96367	767	0.94622	767	0.91702	431	0.89754	229.4	0.91541	229.4	0.87134
1442	0.96611	768	0.93934	768	0.91755	431.5	0.89832	229.6	0.91561	229.6	0.8706
1444	0.96239	769	0.93758	769	0.91699	432	0.89492	229.8	0.91507	229.8	0.8682
1446	0.9694	770	0.94094	770	0.91443	432.5	0.89447	230	0.91438	230	0.86546
1448	0.96738	771	0.94391	771	0.91309	433	0.8918	230.2	0.91393	230.2	0.86561
1450	0.97331	772	0.94679	772	0.91344	433.5	0.8911	230.4	0.91446	230.4	0.86444
1452	0.96685	773	0.95311	773	0.90848	434	0.8924	230.6	0.91358	230.6	0.86364
1454	0.96388	774	0.95795	774	0.90766	434.5	0.89343	230.8	0.91274	230.8	0.8628
1456	0.9555	775	0.9584	775	0.90327	435	0.89013	231	0.91233	231	0.86374
1458	0.94731	776	0.9578	776	0.90208	435.5	0.88957	231.2	0.91131	231.2	0.86529
1460	0.94624	777	0.95889	777	0.89755	436	0.8905	231.4	0.90991	231.4	0.86418
1462	0.95091	778	0.95961	778	0.8958	436.5	0.88908	231.6	0.90933	231.6	0.8644
1464	0.95534	779	0.95031	779	0.89925	437	0.88931	231.8	0.90811	231.8	0.86557
1466	0.95373	780	0.94858	780	0.9051	437.5	0.89267	232	0.90728	232	0.86744
1468	0.96153	781	0.94608	781	0.90675	438	0.89454	232.2	0.90611	232.2	0.8683
1470	0.96717	782	0.94518	782	0.90963	438.5	0.90106	232.4	0.90591	232.4	0.86952
1472	0.96253	783	0.944	783	0.91224	439	0.89964	232.6	0.90525	232.6	0.87119
1474	0.95532	784	0.94926	784	0.90573	439.5	0.90115	232.8	0.90561	232.8	0.87263
1476	0.95089	785	0.94954	785	0.90288	440	0.90282	233	0.90463	233	0.87266
1478	0.94776	786	0.951	786	0.90258	440.5	0.90306	233.2	0.90222	233.2	0.87453
1480	0.94389	787	0.9557	787	0.90786	441	0.90102	233.4	0.90187	233.4	0.87645
1482	0.94614	788	0.94923	788	0.91469	441.5	0.90089	233.6	0.90056	233.6	0.87726
1484	0.96166	789	0.95203	789	0.91501	442	0.90344	233.8	0.89958	233.8	0.87711
1486	0.97176	790	0.95378	790	0.90959	442.5	0.90633	234	0.89901	234	0.87795
1488	0.97724	791	0.95343	791	0.91549	443	0.90487	234.2	0.89962	234.2	0.88016
1490	0.97697	792	0.94799	792	0.91214	443.5	0.90241	234.4	0.89975	234.4	0.87955
1492	0.9691	793	0.95238	793	0.90173	444	0.89728	234.6	0.8984	234.6	0.87981
1494	0.95875	794	0.95204	794	0.90453	444.5	0.89922	234.8	0.89843	234.8	0.88078
1496	0.94895	795	0.94961	795	0.90473	445	0.8953	235	0.89814	235	0.88148
1498	0.94947	796	0.9507	796	0.90823	445.5	0.89259	235.2	0.89771	235.2	0.8802
1500	0.96173	797	0.95069	797	0.90845	446	0.89454	235.4	0.8968	235.4	0.87883
1502	0.96708	798	0.95615	798	0.91002	446.5	0.89685	235.6	0.89627	235.6	0.87834
1504	0.95997	799	0.95162	799	0.90687	447	0.89643	235.8	0.89605	235.8	0.87712
1506	0.95285	800	0.95127	800	0.90773	447.5	0.89597	236	0.89644	236	0.87671
1508	0.95159	801	0.94995	801	0.89983	448	0.89214	236.2	0.89704	236.2	0.87662
1510	0.95399	802	0.95032	802	0.89939	448.5	0.89285	236.4	0.89871	236.4	0.8759
1512	0.94932	803	0.9397	803	0.90369	449	0.8923	236.6	0.89978	236.6	0.87352
1514	0.94862	804	0.93468	804	0.90797	449.5	0.89509	236.8	0.90134	236.8	0.87093
1516	0.95112	805	0.93774	805	0.9112	450	0.89484	237	0.90251	237	0.86943
1518	0.95275	806	0.94128	806	0.91443	450.5	0.89695	237.2	0.9046	237.2	0.86796
1520	0.94952	807	0.94043	807	0.91535	451	0.89728	237.4	0.90651	237.4	0.86609
1522	0.94652	808	0.94455	808	0.9146	451.5	0.89434	237.6	0.90748	237.6	0.86517
1524	0.94653	809	0.94367	809	0.91015	452	0.89364	237.8	0.90839	237.8	0.86533
1526	0.95108	810	0.94078	810	0.91172	452.5	0.89358	238	0.90942	238	0.866
1528	0.9551	811	0.93311	811	0.90854	453	0.89383	238.2	0.91063	238.2	0.86643
1530	0.96182	812	0.93268	812	0.90015	453.5	0.89267	238.4	0.91106	238.4	0.86768
1532	0.95898	813	0.93251	813	0.89704	454	0.89148	238.6	0.9105	238.6	0.86892
1534	0.95671	814	0.93857	814	0.90533	454.5	0.89441	238.8	0.91088	238.8	0.8702
1536	0.95612	815	0.93973	815	0.90322	455	0.89272	239	0.91013	239	0.8702
1538	0.95493	816	0.9465	816	0.90354	455.5	0.89225	239.2	0.91049	239.2	0.87077
1540	0.95107	817	0.94836	817	0.91206	456	0.89221	239.4	0.91023	239.4	0.87202
1542	0.94866	818	0.9512	818	0.91856	456.5	0.89413	239.6	0.90943	239.6	0.87248
1544	0.94177	819	0.95522	819	0.91777	457	0.89698	239.8	0.90827	239.8	0.8732
1546	0.9483	820	0.95476	820	0.91359	457.5	0.89664	240	0.90688	240	0.87319
1548	0.94495	821	0.9466	821	0.91481	458	0.89822	240.2	0.90588	240.2	0.87278
1550	0.94905	822	0.9437	822	0.91157	458.5	0.89748	240.4	0.90455	240.4	0.87085
1552	0.95301	823	0.93815	823	0.90396	459	0.8991	240.6	0.90196	240.6	0.87076
1554	0.94784	824	0.93268	824	0.90062	459.5	0.9004	240.8	0.90037	240.8	0.87264
1556	0.95191	825	0.94015	825	0.90429	460	0.89877	241	0.89836	241	0.87429
1558	0.93833	826	0.9455	826	0.90382	460.5	0.89868	241.2	0.89668	241.2	0.87517
1560	0.93738	827	0.9503	827	0.90119	461	0.89906	241.4	0.8956	241.4	0.87641
1562	0.93495	828	0.95273	828	0.90415	461.5	0.89972	241.6	0.89563	241.6	0.87704
1564	0.9337	829	0.95398	829	0.90433	462	0.89516	241.8	0.89581	241.8	0.87766
1566	0.93297	830	0.94728	830	0.90497	462.5	0.89266	242	0.89653	242	0.87783
1568	0.93139	831	0.94541	831	0.90907	463	0.89332	242.2	0.89834	242.2	0.87786
1570	0.93426	832	0.94045	832	0.90946	463.5	0.89386	242.4	0.89811	242.4	0.87733
1572	0.93642	833	0.93893	833	0.9054	464	0.89396	242.6	0.89773	242.6	0.87518
1574	0.93942	834	0.94183	834	0.90943	464.5	0.89489	242.8	0.89756	242.8	0.87384
1576	0.9413	835	0.9434	835	0.9069	465	0.8938	243	0.89668	243	0.8708
1578	0.94868	836	0.94158	836	0.90406	465.5	0.8947	243.2	0.89646	243.2	0.8677
1580	0.94649	837	0.93866	837	0.90962	466	0.89509	243.4	0.89557	243.4	0.8653
1582	0.94011	838	0.94369	838	0.91432	466.5	0.89473	243.6	0.89499	243.6	0.86355
1584	0.93385	839	0.94215	839	0.90985	467	0.89332	243.8	0.89521	243.8	0.86157
1586	0.93773	840	0.93862	840	0.91201	467.5	0.89596	244	0.89563	244	0.85945
1588	0.94364	841	0.94513	841	0.90774	468	0.89694	244.2	0.89714	244.2	0.85928
1590	0.93724	842	0.95104	842	0.90601	468.5	0.89582	244.4	0.89738	244.4	0.85969
1592	0.93799	843	0.94958	843	0.90767	469	0.89481	244.6	0.89745	244.6	0.86104
1594	0.95896	844	0.94833	844	0.91046	469.5	0.8946	244.8	0.89864	244.8	0.86062
1596	0.96309	845	0.95065	845	0.91034	470	0.89555	245	0.89902	245	0.85967
1598	0.96029	846	0.95056	846	0.91309	470.5	0.89818	245.2	0.90092	245.2	0.8586
1600	0.93945	847	0.94644	847	0.91496	471	0.89896	245.4	0.90145	245.4	0.85778
1602	0.94853	848	0.94359	848	0.90755	471.5	0.89892	245.6	0.90047	245.6	0.85631
1604	0.94895	849	0.94622	849	0.90593	472	0.8999	245.8	0.89998	245.8	0.85631
1606	0.95878	850	0.94688	850	0.9119	472.5	0.90153	246	0.89999	246	0.85662
1608	0.95099	851	0.94418	851	0.91137	473	0.90405	246.2	0.89937	246.2	0.85566
1610	0.95459	852	0.94495	852	0.9092	473.5	0.90269	246.4	0.89684	246.4	0.85491
1612	0.9519	853	0.94914	853	0.90687	474	0.90127	246.6	0.8967	246.6	0.85529
1614	0.95718	854	0.94722	854	0.90399	474.5	0.89966	246.8	0.89562	246.8	0.85487
1616	0.95128	855	0.94554	855	0.89894	475	0.89868	247	0.89572	247	0.85468
1618	0.94663	856	0.9487	856	0.89949	475.5	0.89569	247.2	0.89668	247.2	0.85696
1620	0.94674	857	0.94696	857	0.90088	476	0.89165	247.4	0.89827	247.4	0.858
1622	0.95411	858	0.94401	858	0.90711	476.5	0.88958	247.6	0.89885	247.6	0.85868
1624	0.95037	859	0.94928	859	0.90511	477	0.89168	247.8	0.89908	247.8	0.85879
1626	0.95481	860	0.94591	860	0.9016	477.5	0.88879	248	0.89944	248	0.85969
1628	0.95164	861	0.94079	861	0.90635	478	0.88558	248.2	0.89936	248.2	0.86279
1630	0.95931	862	0.94641	862	0.90504	478.5	0.88152	248.4	0.8991	248.4	0.86346
1632	0.95827	863	0.94594	863	0.90427	479	0.88375	248.6	0.89973	248.6	0.86325
1634	0.958	864	0.9352	864	0.90276	479.5	0.88563	248.8	0.90111	248.8	0.86253
1636	0.96114	865	0.9392	865	0.90871	480	0.88734	249	0.90182	249	0.86259
1638	0.96514	866	0.94168	866	0.90027	480.5	0.88881	249.2	0.9024	249.2	0.86288
1640	0.95728	867	0.94503	867	0.90106	481	0.89119	249.4	0.90199	249.4	0.8644
1642	0.95255	868	0.94659	868	0.89791	481.5	0.89312	249.6	0.90205	249.6	0.86538
1644	0.94447	869	0.95485	869	0.89582	482	0.89242	249.8	0.90378	249.8	0.86692
1646	0.9458	870	0.95624	870	0.89481	482.5	0.88928	250	0.9046	250	0.86657
1648	0.93644	871	0.95864	871	0.90112	483	0.89113	250.2	0.90455	250.2	0.86645
1650	0.93259	872	0.94816	872	0.90392	483.5	0.89455	250.4	0.90587	250.4	0.86699
1652	0.94198	873	0.94239	873	0.90962	484	0.89717	250.6	0.90738	250.6	0.86806
1654	0.95488	874	0.94421	874	0.91509	484.5	0.89482	250.8	0.90778	250.8	0.86873
1656	0.97372	875	0.94209	875	0.91598	485	0.89725	251	0.90852	251	0.86967
1658	0.97717	876	0.9359	876	0.91471	485.5	0.89665	251.2	0.90904	251.2	0.86983
1660	0.97493	877	0.93597	877	0.90688	486	0.8966	251.4	0.9075	251.4	0.86786
1662	0.95947	878	0.94486	878	0.90548	486.5	0.89841	251.6	0.90651	251.6	0.86677
1664	0.95809	879	0.93969	879	0.90427	487	0.90001	251.8	0.90638	251.8	0.86645
1666	0.95544	880	0.93773	880	0.90121	487.5	0.90237	252	0.90773	252	0.8664
1668	0.94845	881	0.94282	881	0.9009	488	0.90249	252.2	0.90943	252.2	0.86653
1670	0.93842	882	0.94763	882	0.9017	488.5	0.90313	252.4	0.91117	252.4	0.86391
1672	0.94608	883	0.94851	883	0.89985	489	0.90129	252.6	0.91198	252.6	0.86295
1674	0.95753	884	0.94703	884	0.89997	489.5	0.90125	252.8	0.91135	252.8	0.86303
1676	0.95809	885	0.94941	885	0.89547	490	0.90491	253	0.9101	253	0.86341
1678	0.9423	886	0.94854	886	0.89397	490.5	0.90615	253.2	0.90949	253.2	0.86385
1680	0.9431	887	0.95	887	0.894	491	0.90474	253.4	0.90891	253.4	0.86375
1682	0.94434	888	0.94464	888	0.89172	491.5	0.9027	253.6	0.90876	253.6	0.86469
1684	0.95372	889	0.94508	889	0.8959	492	0.90037	253.8	0.90895	253.8	0.86586
1686	0.95669	890	0.94602	890	0.8938	492.5	0.8998	254	0.90826	254	0.86516
1688	0.95371	891	0.94881	891	0.89922	493	0.90055	254.2	0.90789	254.2	0.86394
1690	0.94792	892	0.94633	892	0.90026	493.5	0.90237	254.4	0.90773	254.4	0.86159
1692	0.93236	893	0.94459	893	0.89991	494	0.90104	254.6	0.9066	254.6	0.86071
1694	0.93732	894	0.94455	894	0.89223	494.5	0.90163	254.8	0.90639	254.8	0.86097
1696	0.93867	895	0.94172	895	0.89565	495	0.90086	255	0.90625	255	0.86036
1698	0.94184	896	0.93686	896	0.88869	495.5	0.89891	255.2	0.90784	255.2	0.86077
1700	0.94523	897	0.93601	897	0.89277	496	0.89609	255.4	0.90837	255.4	0.86122
1702	0.95592	898	0.93706	898	0.9031	496.5	0.89681	255.6	0.90931	255.6	0.86065
1704	0.96617	899	0.94067	899	0.90945	497	0.89631	255.8	0.90864	255.8	0.85967
1706	0.96859	900	0.93967	900	0.91163	497.5	0.8962	256	0.90725	256	0.85687
1708	0.95797	901	0.93986	901	0.91799	498	0.8943	256.2	0.90481	256.2	0.85526
1710	0.95211	902	0.94459	902	0.9181	498.5	0.89181	256.4	0.90338	256.4	0.85407
1712	0.93884	903	0.94304	903	0.9118	499	0.8893	256.6	0.90108	256.6	0.85495
1714	0.94176	904	0.94012	904	0.91196	499.5	0.89029	256.8	0.89964	256.8	0.85633
1716	0.94224	905	0.94302	905	0.91211	500	0.8906	257	0.89917	257	0.85654
1718	0.94659	906	0.94068	906	0.90674	500.5	0.89166	257.2	0.89876	257.2	0.85822
1720	0.95889	907	0.92996	907	0.90406	501	0.89206	257.4	0.89779	257.4	0.8593
1722	0.96016	908	0.93308	908	0.90299	501.5	0.8907	257.6	0.89813	257.6	0.85887
1724	0.9639	909	0.93319	909	0.89983	502	0.89052	257.8	0.8969	257.8	0.85583
1726	0.94945	910	0.93653	910	0.90075	502.5	0.89193	258	0.89596	258	0.85286
1728	0.95637	911	0.94407	911	0.90191	503	0.89248	258.2	0.89528	258.2	0.85061
1730	0.95912	912	0.94951	912	0.90562	503.5	0.89354	258.4	0.89485	258.4	0.85004
1732	0.95592	913	0.95178	913	0.90919	504	0.89369	258.6	0.89527	258.6	0.8516
1734	0.94469	914	0.94729	914	0.91149	504.5	0.89524	258.8	0.89397	258.8	0.85154
1736	0.93306	915	0.94509	915	0.90878	505	0.89565	259	0.89242	259	0.85156
1738	0.93543	916	0.94073	916	0.91089	505.5	0.89566	259.2	0.89188	259.2	0.85264
1740	0.93892	917	0.93957	917	0.91546	506	0.89489	259.4	0.89009	259.4	0.85334
1742	0.94866	918	0.93878	918	0.90978	506.5	0.89273	259.6	0.88912	259.6	0.85348
1744	0.95722	919	0.93781	919	0.9073	507	0.89186	259.8	0.88934	259.8	0.85438
1746	0.95139	920	0.93244	920	0.90773	507.5	0.89239	260	0.88913	260	0.85614
1748	0.95197	921	0.93041	921	0.90632	508	0.89312	260.2	0.89076	260.2	0.85844
1750	0.95385	922	0.92814	922	0.89971	508.5	0.89045	260.4	0.89243	260.4	0.8598
1752	0.96178	923	0.92434	923	0.90638	509	0.89031	260.6	0.89269	260.6	0.86299
1754	0.95981	924	0.93298	924	0.90645	509.5	0.8887	260.8	0.89422	260.8	0.86418
1756	0.95234	925	0.92994	925	0.90753	510	0.88674	261	0.8948	261	0.86469
1758	0.94618	926	0.93584	926	0.90211	510.5	0.88475	261.2	0.89553	261.2	0.86452
1760	0.94065	927	0.93788	927	0.90417	511	0.88279	261.4	0.89792	261.4	0.86322
1762	0.9363	928	0.9399	928	0.89899	511.5	0.88254	261.6	0.89939	261.6	0.86212
1764	0.94285	929	0.94015	929	0.90087	512	0.88499	261.8	0.89962	261.8	0.86199
1766	0.94818	930	0.9454	930	0.89929	512.5	0.88478	262	0.89999	262	0.86301
1768	0.95144	931	0.93874	931	0.90141	513	0.88725	262.2	0.90059	262.2	0.86447
1770	0.95097	932	0.93185	932	0.89764	513.5	0.88775	262.4	0.90134	262.4	0.86628
1772	0.94662	933	0.92812	933	0.89771	514	0.88892	262.6	0.90222	262.6	0.8673
[truncated: 6,687 more rows]

## Sheet: Figure3f
conc(phenol) / M	k(obs) /s-1	error k(obs) /s-1
[truncated: 7 more rows]
