# Supplementary material for: Fluorescent artificial receptor-based membrane assay (FARMA) for spatiotemporally resolved monitoring of biomembrane permeability
Source: Commun Biol. 2020 Jul 15;3:383. doi: 10.1038/s42003-020-1108-9 (PMC7363885; doi:10.1038/s42003-020-1108-9)
Supplement: Supplementary file 4 — Supplementary Data 2 [file 42003_2020_1108_MOESM4_ESM.xlsx]

## Sheet: Figure4b
control (5uM substrate)		ALKP and 0.31 uM subst.		ALKP and 0.62 uM subst.		ALKP and 1.25 uM subst.		ALKP and 2.5 uM subst.		ALKP and 5 uM subst.
time /min	rel Int	time /min	rel Int	time /min	rel Int	time /min	rel Int	time /min	rel Int	time /min	rel Int
-3.675	0.99418	-0.86667	1	-1.06667	1	-0.95	1	-1.39167	1	-1.04166	1
-3.66667	1.00617	-0.85834	1.00939	-1.05833	1.00585	-0.94167	0.99526	-1.38334	0.99717	-1.03333	1.00406
-3.65834	0.98947	-0.85	1.00783	-1.05	1.00544	-0.93333	0.9957	-1.375	0.98632	-1.025	0.99243
-3.65	1.00995	-0.84167	1.0059	-1.04167	1.00872	-0.925	0.98928	-1.36667	0.99206	-1.01666	0.99362
-3.64167	1.00013	-0.83334	1.00745	-1.03333	1.00324	-0.91667	0.9921	-1.35834	0.98619	-1.00833	0.99029
-3.63334	1.00935	-0.825	1.00825	-1.025	1.00652	-0.90833	1.0027	-1.35	0.99605	-1	0.99928
-3.625	1.00534	-0.81667	1.00248	-1.01667	1.00822	-0.9	0.99896	-1.34167	0.99187	-0.99166	0.99037
-3.61667	1.00415	-0.80834	0.99902	-1.00833	1.00655	-0.89167	0.98988	-1.33334	0.99064	-0.98333	0.99368
-3.60834	0.99272	-0.8	1.01132	-1	1.00978	-0.88333	0.99753	-1.325	0.9842	-0.975	0.98646
-3.6	0.999	-0.79167	1.00441	-0.99167	1.00067	-0.875	1.0032	-1.31667	0.98979	-0.96666	0.9939
-3.59167	1.01083	-0.78334	1.00183	-0.98333	0.99441	-0.86667	0.99723	-1.30834	0.98906	-0.95833	1.00121
-3.58334	1.00181	-0.775	1.00982	-0.975	1.01594	-0.85833	1.00413	-1.3	0.9785	-0.95	0.99542
-3.575	0.98621	-0.76667	1.00392	-0.96667	1.01468	-0.85	1.00202	-1.29167	0.9956	-0.94166	1.00149
-3.56667	0.99425	-0.75834	1.00818	-0.95833	1.00019	-0.84167	0.99686	-1.28334	0.98557	-0.93333	1.00503
-3.55834	1.01244	-0.75	1.00844	-0.95	1.00949	-0.83333	0.99257	-1.275	0.98762	-0.925	0.99406
-3.55	1.00541	-0.74167	1.01439	-0.94167	1.02062	-0.825	0.99053	-1.26667	0.98019	-0.91666	1.00191
-3.54167	1.02033	-0.73334	1.01214	-0.93333	1.00814	-0.81667	0.99897	-1.25834	0.99222	-0.90833	0.99913
-3.53334	1.0226	-0.725	1.01856	-0.925	1.01544	-0.80833	1.00031	-1.25	0.98634	-0.9	1.00286
-3.525	1.00198	-0.71667	1.00262	-0.91667	1.00818	-0.8	0.99628	-1.24167	0.99576	-0.89166	0.99635
-3.51667	1.00205	-0.70834	1.00676	-0.90833	1.009	-0.79167	1.0037	-1.23334	0.99795	-0.88333	0.99313
-3.50834	1.01365	-0.7	0.99685	-0.9	1.00684	-0.78333	0.99362	-1.225	0.98671	-0.875	0.99369
-3.5	0.99945	-0.69167	1.00411	-0.89167	1.01427	-0.775	0.99538	-1.21667	0.98823	-0.86666	1.0052
-3.49167	1.01607	-0.68334	1.00884	-0.88333	1.00069	-0.76667	1.00391	-1.20834	0.99553	-0.85833	0.9968
-3.48334	1.00503	-0.675	1.0131	-0.875	1.00207	-0.75833	0.99775	-1.2	0.98872	-0.85	0.99811
-3.475	1.00571	-0.66667	0.99837	-0.86667	1.00855	-0.75	0.98561	-1.19167	0.99714	-0.84166	1.00142
-3.46667	1.01344	-0.65834	1.00657	-0.85833	1.00967	-0.74167	0.99218	-1.18334	0.98742	-0.83333	1.00673
-3.45834	1.01675	-0.65	1.00943	-0.85	1.01158	-0.73333	0.99044	-1.175	0.99079	-0.825	1.00333
-3.45	1.01183	-0.64167	1.01523	-0.84167	1.00722	-0.725	1.00395	-1.16667	0.98907	-0.81666	1.00125
-3.44167	1.01382	-0.63334	1.00142	-0.83333	1.0039	-0.71667	0.99184	-1.15834	0.99217	-0.80833	0.99479
-3.43334	1.00537	-0.625	1.00806	-0.825	1.02455	-0.70833	0.99652	-1.15	0.99121	-0.8	1.00048
-3.425	1.01847	-0.61667	1.00479	-0.81667	1.00616	-0.7	0.99552	-1.14167	0.99263	-0.79166	1.00407
-3.41667	1.00677	-0.60834	1.00181	-0.80833	1.00418	-0.69167	0.98933	-1.13334	0.98705	-0.78333	1.00887
-3.40834	1.00925	-0.6	1.00075	-0.8	1.01189	-0.68333	0.99166	-1.125	0.98851	-0.775	0.99383
-3.4	1.00986	-0.59167	1.01116	-0.79167	1.02227	-0.675	0.98777	-1.11667	0.99039	-0.76666	0.9933
-3.39167	1.01498	-0.58334	1.00772	-0.78333	1.00512	-0.66667	0.99092	-1.10834	0.98314	-0.75833	0.99722
-3.38334	1.00797	-0.575	1.00359	-0.775	1.00223	-0.65833	0.9939	-1.1	0.98016	-0.75	1.00729
-3.375	1.01919	-0.56667	1.00278	-0.76667	1.00315	-0.65	1.00695	-1.09167	0.98862	-0.74166	0.99441
-3.36667	1.00797	-0.55834	1.01556	-0.75833	1.00926	-0.64167	1.00608	-1.08334	0.98966	-0.73333	1.00276
-3.35834	1.02225	-0.55	1.00916	-0.75	1.01002	-0.63333	1.00438	-1.075	0.99274	-0.725	1.0011
-3.35	1.01856	-0.54167	1.0094	-0.74167	0.99387	-0.625	1.00605	-1.06667	0.97964	-0.71666	0.99603
-3.34167	1.03422	-0.53334	1.00909	-0.73333	1.00698	-0.61667	0.99013	-1.05834	0.98608	-0.70833	0.98952
-3.33334	1.00737	-0.525	1.0052	-0.725	1.00844	-0.60833	0.98973	-1.05	0.99574	-0.7	1.00925
-3.325	1.02151	-0.51667	1.0142	-0.71667	1.00477	-0.6	0.98726	-1.04167	0.99714	-0.69166	1.00037
-3.31667	1.00907	-0.50834	1.00365	-0.70833	1.00548	-0.59167	0.99489	-1.03334	0.99099	-0.68333	1.01548
-3.30834	1.01097	-0.5	1.00904	-0.7	1.00271	-0.58333	1.00086	-1.025	1.00025	-0.675	1.00453
-3.3	1.02445	-0.49167	1.00127	-0.69167	1.0171	-0.575	0.99807	-1.01667	0.99736	-0.66666	0.98798
-3.29167	1.02942	-0.48334	0.99971	-0.68333	1.01099	-0.56667	1.00509	-1.00834	1.00033	-0.65833	0.99065
-3.28334	1.00816	-0.475	1.00739	-0.675	1.00588	-0.55833	1.00254	-1	0.98892	-0.65	0.99125
-3.275	1.02111	-0.46667	1.00497	-0.66667	1.00464	-0.55	0.99263	-0.99167	0.9873	-0.64166	0.99882
-3.26667	1.0156	-0.45834	1.0064	-0.65833	0.995	-0.54167	0.99238	-0.98334	0.99175	-0.63333	0.9957
-3.25834	1.01547	-0.45	1.00651	-0.65	1.00601	-0.53333	1.00286	-0.975	0.98287	-0.625	0.99621
-3.25	1.02928	-0.44167	0.99807	-0.64167	1.00051	-0.525	0.99078	-0.96667	0.98676	-0.61666	0.99158
-3.24167	1.01548	-0.43334	1.0058	-0.63333	1.0093	-0.51667	0.99431	-0.95834	0.98117	-0.60833	0.99299
-3.23334	1.01141	-0.425	1.01868	-0.625	1.00884	-0.50833	1.00368	-0.95	0.99204	-0.6	0.9904
-3.225	1.02726	-0.41667	1.00108	-0.61667	0.99727	-0.5	1.00214	-0.94167	0.98923	-0.59166	0.99003
-3.21667	1.01174	-0.40834	1.01037	-0.60833	1.00275	-0.49167	1.0067	-0.93334	0.99493	-0.58333	0.98942
-3.20834	1.01336	-0.4	1.00796	-0.6	0.99373	-0.48333	1.00318	-0.925	0.99013	-0.575	0.99412
-3.2	1.02452	-0.39167	1.00604	-0.59167	1.01302	-0.475	0.99555	-0.91667	0.97821	-0.56666	0.99407
-3.19167	1.0289	-0.38334	1.00583	-0.58333	1.00009	-0.46667	1.00897	-0.90834	0.99735	-0.55833	0.98901
-3.18334	1.01186	-0.375	1.00196	-0.575	1.01144	-0.45833	0.99013	-0.9	0.98023	-0.55	0.99557
-3.175	1.01513	-0.36667	1.00461	-0.56667	0.99835	-0.45	0.99202	-0.89167	0.988	-0.54166	0.99409
-3.16667	1.0229	-0.35834	1.00381	-0.55833	1.00111	-0.44167	0.98646	-0.88334	0.98488	-0.53333	0.99043
-3.15834	1.0265	-0.35	0.99523	-0.55	1.00594	-0.43333	0.99488	-0.875	0.98676	-0.525	0.99128
-3.15	1.02234	-0.34167	1.01155	-0.54167	1.0081	-0.425	0.9969	-0.86667	0.97273	-0.51666	0.99298
-3.14167	1.01245	-0.33334	1.00273	-0.53333	1.00081	-0.41667	0.99429	-0.85834	0.99074	-0.50833	0.99443
-3.13334	1.02819	-0.325	1.003	-0.525	0.99532	-0.40833	1.00297	-0.85	1.00324	-0.5	1.00193
-3.125	1.01402	-0.31667	1.01203	-0.51667	1.0148	-0.4	0.99607	-0.84167	0.98234	-0.49166	0.99477
-3.11667	1.02585	-0.30834	1.01195	-0.50833	1.00583	-0.39167	0.98961	-0.83334	1.00098	-0.48333	0.99569
-3.10834	1.02131	-0.3	1.01016	-0.5	1.01261	-0.38333	0.99392	-0.825	0.99028	-0.475	0.991
-3.1	1.0113	-0.29167	1.00034	-0.49167	1.00038	-0.375	0.99775	-0.81667	0.99166	-0.46666	0.99361
-3.09167	1.01465	-0.28334	1.00543	-0.48333	1.00202	-0.36667	0.98664	-0.80834	0.9941	-0.45833	0.99915
-3.08334	1.00457	-0.275	0.99956	-0.475	0.99187	-0.35833	0.99609	-0.8	0.98287	-0.45	0.98297
-3.075	1.01597	-0.26667	1.0082	-0.46667	1.01114	-0.35	1.00247	-0.79167	0.99249	-0.44166	0.99643
-3.06667	1.00982	-0.25834	1.00363	-0.45833	0.99819	-0.34167	1.01166	-0.78334	0.98187	-0.43333	1.00099
-3.05834	1.02239	-0.25	1.0076	-0.45	0.99713	-0.33333	1.00161	-0.775	0.98922	-0.425	0.9968
-3.05	1.02499	-0.24167	1.00747	-0.44167	1.00694	-0.325	0.99075	-0.76667	0.98133	-0.41666	0.99152
-3.04167	1.01707	-0.23334	1.01717	-0.43333	1.00781	-0.31667	0.99152	-0.75834	0.98156	-0.40833	0.99315
-3.03334	1.01825	-0.225	1.01042	-0.425	1.00255	-0.30833	1.00027	-0.75	0.99835	-0.4	0.99185
-3.025	1.03072	-0.21667	1.0001	-0.41667	1.00316	-0.3	0.99778	-0.74167	0.99816	-0.39166	0.98759
-3.01667	1.01673	-0.20834	1.00492	-0.40833	1.0016	-0.29167	0.99857	-0.73334	0.98387	-0.38333	0.99741
-3.00834	1.02874	-0.2	1.01452	-0.4	1.00114	-0.28333	0.99001	-0.725	0.98694	-0.375	0.99349
-3	1.01696	-0.19167	1.00669	-0.39167	0.99528	-0.275	1.00156	-0.71667	0.99656	-0.36666	0.98674
-2.99167	1.02151	-0.18334	1.00935	-0.38333	1.0035	-0.26667	0.9957	-0.70834	0.98832	-0.35833	0.99888
-2.98334	1.00978	-0.175	1.00754	-0.375	1.00161	-0.25833	0.99592	-0.7	0.98295	-0.35	0.99243
-2.975	1.02478	-0.16667	1.00762	-0.36667	1.00394	-0.25	1.00034	-0.69167	0.98432	-0.34166	0.99168
-2.96667	1.01662	-0.15834	1.00644	-0.35833	1.00212	-0.24167	0.99774	-0.68334	0.9889	-0.33333	0.98783
-2.95834	1.02697	-0.15	1.00194	-0.35	1.0056	-0.23333	0.99929	-0.675	0.98038	-0.325	0.99031
-2.95	1.02798	-0.14167	1.00944	-0.34167	0.99896	-0.225	0.99327	-0.66667	0.98144	-0.31666	0.99805
-2.94167	1.01083	-0.13334	1.01407	-0.33333	0.99765	-0.21667	0.98854	-0.65834	0.98218	-0.30833	0.99268
-2.93334	1.01781	-0.125	1.00931	-0.325	1.00662	-0.20833	1.00745	-0.65	0.99093	-0.3	0.9924
-2.925	1.00418	--	--	-0.31667	1.00865	-0.2	0.99216	-0.64167	0.97283	-0.29166	0.99063
-2.91667	1.02981	--	--	-0.30833	0.99982	-0.19167	0.99561	-0.63334	0.96876	-0.28333	0.99524
-2.90834	1.03152	--	--	-0.3	1.00866	-0.18333	0.98248	-0.625	0.98367	-0.275	0.98956
-2.9	1.023	--	--	-0.29167	1.00397	-0.175	0.99736	-0.61667	0.99497	-0.26666	0.99986
-2.89167	1.00505	--	--	-0.28333	1.00127	-0.16667	0.9978	-0.60834	0.98861	-0.25833	0.99322
-2.88334	1.01378	--	--	-0.275	1.0051	-0.15833	0.99027	-0.6	0.98419	-0.25	0.98835
-2.875	1.0239	--	--	-0.26667	1.00388	-0.15	0.99647	-0.59167	0.98592	-0.24166	0.99747
-2.86667	1.01002	--	--	-0.25833	0.99573	-0.14167	0.99394	-0.58334	0.98426	-0.23333	0.9968
-2.85834	1.02137	--	--	-0.25	1.00398	-0.13333	0.99345	-0.575	0.98791	-0.225	0.99485
-2.85	1.03224	--	--	-0.24167	1.00414	-0.125	0.98675	-0.56667	0.98593	-0.21666	0.9974
-2.84167	1.01032	--	--	-0.23333	0.99672	-0.11667	0.99346	-0.55834	0.98651	-0.20833	0.99744
-2.83334	1.01665	--	--	-0.225	1.00704	--	--	-0.55	0.98527	-0.2	0.99651
-2.825	1.02446	--	--	-0.21667	1.0071	--	--	-0.54167	0.98537	-0.19166	0.99455
-2.81667	1.02253	--	--	-0.20833	1.00455	--	--	-0.53334	0.9759	-0.18333	0.98798
-2.80834	1.01253	0	0.94866	-0.2	1.01396	--	--	-0.525	0.98755	-0.175	0.98925
-2.8	1.02155	0.00833	0.94757	-0.19167	0.99503	--	--	-0.51667	0.99584	-0.16666	0.99088
-2.79167	1.01884	0.01666	0.93362	-0.18333	0.99881	--	--	-0.50834	0.97714	-0.15833	0.98882
-2.78334	1.00596	0.025	0.93506	-0.175	0.99612	--	--	-0.5	0.97825	-0.15	0.9994
-2.775	1.00258	0.03333	0.92899	-0.16667	1.00899	--	--	-0.49167	0.98143	-0.14166	0.99158
-2.76667	1.01393	0.04166	0.9388	-0.15833	1.00892	--	--	-0.48334	0.98714	-0.13333	0.98969
-2.75834	1.02437	0.05	0.91689	-0.15	1.00381	--	--	-0.475	0.9765	-0.125	1.0048
-2.75	1.02193	0.05833	0.92479	-0.14167	0.99842	--	--	-0.46667	0.98517	--	--
-2.74167	1.01179	0.06666	0.92309	-0.13333	1.00502	--	--	-0.45834	0.97024	--	--
-2.73334	1.02917	0.075	0.91899	-0.125	1.00448	--	--	-0.45	0.98859	--	--
-2.725	1.00298	0.08333	0.92657	-0.11667	1.00017	--	--	-0.44167	0.98217	--	--
-2.71667	1.01983	0.09166	0.91862	--	--	--	--	-0.43334	0.9833	--	--
-2.70834	1.01307	0.1	0.91108	--	--	--	--	-0.425	0.98885	--	--
-2.7	1.00549	0.10833	0.91815	--	--	--	--	-0.41667	0.99119	--	--
-2.69167	1.01376	0.11666	0.91444	--	--	--	--	-0.40834	0.97816	--	--
-2.68334	1.02511	0.125	0.922	--	--	--	--	-0.4	0.97161	--	--
-2.675	1.00789	0.13333	0.90429	--	--	0.05	0.93016	-0.39167	0.98601	--	--
-2.66667	1.01069	0.14166	0.91847	--	--	0.05833	0.93778	-0.38334	0.97758	--	--
-2.65834	1.01571	0.15	0.90454	--	--	0.06667	0.9365	-0.375	0.98412	--	--
-2.65	1.01672	0.15833	0.90708	--	--	0.075	0.92285	-0.36667	0.98192	--	--
-2.64167	1.01039	0.16666	0.91587	--	--	0.08333	0.92268	-0.35834	0.97702	--	--
-2.63334	1.00963	0.175	0.9037	--	--	0.09167	0.9095	-0.35	0.98164	0	0.93458
-2.625	1.02084	0.18333	0.90533	--	--	0.1	0.91227	-0.34167	0.98375	0.00834	0.92317
-2.61667	1.01886	0.19166	0.91081	--	--	0.10833	0.89976	-0.33334	0.98841	0.01667	0.91374
-2.60834	1.00975	0.2	0.90682	--	--	0.11667	0.90645	-0.325	0.99098	0.025	0.90544
-2.6	1.016	0.20833	0.91067	--	--	0.125	0.90294	-0.31667	0.97438	0.03334	0.89731
-2.59167	1.01518	0.21666	0.90974	--	--	0.13333	0.90033	-0.30834	0.98303	0.04167	0.89923
-2.58334	1.00543	0.225	0.91093	--	--	0.14167	0.89828	-0.3	0.97062	0.05	0.88737
-2.575	1.01815	0.23333	0.90938	--	--	0.15	0.90182	-0.29167	0.98348	0.05834	0.88422
-2.56667	1.03356	0.24166	0.91656	--	--	0.15833	0.88941	-0.28334	0.97281	0.06667	0.87579
-2.55834	1.02753	0.25	0.9027	--	--	0.16667	0.88029	-0.275	0.99323	0.075	0.87187
-2.55	1.02657	0.25833	0.89994	--	--	0.175	0.88273	-0.26667	0.97663	0.08334	0.86397
-2.54167	1.00455	0.26666	0.90426	--	--	0.18333	0.88197	-0.25834	0.97174	0.09167	0.86311
-2.53334	1.00905	0.275	0.90994	0.075	0.93995	0.19167	0.88892	-0.25	0.97274	0.1	0.85591
-2.525	1.0141	0.28333	0.90994	0.08333	0.92448	0.2	0.88323	-0.24167	0.98451	0.10834	0.84305
-2.51667	1.01266	0.29166	0.90955	0.09167	0.92562	0.20833	0.87987	-0.23334	0.98067	0.11667	0.83908
-2.50834	1.00845	0.3	0.89841	0.1	0.92623	0.21667	0.86727	-0.225	0.98065	0.125	0.82217
-2.5	1.00677	0.30833	0.90309	0.10833	0.92101	0.225	0.8729	-0.21667	0.97873	0.13334	0.82389
-2.49167	1.00967	0.31666	0.90855	0.11667	0.92533	0.23333	0.87054	-0.20834	0.99634	0.14167	0.82391
-2.48334	1.02045	0.325	0.90459	0.125	0.91339	0.24167	0.86735	-0.2	0.98295	0.15	0.82003
-2.475	1.00432	0.33333	0.9086	0.13333	0.91796	0.25	0.85731	-0.19167	0.99033	0.15834	0.8113
-2.46667	1.00856	0.34166	0.91129	0.14167	0.91566	0.25833	0.86306	-0.18334	0.985	0.16667	0.80509
-2.45834	1.00936	0.35	0.90686	0.15	0.91065	0.26667	0.85437	-0.175	0.98338	0.175	0.79942
-2.45	1.0129	0.35833	0.90213	0.15833	0.90466	0.275	0.85402	-0.16667	0.98644	0.18334	0.80012
-2.44167	1.00915	0.36666	0.89969	0.16667	0.9043	0.28333	0.8579	-0.15834	0.99493	0.19167	0.79425
-2.43334	1.00015	0.375	0.90693	0.175	0.90167	0.29167	0.84392	-0.15	0.9934	0.2	0.79738
-2.425	1.00683	0.38333	0.89534	0.18333	0.89123	0.3	0.84813	--	--	0.20834	0.78206
-2.41667	1.00328	0.39166	0.90374	0.19167	0.89282	0.30833	0.84704	--	--	0.21667	0.77309
-2.40834	1.02069	0.4	0.90491	0.2	0.89408	0.31667	0.85861	--	--	0.225	0.78245
-2.4	1.00789	0.40833	0.90235	0.20833	0.89436	0.325	0.84382	--	--	0.23334	0.77012
-2.39167	1.02165	0.41666	0.90892	0.21667	0.89436	0.33333	0.84817	--	--	0.24167	0.7602
-2.38334	0.99688	0.425	0.90704	0.225	0.89745	0.34167	0.85139	--	--	0.25	0.76545
-2.375	1.00392	0.43333	0.90255	0.23333	0.8847	0.35	0.8402	--	--	0.25834	0.75808
-2.36667	1.01966	0.44166	0.90248	0.24167	0.88794	0.35833	0.84979	--	--	0.26667	0.74813
-2.35834	1.01166	0.45	0.89551	0.25	0.88181	0.36667	0.83098	--	--	0.275	0.75634
-2.35	1.01528	0.45833	0.90331	0.25833	0.8877	0.375	0.84291	--	--	0.28334	0.745
-2.34167	1.00064	0.46666	0.90479	0.26667	0.88831	0.38333	0.83034	--	--	0.29167	0.73555
-2.33334	1.0116	0.475	0.90792	0.275	0.88446	0.39167	0.83418	--	--	0.3	0.74756
-2.325	1.01422	0.48333	0.9051	0.28333	0.88485	0.4	0.82881	--	--	0.30834	0.74126
-2.31667	1.01948	0.49166	0.90693	0.29167	0.87175	0.40833	0.83041	--	--	0.31667	0.73065
-2.30834	1.02193	0.5	0.89199	0.3	0.89158	0.41667	0.83716	--	--	0.325	0.73534
-2.3	1.00679	0.50833	0.89999	0.30833	0.87657	0.425	0.82617	--	--	0.33334	0.72306
-2.29167	1.00821	0.51666	0.89476	0.31667	0.88204	0.43333	0.83283	--	--	0.34167	0.72093
-2.28334	1.02359	0.525	0.90214	0.325	0.87177	0.44167	0.83422	0	0.93684	0.35	0.71877
-2.275	1.00748	0.53333	0.90665	0.33333	0.88545	0.45	0.82103	0.00833	0.93571	0.35834	0.71523
-2.26667	1.01072	0.54166	0.91426	0.34167	0.87314	0.45833	0.81818	0.01666	0.92005	0.36667	0.71126
-2.25834	1.01309	0.55	0.89939	0.35	0.87754	0.46667	0.82662	0.025	0.92024	0.375	0.70749
-2.25	1.02665	0.55833	0.90566	0.35833	0.87607	0.475	0.82949	0.03333	0.90787	0.38334	0.71661
-2.24167	1.00122	0.56666	0.89854	0.36667	0.87774	0.48333	0.81423	0.04166	0.90606	0.39167	0.70882
-2.23334	1.02155	0.575	0.89553	0.375	0.87905	0.49167	0.82185	0.05	0.90922	0.4	0.70192
-2.225	1.02491	0.58333	0.88712	0.38333	0.88357	0.5	0.81454	0.05833	0.89859	0.40834	0.69656
-2.21667	1.02392	0.59166	0.8988	0.39167	0.86551	0.50833	0.81655	0.06666	0.90209	0.41667	0.69597
-2.20834	1.02889	0.6	0.89456	0.4	0.87987	0.51667	0.81655	0.075	0.88733	0.425	0.68991
-2.2	1.00476	0.60833	0.90287	0.40833	0.87279	0.525	0.81017	0.08333	0.88227	0.43334	0.68552
-2.19167	1.01739	0.61666	0.90847	0.41667	0.8654	0.53333	0.81779	0.09166	0.88056	0.44167	0.68771
-2.18334	1.02076	0.625	0.90037	0.425	0.87235	0.54167	0.80684	0.1	0.88594	0.45	0.68388
-2.175	1.01603	0.63333	0.90239	0.43333	0.88031	0.55	0.81052	0.10833	0.87345	0.45834	0.68244
-2.16667	1.0206	0.64166	0.90419	0.44167	0.87265	0.55833	0.81029	0.11666	0.85432	0.46667	0.68215
-2.15834	1.00797	0.65	0.90568	0.45	0.87035	0.56667	0.80377	0.125	0.85916	0.475	0.67919
-2.15	1.00511	0.65833	0.90261	0.45833	0.86412	0.575	0.80881	0.13333	0.86573	0.48334	0.67587
-2.14167	1.00915	0.66666	0.90619	0.46667	0.86756	0.58333	0.81617	0.14166	0.85035	0.49167	0.66892
-2.13334	1.01311	0.675	0.90668	0.475	0.86599	0.59167	0.81409	0.15	0.84478	0.5	0.66731
-2.125	1.00389	0.68333	0.9018	0.48333	0.87179	0.6	0.80588	0.15833	0.85151	0.50834	0.67266
-2.11667	1.01614	0.69166	0.89766	0.49167	0.86093	0.60833	0.80894	0.16666	0.83883	0.51667	0.67244
-2.10834	1.00862	0.7	0.89849	0.5	0.86232	0.61667	0.81473	0.175	0.84102	0.525	0.66351
-2.1	1.00145	0.70833	0.89732	0.50833	0.86309	0.625	0.80922	0.18333	0.84141	0.53334	0.66229
-2.09167	1.01771	0.71666	0.91372	0.51667	0.86111	0.63333	0.80099	0.19166	0.83082	0.54167	0.65769
-2.08334	1.01455	0.725	0.90268	0.525	0.87839	0.64167	0.80002	0.2	0.83295	0.55	0.64874
-2.075	1.02178	0.73333	0.90456	0.53333	0.87142	0.65	0.80105	0.20833	0.81981	0.55834	0.64872
-2.06667	0.99137	0.74166	0.90574	0.54167	0.86566	0.65833	0.80524	0.21666	0.81629	0.56667	0.65268
-2.05834	1.00162	0.75	0.90924	0.55	0.87025	0.66667	0.80757	0.225	0.81606	0.575	0.64435
-2.05	1.01295	0.75833	0.90301	0.55833	0.86776	0.675	0.80357	0.23333	0.80499	0.58334	0.64832
-2.04167	1.01702	0.76666	0.90958	0.56667	0.86961	0.68333	0.7996	0.24166	0.81189	0.59167	0.6542
-2.03334	1.01319	0.775	0.89495	0.575	0.85393	0.69167	0.80014	0.25	0.81495	0.6	0.63881
-2.025	1.02739	0.78333	0.91061	0.58333	0.86214	0.7	0.80428	0.25833	0.80784	0.60834	0.64076
-2.01667	1.02589	0.79166	0.91231	0.59167	0.86116	0.70833	0.80274	0.26666	0.7944	0.61667	0.63772
-2.00834	0.99602	0.8	0.90009	0.6	0.8738	0.71667	0.79642	0.275	0.80845	0.625	0.64517
-2	1.00851	0.80833	0.90698	0.60833	0.86547	0.725	0.80417	0.28333	0.80201	0.63334	0.64249
-1.99167	1.00409	0.81666	0.90483	0.61667	0.86119	0.73333	0.8032	0.29166	0.80251	0.64167	0.63489
-1.98334	1.00621	0.825	0.91264	0.625	0.86878	0.74167	0.79223	0.3	0.79487	0.65	0.63382
-1.975	0.99857	0.83333	0.90521	0.63333	0.86791	0.75	0.79403	0.30833	0.8026	0.65834	0.639
-1.96667	0.99499	0.84166	0.90065	0.64167	0.86863	0.75833	0.79989	0.31666	0.78572	0.66667	0.63399
-1.95834	1.0078	0.85	0.89753	0.65	0.86893	0.76667	0.79564	0.325	0.7843	0.675	0.62107
-1.95	1.01128	0.85833	0.90889	0.65833	0.8611	0.775	0.79877	0.33333	0.78104	0.68334	0.63339
-1.94167	0.99024	0.86666	0.90005	0.66667	0.86672	0.78333	0.80066	0.34166	0.78584	0.69167	0.61967
-1.93334	1.01041	0.875	0.90641	0.675	0.87476	0.79167	0.78978	0.35	0.77918	0.7	0.62764
-1.925	1.00615	0.88333	0.89835	0.68333	0.86161	0.8	0.79662	0.35833	0.77959	0.70834	0.62018
-1.91667	1.00918	0.89166	0.89796	0.69167	0.8567	0.80833	0.79578	0.36666	0.77194	0.71667	0.61478
-1.90834	1.02482	0.9	0.9032	0.7	0.86568	0.81667	0.79976	0.375	0.77492	0.725	0.6211
-1.9	1.01011	0.90833	0.89483	0.70833	0.87078	0.825	0.7974	0.38333	0.77224	0.73334	0.61949
-1.89167	1.01737	0.91666	0.90159	0.71667	0.8674	0.83333	0.79932	0.39166	0.77069	0.74167	0.61572
-1.88334	1.00411	0.925	0.90681	0.725	0.85939	0.84167	0.79531	0.4	0.76515	0.75	0.61043
-1.875	1.01692	0.93333	0.90713	0.73333	0.86727	0.85	0.79206	0.40833	0.75905	0.75834	0.61691
-1.86667	1.01203	0.94166	0.89974	0.74167	0.86359	0.85833	0.79547	0.41666	0.75888	0.76667	0.60579
-1.85834	1.01262	0.95	0.90011	0.75	0.87084	0.86667	0.79363	0.425	0.75977	0.775	0.6093
-1.85	1.00399	0.95833	0.90713	0.75833	0.86965	0.875	0.79311	0.43333	0.76555	0.78334	0.60702
-1.84167	1.00979	0.96666	0.89786	0.76667	0.86171	0.88333	0.79176	0.44166	0.75869	0.79167	0.60749
-1.83334	1.01964	0.975	0.90695	0.775	0.8673	0.89167	0.79298	0.45	0.74381	0.8	0.60991
-1.825	1.01094	0.98333	0.89746	0.78333	0.86129	0.9	0.79865	0.45833	0.749	0.80834	0.60567
-1.81667	1.02472	0.99166	0.90119	0.79167	0.8669	0.90833	0.78934	0.46666	0.75187	0.81667	0.60693
-1.80834	1.00348	1	0.89894	0.8	0.86381	0.91667	0.79006	0.475	0.76094	0.825	0.60507
-1.8	1.01789	1.00833	0.90566	0.80833	0.86801	0.925	0.79491	0.48333	0.75107	0.83334	0.60252
-1.79167	1.01361	1.01666	0.91403	0.81667	0.86439	0.93333	0.8003	0.49166	0.73978	0.84167	0.59792
-1.78334	1.0104	1.025	0.90047	0.825	0.88075	0.94167	0.78901	0.5	0.74131	0.85	0.59877
-1.775	1.00494	1.03333	0.89101	0.83333	0.86991	0.95	0.78827	0.50833	0.73997	0.85834	0.59932
-1.76667	1.00071	1.04166	0.89323	0.84167	0.86992	0.95833	0.79095	0.51666	0.735	0.86667	0.60022
-1.75834	1.01758	1.05	0.90386	0.85	0.86723	0.96667	0.78617	0.525	0.7339	0.875	0.59416
-1.75	1.01193	1.05833	0.90335	0.85833	0.86535	0.975	0.7934	0.53333	0.74049	0.88334	0.59699
-1.74167	1.00848	1.06666	0.91094	0.86667	0.86807	0.98333	0.78884	0.54166	0.73331	0.89167	0.59485
-1.73334	1.01821	1.075	0.89762	0.875	0.86516	0.99167	0.79421	0.55	0.73842	0.9	0.58606
-1.725	1.00634	1.08333	0.90031	0.88333	0.87688	1	0.79766	0.55833	0.73794	0.90834	0.59005
-1.71667	1.01055	1.09166	0.90607	0.89167	0.8709	1.00833	0.79019	0.56666	0.73393	0.91667	0.58788
-1.70834	1.00827	1.1	0.89805	0.9	0.88069	1.01667	0.79153	0.575	0.7266	0.925	0.58946
-1.7	1.01198	1.10833	0.9106	0.90833	0.85454	1.025	0.79351	0.58333	0.72945	0.93334	0.58709
-1.69167	1.00758	1.11666	0.89811	0.91667	0.87383	1.03333	0.79278	0.59166	0.72573	0.94167	0.57969
-1.68334	1.00545	1.125	0.89767	0.925	0.87491	1.04167	0.78497	0.6	0.72748	0.95	0.58911
-1.675	1.0164	1.13333	0.90343	0.93333	0.86808	1.05	0.79573	0.60833	0.72807	0.95834	0.58722
-1.66667	0.99666	1.14166	0.89044	0.94167	0.8535	1.05833	0.79202	0.61666	0.72593	0.96667	0.58273
-1.65834	1.01699	1.15	0.89378	0.95	0.87013	1.06667	0.7951	0.625	0.72656	0.975	0.58615
-1.65	1.00115	1.15833	0.90486	0.95833	0.8691	1.075	0.78813	0.63333	0.71603	0.98334	0.58602
-1.64167	0.99708	1.16666	0.90975	0.96667	0.86739	1.08333	0.79598	0.64166	0.72466	0.99167	0.58358
-1.63334	0.9997	1.175	0.90336	0.975	0.86208	1.09167	0.79169	0.65	0.71569	1	0.5791
-1.625	1.01508	1.18333	0.89634	0.98333	0.86187	1.1	0.79549	0.65833	0.72106	1.00834	0.57614
-1.61667	1.01614	1.19166	0.89762	0.99167	0.858	1.10833	0.78901	0.66666	0.71683	1.01667	0.58563
-1.60834	0.9987	1.2	0.90098	1	0.85924	1.11667	0.79017	0.675	0.72242	1.025	0.57554
-1.6	1.00616	1.20833	0.89722	1.00833	0.8689	1.125	0.78909	0.68333	0.72004	1.03334	0.57275
-1.59167	1.00897	1.21666	0.90147	1.01667	0.86672	1.13333	0.79246	0.69166	0.71719	1.04167	0.57858
-1.58334	1.01481	1.225	0.90674	1.025	0.85988	1.14167	0.78558	0.7	0.71961	1.05	0.57568
-1.575	1.00034	1.23333	0.90799	1.03333	0.86384	1.15	0.79455	0.70833	0.71631	1.05834	0.57353
-1.56667	1.01001	1.24166	0.91023	1.04167	0.86348	1.15833	0.7966	0.71666	0.71323	1.06667	0.5783
-1.55834	1.01281	1.25	0.89791	1.05	0.87243	1.16667	0.78417	0.725	0.70942	1.075	0.56718
-1.55	1.00142	1.25833	0.89988	1.05833	0.87319	1.175	0.79358	0.73333	0.70568	1.08334	0.57622
-1.54167	1.00595	1.26666	0.89987	1.06667	0.87187	1.18333	0.79671	0.74166	0.70836	1.09167	0.57576
-1.53334	1.00655	1.275	0.90108	1.075	0.86838	1.19167	0.78713	0.75	0.70541	1.1	0.56987
-1.525	1.00676	1.28333	0.90159	1.08333	0.86667	1.2	0.78939	0.75833	0.70598	1.10834	0.56771
-1.51667	1.00413	1.29166	0.8914	1.09167	0.87433	1.20833	0.80108	0.76666	0.70071	1.11667	0.56973
-1.50834	1.0185	1.3	0.89618	1.1	0.86141	1.21667	0.786	0.775	0.71204	1.125	0.57228
-1.5	1.00444	1.30833	0.89255	1.10833	0.87032	1.225	0.79076	0.78333	0.7007	1.13334	0.56565
-1.49167	1.02116	1.31666	0.90195	1.11667	0.86133	1.23333	0.7947	0.79166	0.69924	1.14167	0.56562
-1.48334	1.00534	1.325	0.90226	1.125	0.86454	1.24167	0.78706	0.8	0.70191	1.15	0.56413
-1.475	1.01	1.33333	0.89701	1.13333	0.86903	1.25	0.79287	0.80833	0.69846	1.15834	0.56935
-1.46667	1.01552	1.34166	0.90406	1.14167	0.86043	1.25833	0.79258	0.81666	0.69557	1.16667	0.56444
-1.45834	1.01358	1.35	0.89624	1.15	0.86207	1.26667	0.78464	0.825	0.69356	1.175	0.56319
-1.45	1.0149	1.35833	0.89518	1.15833	0.86543	1.275	0.79067	0.83333	0.69548	1.18334	0.56331
-1.44167	1.01584	1.36666	0.90053	1.16667	0.86358	1.28333	0.7812	0.84166	0.70081	1.19167	0.55508
-1.43334	1.00173	1.375	0.90362	1.175	0.86558	1.29167	0.79633	0.85	0.69542	1.2	0.56189
-1.425	1.01974	1.38333	0.89249	1.18333	0.86963	1.3	0.79051	0.85833	0.70168	1.20834	0.56388
-1.41667	1.00609	1.39166	0.89788	1.19167	0.86518	1.30833	0.78754	0.86666	0.70053	1.21667	0.56229
-1.40834	1.01738	1.4	0.90201	1.2	0.87045	1.31667	0.79711	0.875	0.69451	1.225	0.56044
-1.4	1.00422	1.40833	0.8994	1.20833	0.86146	1.325	0.78763	0.88333	0.68743	1.23334	0.56138
-1.39167	1.00039	1.41666	0.90324	1.21667	0.86453	1.33333	0.79241	0.89166	0.68333	1.24167	0.55505
-1.38334	1.01795	1.425	0.90577	1.225	0.86908	1.34167	0.78934	0.9	0.68907	1.25	0.55354
-1.375	1.0155	1.43333	0.90198	1.23333	0.87089	1.35	0.7905	0.90833	0.68899	1.25834	0.55985
-1.36667	0.99675	1.44166	0.90004	1.24167	0.86696	1.35833	0.78191	0.91666	0.68596	1.26667	0.5616
-1.35834	1.00877	1.45	0.89748	1.25	0.86756	1.36667	0.78692	0.925	0.69611	1.275	0.55815
-1.35	1.01738	1.45833	0.90651	1.25833	0.86322	1.375	0.78467	0.93333	0.68925	1.28334	0.55537
-1.34167	0.9968	1.46666	0.90702	1.26667	0.86685	1.38333	0.78975	0.94166	0.68391	1.29167	0.55218
-1.33334	1.0082	1.475	0.90609	1.275	0.86764	1.39167	0.78579	0.95	0.69698	1.3	0.55791
-1.325	1.01238	1.48333	0.90178	1.28333	0.86598	1.4	0.7871	0.95833	0.68953	1.30834	0.54791
-1.31667	1.00347	1.49166	0.9035	1.29167	0.86262	1.40833	0.7913	0.96666	0.69195	1.31667	0.55007
-1.30834	1.00643	1.5	0.90495	1.3	0.86141	1.41667	0.79425	0.975	0.69242	1.325	0.56035
-1.3	1.00369	1.50833	0.90642	1.30833	0.86406	1.425	0.79066	0.98333	0.68721	1.33334	0.55322
-1.29167	1.0083	1.51666	0.90534	1.31667	0.8773	1.43333	0.79257	0.99166	0.68796	1.34167	0.54887
-1.28334	1.00899	1.525	0.90271	1.325	0.86608	1.44167	0.78911	1	0.69066	1.35	0.55361
-1.275	1.00131	1.53333	0.90382	1.33333	0.86584	1.45	0.79184	1.00833	0.68364	1.35834	0.55079
-1.26667	1.00698	1.54166	0.9023	1.34167	0.86487	1.45833	0.79228	1.01666	0.69224	1.36667	0.55197
-1.25834	1.01225	1.55	0.89212	1.35	0.86573	1.46667	0.79472	1.025	0.69247	1.375	0.54736
-1.25	1.00138	1.55833	0.90773	1.35833	0.86563	1.475	0.7914	1.03333	0.68873	1.38334	0.54914
-1.24167	1.01482	1.56666	0.90834	1.36667	0.85308	1.48333	0.79387	1.04166	0.69168	1.39167	0.54564
-1.23334	0.99915	1.575	0.89419	1.375	0.86432	1.49167	0.78888	1.05	0.68369	1.4	0.55486
-1.225	0.99887	1.58333	0.89879	1.38333	0.86983	1.5	0.78992	1.05833	0.68871	1.40834	0.5482
-1.21667	1.0142	1.59166	0.91504	1.39167	0.86071	1.50833	0.79374	1.06666	0.68457	1.41667	0.55418
-1.20834	1.00283	1.6	0.90265	1.4	0.86003	1.51667	0.787	1.075	0.68177	1.425	0.54997
-1.2	1.00115	1.60833	0.89602	1.40833	0.86139	1.525	0.78684	1.08333	0.68379	1.43334	0.55021
-1.19167	1.01284	1.61666	0.90269	1.41667	0.86136	1.53333	0.78701	1.09166	0.68238	1.44167	0.54481
-1.18334	1.0091	1.625	0.90257	1.425	0.87699	1.54167	0.797	1.1	0.68988	1.45	0.54222
-1.175	1.00701	1.63333	0.88975	1.43333	0.86238	1.55	0.7881	1.10833	0.68811	1.45834	0.54143
-1.16667	1.01186	1.64166	0.90233	1.44167	0.86476	1.55833	0.79204	1.11666	0.67786	1.46667	0.54833
-1.15834	1.01534	1.65	0.90332	1.45	0.86421	1.56667	0.78741	1.125	0.68297	1.475	0.54278
-1.15	1.00127	1.65833	0.89933	1.45833	0.87312	1.575	0.79457	1.13333	0.68098	1.48334	0.54333
-1.14167	0.99967	1.66666	0.90575	1.46667	0.86188	1.58333	0.77859	1.14166	0.68413	1.49167	0.54503
-1.13334	1.00253	1.675	0.89661	1.475	0.87422	1.59167	0.78793	1.15	0.68247	1.5	0.54573
-1.125	1.00566	1.68333	0.90222	1.48333	0.86828	1.6	0.78693	1.15833	0.68193	1.50834	0.54263
-1.11667	0.99097	1.69166	0.9019	1.49167	0.87235	1.60833	0.79697	1.16666	0.67915	1.51667	0.54025
-1.10834	0.99886	1.7	0.90296	1.5	0.87256	1.61667	0.79701	1.175	0.67916	1.525	0.55086
-1.1	0.99565	1.70833	0.89293	1.50833	0.86838	1.625	0.78908	1.18333	0.67828	1.53334	0.54404
-1.09167	1.00399	1.71666	0.89862	1.51667	0.85987	1.63333	0.7903	1.19166	0.68027	1.54167	0.53994
-1.08334	1.00637	1.725	0.89514	1.525	0.86784	1.64167	0.78401	1.2	0.67489	1.55	0.54072
-1.075	1.01427	1.73333	0.89119	1.53333	0.87288	1.65	0.78904	1.20833	0.68076	1.55834	0.54067
-1.06667	0.99192	1.74166	0.89399	1.54167	0.86655	1.65833	0.7961	1.21666	0.68252	1.56667	0.54298
-1.05834	0.99834	1.75	0.89769	1.55	0.86184	1.66667	0.79435	1.225	0.68786	1.575	0.54352
-1.05	1.00001	1.75833	0.90324	1.55833	0.87264	1.675	0.79053	1.23333	0.68107	1.58334	0.544
-1.04167	0.99336	1.76666	0.90076	1.56667	0.87098	1.68333	0.79397	1.24166	0.67885	1.59167	0.54618
-1.03334	1.00734	1.775	0.90125	1.575	0.87972	1.69167	0.79061	1.25	0.67698	1.6	0.54193
-1.025	1.0105	1.78333	0.89791	1.58333	0.8609	1.7	0.80011	1.25833	0.68086	1.60834	0.53418
-1.01667	1.01736	1.79166	0.89582	1.59167	0.86816	1.70833	0.79593	1.26666	0.67883	1.61667	0.5462
-1.00834	1.00798	1.8	0.90685	1.6	0.86409	1.71667	0.80022	1.275	0.67541	1.625	0.53549
-1	0.99361	1.80833	0.8941	1.60833	0.86733	1.725	0.78666	1.28333	0.68058	1.63334	0.54198
-0.99167	1.0001	1.81666	0.89641	1.61667	0.85647	1.73333	0.77838	1.29166	0.6754	1.64167	0.53296
-0.98334	1.01498	1.825	0.8936	1.625	0.88348	1.74167	0.79092	1.3	0.67534	1.65	0.53629
-0.975	1.0012	1.83333	0.90036	1.63333	0.86988	1.75	0.79872	1.30833	0.67429	1.65834	0.53404
-0.96667	1.00496	1.84166	0.89477	1.64167	0.86907	1.75833	0.80119	1.31666	0.67966	1.66667	0.53856
-0.95834	0.9961	1.85	0.89228	1.65	0.87213	1.76667	0.78963	1.325	0.67306	1.675	0.53299
-0.95	0.99322	1.85833	0.89587	1.65833	0.86804	1.775	0.79369	1.33333	0.68036	1.68334	0.53514
-0.94167	1.00269	1.86666	0.89972	1.66667	0.87184	1.78333	0.78878	1.34166	0.67542	1.69167	0.53538
-0.93334	1.01283	1.875	0.90283	1.675	0.87554	1.79167	0.79397	1.35	0.67551	1.7	0.53582
-0.925	1.00726	1.88333	0.88987	1.68333	0.86551	1.8	0.79288	1.35833	0.67364	1.70834	0.53712
-0.91667	1.01566	1.89166	0.90547	1.69167	0.8613	1.80833	0.79766	1.36666	0.67477	1.71667	0.53008
-0.90834	1.00878	1.9	0.89605	1.7	0.85804	1.81667	0.79441	1.375	0.67308	1.725	0.53357
-0.9	0.9953	1.90833	0.90099	1.70833	0.86556	1.825	0.77848	1.38333	0.67677	1.73334	0.52896
-0.89167	1.01117	1.91666	0.90163	1.71667	0.87383	1.83333	0.79488	1.39166	0.67281	1.74167	0.53977
-0.88334	1.01713	1.925	0.89628	1.725	0.86493	1.84167	0.78216	1.4	0.67852	1.75	0.53597
-0.875	0.99903	1.93333	0.9039	1.73333	0.86441	1.85	0.79537	1.40833	0.66748	1.75834	0.53807
-0.86667	1.01102	1.94166	0.89659	1.74167	0.86721	1.85833	0.78729	1.41666	0.67463	1.76667	0.53718
-0.85834	0.99904	1.95	0.90481	1.75	0.86857	1.86667	0.78095	1.425	0.67047	1.775	0.53701
-0.85	1.0111	1.95833	0.89873	1.75833	0.8788	1.875	0.79022	1.43333	0.67748	1.78334	0.53163
-0.84167	1.00687	1.96666	0.90512	1.76667	0.86941	1.88333	0.80344	1.44166	0.66691	1.79167	0.53504
-0.83334	1.00724	1.975	0.89035	1.775	0.86933	1.89167	0.79569	1.45	0.67585	1.8	0.53607
-0.825	0.99729	1.98333	0.90117	1.78333	0.87034	1.9	0.79092	1.45833	0.67906	1.80834	0.53149
-0.81667	1.00013	1.99166	0.90686	1.79167	0.87071	1.90833	0.79472	1.46666	0.66576	1.81667	0.5348
-0.80834	1.00825	2	0.90586	1.8	0.86989	1.91667	0.79305	1.475	0.6745	1.825	0.54263
-0.8	0.99345	2.00833	0.90538	1.80833	0.85814	1.925	0.79743	1.48333	0.66863	1.83334	0.53659
-0.79167	1.00086	2.01666	0.89735	1.81667	0.86521	1.93333	0.79119	1.49166	0.66998	1.84167	0.53322
-0.78334	1.00929	2.025	0.90562	1.825	0.86317	1.94167	0.78403	1.5	0.67537	1.85	0.53115
-0.775	1.01617	2.03333	0.90153	1.83333	0.86907	1.95	0.79379	1.50833	0.67924	1.85834	0.53302
-0.76667	1.00166	2.04166	0.90245	1.84167	0.86814	1.95833	0.79232	1.51666	0.67444	1.86667	0.53332
-0.75834	1.00895	2.05	0.89129	1.85	0.86394	1.96667	0.78631	1.525	0.67874	1.875	0.53213
-0.75	1.00404	2.05833	0.89745	1.85833	0.86342	1.975	0.79104	1.53333	0.67212	1.88334	0.53428
-0.74167	1.00168	2.06666	0.90367	1.86667	0.8684	1.98333	0.78085	1.54166	0.67147	1.89167	0.52923
-0.73334	1.00558	2.075	0.89269	1.875	0.86752	1.99167	0.79481	1.55	0.67438	1.9	0.53021
-0.725	1.00256	2.08333	0.90557	1.88333	0.86468	2	0.78975	1.55833	0.67956	1.90834	0.52665
-0.71667	1.00481	2.09166	0.9022	1.89167	0.87149	2.00833	0.79487	1.56666	0.67328	1.91667	0.53608
-0.70834	1.00598	2.1	0.89552	1.9	0.86289	2.01667	0.78782	1.575	0.66776	1.925	0.52819
-0.7	0.99282	2.10833	0.90451	1.90833	0.8619	2.025	0.78975	1.58333	0.67054	1.93334	0.52642
-0.69167	1.0005	2.11666	0.90472	1.91667	0.86293	2.03333	0.7862	1.59166	0.66592	1.94167	0.53435
-0.68334	1.00503	2.125	0.89576	1.925	0.87038	2.04167	0.79851	1.6	0.67331	1.95	0.53166
-0.675	0.99986	2.13333	0.90228	1.93333	0.85754	2.05	0.7944	1.60833	0.66881	1.95834	0.53875
-0.66667	1.01391	2.14166	0.90677	1.94167	0.87085	2.05833	0.79207	1.61666	0.67431	1.96667	0.52789
-0.65834	1.00233	2.15	0.89812	1.95	0.86419	2.06667	0.79047	1.625	0.67991	1.975	0.53017
-0.65	0.99777	2.15833	0.89001	1.95833	0.86289	2.075	0.79206	1.63333	0.6718	1.98334	0.53213
-0.64167	1.00829	2.16666	0.89565	1.96667	0.86502	2.08333	0.7837	1.64166	0.66945	1.99167	0.52934
-0.63334	1.00971	2.175	0.89859	1.975	0.86673	2.09167	0.78893	1.65	0.67093	2	0.53088
-0.625	0.99519	2.18333	0.89927	1.98333	0.86286	2.1	0.79602	1.65833	0.6736	2.00834	0.53494
-0.61667	1.00808	2.19166	0.90272	1.99167	0.86593	2.10833	0.78893	1.66666	0.66942	2.01667	0.52877
-0.60834	1.00581	2.2	0.90312	2	0.87148	2.11667	0.78807	1.675	0.67612	2.025	0.52752
-0.6	1.0017	2.20833	0.89685	2.00833	0.86544	2.125	0.79127	1.68333	0.67231	2.03334	0.53151
-0.59167	1.01574	2.21666	0.89525	2.01667	0.86115	2.13333	0.79686	1.69166	0.67005	2.04167	0.52693
-0.58334	1.01167	2.225	0.89374	2.025	0.86782	2.14167	0.7939	1.7	0.67617	2.05	0.53346
-0.575	1.01825	2.23333	0.91455	2.03333	0.86988	2.15	0.79453	1.70833	0.66906	2.05834	0.53055
-0.56667	1.01301	2.24166	0.90325	2.04167	0.85952	2.15833	0.78986	1.71666	0.66221	2.06667	0.52713
-0.55834	1.00174	2.25	0.89791	2.05	0.85607	2.16667	0.79342	1.725	0.66619	2.075	0.52761
-0.55	1.0001	2.25833	0.89947	2.05833	0.85629	2.175	0.79417	1.73333	0.67334	2.08334	0.53315
-0.54167	0.99573	2.26666	0.89605	2.06667	0.873	2.18333	0.7853	1.74166	0.66154	2.09167	0.52899
-0.53334	1.01922	2.275	0.89403	2.075	0.85911	2.19167	0.79678	1.75	0.67493	2.1	0.52952
-0.525	1.00647	2.28333	0.89794	2.08333	0.8697	2.2	0.78946	1.75833	0.66485	2.10834	0.53012
-0.51667	0.99376	2.29166	0.90496	2.09167	0.85947	2.20833	0.79229	1.76666	0.67249	2.11667	0.53304
-0.50834	1.01306	2.3	0.89652	2.1	0.85912	2.21667	0.78253	1.775	0.66767	2.125	0.53392
-0.5	1.00025	2.30833	0.90103	2.10833	0.86521	2.225	0.78927	1.78333	0.67119	2.13334	0.53319
-0.49167	0.99917	2.31666	0.89356	2.11667	0.86604	2.23333	0.78734	1.79166	0.66358	2.14167	0.53266
-0.48334	1.00336	2.325	0.90532	2.125	0.8632	2.24167	0.78797	1.8	0.66407	2.15	0.5278
-0.475	0.99355	2.33333	0.89264	2.13333	0.86506	2.25	0.79395	1.80833	0.67425	2.15834	0.52979
-0.46667	1.00679	2.34166	0.90455	2.14167	0.85383	2.25833	0.79331	1.81666	0.66296	2.16667	0.52585
-0.45834	0.99388	2.35	0.9005	2.15	0.86124	2.26667	0.78326	1.825	0.67166	2.175	0.52501
-0.45	1.00707	2.35833	0.89994	2.15833	0.85938	2.275	0.79164	1.83333	0.67299	2.18334	0.53362
-0.44167	1.00774	2.36666	0.89175	2.16667	0.86199	2.28333	0.78699	1.84166	0.67308	2.19167	0.53154
-0.43334	1.0053	2.375	0.89883	2.175	0.87598	2.29167	0.78792	1.85	0.67198	2.2	0.52606
-0.425	1.00226	2.38333	0.90582	2.18333	0.87537	2.3	0.78505	1.85833	0.66756	2.20834	0.53148
-0.41667	1.0027	2.39166	0.89075	2.19167	0.8764	2.30833	0.78764	1.86666	0.6722	2.21667	0.52674
-0.40834	0.99897	2.4	0.89734	2.2	0.87142	2.31667	0.79151	1.875	0.66877	2.225	0.51875
-0.4	1.00406	2.40833	0.89533	2.20833	0.8693	2.325	0.79042	1.88333	0.665	2.23334	0.52786
-0.39167	1.00361	2.41666	0.90917	2.21667	0.8665	2.33333	0.78854	1.89166	0.66428	2.24167	0.53335
-0.38334	1.00542	2.425	0.90664	2.225	0.86345	2.34167	0.78584	1.9	0.66641	2.25	0.52766
-0.375	1.00106	2.43333	0.90127	2.23333	0.85731	2.35	0.79018	1.90833	0.67473	2.25834	0.52564
-0.36667	1.00375	2.44166	0.90308	2.24167	0.86872	2.35833	0.79129	1.91666	0.67132	2.26667	0.5286
-0.35834	1.00307	2.45	0.89923	2.25	0.86742	2.36667	0.78342	1.925	0.66413	2.275	0.52278
-0.35	1.00146	2.45833	0.89819	2.25833	0.86901	2.375	0.78921	1.93333	0.66775	2.28334	0.52463
-0.34167	1.00107	2.46666	0.90013	2.26667	0.87189	2.38333	0.78636	1.94166	0.67178	2.29167	0.52748
-0.33334	1.01019	2.475	0.89858	2.275	0.86928	2.39167	0.79086	1.95	0.66508	2.3	0.53311
-0.325	1.01025	2.48333	0.89247	2.28333	0.87232	2.4	0.7888	1.95833	0.66719	2.30834	0.52526
-0.31667	1.00915	2.49166	0.89392	2.29167	0.85553	2.40833	0.7895	1.96666	0.67919	2.31667	0.52663
-0.30834	1.0103	2.5	0.89218	2.3	0.87654	2.41667	0.79408	1.975	0.65615	2.325	0.5303
-0.3	1.00347	2.50833	0.90077	2.30833	0.86323	2.425	0.79294	1.98333	0.66866	2.33334	0.52672
-0.29167	1.01713	2.51666	0.9072	2.31667	0.87034	2.43333	0.79212	1.99166	0.66501	2.34167	0.53158
-0.28334	1.00614	2.525	0.90277	2.325	0.8648	2.44167	0.79915	2	0.66658	2.35	0.53594
-0.275	1.00108	2.53333	0.8997	2.33333	0.86393	2.45	0.78763	2.00833	0.666	2.35834	0.53094
-0.26667	1.00784	2.54166	0.89469	2.34167	0.85639	2.45833	0.79238	2.01666	0.67416	2.36667	0.52869
-0.25834	1.00477	2.55	0.89513	2.35	0.85994	2.46667	0.79265	2.025	0.66744	2.375	0.52087
-0.25	0.99801	2.55833	0.90272	2.35833	0.8717	2.475	0.79696	2.03333	0.66725	2.38334	0.53032
-0.24167	1.01661	2.56666	0.90302	2.36667	0.86518	2.48333	0.78446	2.04166	0.67492	2.39167	0.52714
-0.23334	1.00237	2.575	0.90235	2.375	0.86454	2.49167	0.79547	2.05	0.67297	2.4	0.52764
-0.225	0.99888	2.58333	0.90159	2.38333	0.86586	2.5	0.78875	2.05833	0.66666	2.40834	0.53322
-0.21667	1.00889	2.59166	0.89853	2.39167	0.86158	2.50833	0.78191	2.06666	0.67421	2.41667	0.52959
-0.20834	1.00814	2.6	0.90145	2.4	0.86585	2.51667	0.79103	2.075	0.66831	2.425	0.53312
-0.2	1.00361	2.60833	0.89474	2.40833	0.85692	2.525	0.78935	2.08333	0.67074	2.43334	0.53012
-0.19167	1.00914	2.61666	0.90722	2.41667	0.85945	2.53333	0.79916	2.09166	0.67188	2.44167	0.53211
-0.18334	1.01412	2.625	0.89409	2.425	0.87066	2.54167	0.79704	2.1	0.67248	2.45	0.53212
-0.175	1.02197	2.63333	0.90561	2.43333	0.85884	2.55	0.78728	2.10833	0.66419	2.45834	0.52615
-0.16667	0.99936	2.64166	0.90653	2.44167	0.86458	2.55833	0.78874	2.11666	0.66654	2.46667	0.53376
-0.15834	0.99349	2.65	0.89887	2.45	0.8548	2.56667	0.78552	2.125	0.66401	2.475	0.52401
-0.15	1.00265	2.65833	0.8969	2.45833	0.86588	2.575	0.78527	2.13333	0.67198	2.48334	0.53031
-0.14167	0.99901	2.66666	0.89607	2.46667	0.86298	2.58333	0.79195	2.14166	0.66734	2.49167	0.52889
-0.13334	1.00657	2.675	0.90007	2.475	0.87511	2.59167	0.79268	2.15	0.67173	2.5	0.52861
--	--	2.68333	0.91289	2.48333	0.8722	2.6	0.79334	2.15833	0.67226	2.50834	0.53135
--	--	2.69166	0.90329	2.49167	0.86721	2.60833	0.79608	2.16666	0.66815	2.51667	0.52776
--	--	2.7	0.90096	2.5	0.85755	2.61667	0.78692	2.175	0.66756	2.525	0.53247
--	--	2.70833	0.89325	2.50833	0.86947	2.625	0.78862	2.18333	0.67544	2.53334	0.52814
--	--	2.71666	0.90628	2.51667	0.86593	2.63333	0.78314	2.19166	0.66494	2.54167	0.52749
--	--	2.725	0.9029	2.525	0.87508	2.64167	0.78245	2.2	0.66532	2.55	0.53024
--	--	2.73333	0.89104	2.53333	0.86929	2.65	0.78542	2.20833	0.67392	2.55834	0.52993
--	--	2.74166	0.89975	2.54167	0.86101	2.65833	0.79127	2.21666	0.66606	2.56667	0.52585
--	--	2.75	0.89785	2.55	0.86774	2.66667	0.80701	2.225	0.66967	2.575	0.52434
--	--	2.75833	0.89858	2.55833	0.86123	2.675	0.79085	2.23333	0.67326	2.58334	0.53014
--	--	2.76666	0.89918	2.56667	0.86477	2.68333	0.79139	2.24166	0.67262	2.59167	0.53076
--	--	2.775	0.89129	2.575	0.86576	2.69167	0.78987	2.25	0.67169	2.6	0.52843
--	--	2.78333	0.89477	2.58333	0.86599	2.7	0.79193	2.25833	0.66908	2.60834	0.53336
--	--	2.79166	0.90158	2.59167	0.86634	2.70833	0.79233	2.26666	0.67086	2.61667	0.52876
--	--	2.8	0.8982	2.6	0.85913	2.71667	0.78518	2.275	0.66933	2.625	0.52959
-3.445e-06	1.00722	2.80833	0.89862	2.60833	0.87435	2.725	0.79827	2.28333	0.67379	2.63334	0.52438
0.00833	0.99691	2.81666	0.90507	2.61667	0.87089	2.73333	0.79461	2.29166	0.67024	2.64167	0.53019
0.01666	1	2.825	0.9011	2.625	0.86364	2.74167	0.79819	2.3	0.66393	2.65	0.53237
0.025	0.99664	2.83333	0.89571	2.63333	0.86743	2.75	0.79405	2.30833	0.66812	2.65834	0.52923
0.03333	0.99725	2.84166	0.89096	2.64167	0.86645	2.75833	0.79522	2.31666	0.67643	2.66667	0.5342
0.04166	0.98674	2.85	0.89095	2.65	0.86692	2.76667	0.79746	2.325	0.66901	2.675	0.52732
0.05	0.99877	2.85833	0.90478	2.65833	0.86627	2.775	0.79077	2.33333	0.67233	2.68334	0.53115
0.05833	1.00043	2.86666	0.90217	2.66667	0.86585	2.78333	0.79339	2.34166	0.66626	2.69167	0.52959
0.06666	1.00398	2.875	0.90809	2.675	0.86051	2.79167	0.79126	2.35	0.66629	2.7	0.53013
0.075	0.99527	2.88333	0.88982	2.68333	0.86172	2.8	0.79026	2.35833	0.67391	2.70834	0.52756
0.08333	0.99816	2.89166	0.88898	2.69167	0.86935	2.80833	0.79308	2.36666	0.67227	2.71667	0.52398
0.09166	0.9972	2.9	0.89871	2.7	0.8584	2.81667	0.79425	2.375	0.67434	2.725	0.53725
0.1	1.00647	2.90833	0.88799	2.70833	0.86819	2.825	0.80032	2.38333	0.67481	2.73334	0.52458
0.10833	1.00016	2.91666	0.89821	2.71667	0.86137	2.83333	0.7895	2.39166	0.67325	2.74167	0.52823
0.11666	1.00008	2.925	0.8925	2.725	0.86563	2.84167	0.78765	2.4	0.66104	2.75	0.53395
0.125	1.00321	2.93333	0.89925	2.73333	0.858	2.85	0.79222	2.40833	0.66289	2.75834	0.5349
0.13333	0.99857	2.94166	0.89939	2.74167	0.86649	2.85833	0.79193	2.41666	0.6664	2.76667	0.52665
0.14166	1.00498	2.95	0.90188	2.75	0.86292	2.86667	0.79301	2.425	0.6617	2.775	0.53298
0.15	1.00801	2.95833	0.9019	2.75833	0.86791	2.875	0.7895	2.43333	0.66351	2.78334	0.52519
0.15833	1.02049	2.96666	0.89629	2.76667	0.86513	2.88333	0.79772	2.44166	0.67327	2.79167	0.53146
0.16666	1.00594	2.975	0.89915	2.775	0.85997	2.89167	0.78772	2.45	0.6686	2.8	0.53134
0.175	0.99755	2.98333	0.89245	2.78333	0.866	2.9	0.78517	2.45833	0.67418	2.80834	0.5265
0.18333	1.00299	2.99166	0.90551	2.79167	0.85494	2.90833	0.78454	2.46666	0.67029	2.81667	0.52481
0.19166	1.00362	3	0.90787	2.8	0.87084	2.91667	0.79081	2.475	0.66484	2.825	0.52331
0.2	1.00691	3.00833	0.8976	2.80833	0.86998	2.925	0.7883	2.48333	0.66117	2.83334	0.52796
0.20833	1.00442	3.01666	0.89225	2.81667	0.87173	2.93333	0.79049	2.49166	0.6711	2.84167	0.52459
0.21666	1.00141	3.025	0.89692	2.825	0.86792	2.94167	0.78833	2.5	0.67578	2.85	0.52585
0.225	1.00441	3.03333	0.90555	2.83333	0.86931	2.95	0.79387	2.50833	0.6805	2.85834	0.5217
0.23333	0.99891	3.04166	0.89705	2.84167	0.86305	2.95833	0.79051	2.51666	0.67143	2.86667	0.52593
0.24166	0.99895	3.05	0.90336	2.85	0.85808	2.96667	0.7902	2.525	0.66693	2.875	0.52897
0.25	1.00992	3.05833	0.89997	2.85833	0.86335	2.975	0.79057	2.53333	0.67395	2.88334	0.52624
0.25833	0.99198	3.06666	0.9098	2.86667	0.87134	2.98333	0.78699	2.54166	0.66698	2.89167	0.53328
0.26666	0.99811	3.075	0.89402	2.875	0.86089	2.99167	0.78633	2.55	0.66734	2.9	0.53052
0.275	1.00466	3.08333	0.9122	2.88333	0.8687	3	0.79448	2.55833	0.66623	2.90834	0.52526
0.28333	1.00852	3.09166	0.89901	2.89167	0.86996	3.00833	0.78455	2.56666	0.66807	2.91667	0.53069
0.29166	0.99767	3.1	0.90833	2.9	0.86615	3.01667	0.7918	2.575	0.6608	2.925	0.53041
0.3	0.99492	3.10833	0.90594	2.90833	0.86968	3.025	0.79078	2.58333	0.67347	2.93334	0.52836
0.30833	1.00229	3.11666	0.89377	2.91667	0.86844	3.03333	0.78707	2.59166	0.66862	2.94167	0.53143
0.31666	0.98494	3.125	0.89692	2.925	0.87056	3.04167	0.7974	2.6	0.67139	2.95	0.52855
0.325	1.00313	3.13333	0.89611	2.93333	0.85923	3.05	0.78709	2.60833	0.66985	2.95834	0.5232
0.33333	1.01169	3.14166	0.90651	2.94167	0.87102	3.05833	0.79119	2.61666	0.67402	2.96667	0.52301
0.34166	0.98728	3.15	0.89872	2.95	0.87774	3.06667	0.79144	2.625	0.6736	2.975	0.53245
0.35	0.99716	3.15833	0.89993	2.95833	0.86315	3.075	0.79055	2.63333	0.6715	2.98334	0.53101
0.35833	0.9939	3.16666	0.90893	2.96667	0.8687	3.08333	0.80233	2.64166	0.67075	2.99167	0.52117
0.36666	1.00106	3.175	0.89979	2.975	0.86383	3.09167	0.79207	2.65	0.67719	3	0.53454
0.375	1.00191	3.18333	0.9028	2.98333	0.87468	3.1	0.78656	2.65833	0.67844	3.00834	0.52891
0.38333	1.00199	3.19166	0.89091	2.99167	0.86596	3.10833	0.78917	2.66666	0.67479	3.01667	0.52993
0.39166	1.00747	3.2	0.89164	3	0.87444	3.11667	0.78809	2.675	0.67322	3.025	0.53321
0.4	1.01396	3.20833	0.90109	3.00833	0.87173	3.125	0.78864	2.68333	0.66512	3.03334	0.52512
0.40833	0.98596	3.21666	0.89801	3.01667	0.8662	3.13333	0.80697	2.69166	0.66762	3.04167	0.5231
0.41666	1.00455	3.225	0.89896	3.025	0.86912	3.14167	0.78798	2.7	0.6664	3.05	0.52558
0.425	1.00265	3.23333	0.88875	3.03333	0.86626	3.15	0.78881	2.70833	0.66375	3.05834	0.52998
0.43333	0.9955	3.24166	0.9051	3.04167	0.86767	3.15833	0.78458	2.71666	0.666	3.06667	0.53065
0.44166	0.99386	3.25	0.89225	3.05	0.87171	3.16667	0.79324	2.725	0.67175	3.075	0.52351
0.45	1.00683	3.25833	0.8959	3.05833	0.86791	3.175	0.79525	2.73333	0.66895	3.08334	0.5304
0.45833	1.01025	3.26666	0.91206	3.06667	0.86403	3.18333	0.79145	2.74166	0.67591	3.09167	0.53262
0.46666	0.99513	3.275	0.89667	3.075	0.86689	3.19167	0.78837	2.75	0.66903	3.1	0.51939
0.475	0.99334	3.28333	0.89387	3.08333	0.87209	3.2	0.78827	2.75833	0.67515	3.10834	0.52673
0.48333	1.004	3.29166	0.89442	3.09167	0.86972	3.20833	0.78705	2.76666	0.67536	3.11667	0.5269
0.49166	0.99591	3.3	0.90267	3.1	0.86724	3.21667	0.78936	2.775	0.67036	3.125	0.52713
0.5	1.00656	3.30833	0.90602	3.10833	0.86116	3.225	0.79344	2.78333	0.6729	3.13334	0.52443
0.50833	1.00671	3.31666	0.90986	3.11667	0.85776	3.23333	0.78638	2.79166	0.66767	3.14167	0.52606
0.51666	0.99513	3.325	0.89253	3.125	0.8658	3.24167	0.79469	2.8	0.66629	3.15	0.52049
0.525	1.00218	3.33333	0.89866	3.13333	0.86367	3.25	0.78947	2.80833	0.67112	3.15834	0.52796
0.53333	1.00764	3.34166	0.89672	3.14167	0.86359	3.25833	0.78531	2.81666	0.672	3.16667	0.52482
0.54166	0.99036	3.35	0.89393	3.15	0.86824	3.26667	0.79198	2.825	0.66651	3.175	0.52852
0.55	0.99968	3.35833	0.89704	3.15833	0.85953	3.275	0.78139	2.83333	0.67344	3.18334	0.52598
0.55833	0.99654	3.36666	0.90361	3.16667	0.87377	3.28333	0.77995	2.84166	0.66653	3.19167	0.5325
0.56666	1.00613	3.375	0.89743	3.175	0.86005	3.29167	0.78959	2.85	0.67377	3.2	0.53473
0.575	1.00235	3.38333	0.88927	3.18333	0.87923	3.3	0.79956	2.85833	0.6716	3.20834	0.52623
0.58333	0.99334	3.39166	0.89044	3.19167	0.86917	3.30833	0.79214	2.86666	0.66743	3.21667	0.531
0.59166	0.99487	3.4	0.89695	3.2	0.86567	3.31667	0.78471	2.875	0.66964	3.225	0.52116
0.6	0.99755	3.40833	0.90362	3.20833	0.86337	3.325	0.78444	2.88333	0.67921	3.23334	0.52814
0.60833	1.0033	3.41666	0.89751	3.21667	0.86177	3.33333	0.78761	2.89166	0.67834	3.24167	0.52751
0.61666	1.00352	3.425	0.88991	3.225	0.86688	3.34167	0.79448	2.9	0.67109	3.25	0.52807
0.625	1.01312	3.43333	0.89566	3.23333	0.87092	3.35	0.79207	2.90833	0.67727	3.25834	0.52989
0.63333	1.01044	3.44166	0.90424	3.24167	0.86471	3.35833	0.79776	2.91666	0.66916	3.26667	0.52403
0.64166	1.01636	3.45	0.89648	3.25	0.86791	3.36667	0.79733	2.925	0.68081	3.275	0.52625
0.65	0.9974	3.45833	0.89479	3.25833	0.86683	3.375	0.79099	2.93333	0.67215	3.28334	0.52777
0.65833	0.9977	3.46666	0.8931	3.26667	0.86556	3.38333	0.79637	2.94166	0.67312	3.29167	0.5283
0.66666	1.0037	3.475	0.89674	3.275	0.86337	3.39167	0.78448	2.95	0.66517	3.3	0.52482
0.675	1.00778	3.48333	0.89559	3.28333	0.86649	3.4	0.79303	2.95833	0.67665	3.30834	0.52415
0.68333	0.99066	3.49166	0.89766	3.29167	0.8697	3.40833	0.78614	2.96666	0.67287	3.31667	0.52654
0.69166	1.0109	3.5	0.89427	3.3	0.86909	3.41667	0.78963	2.975	0.67686	3.325	0.52564
0.7	1.00117	3.50833	0.8997	3.30833	0.85065	3.425	0.79776	2.98333	0.6696	3.33334	0.5272
0.70833	1.01057	3.51666	0.90332	3.31667	0.87255	3.43333	0.78806	2.99166	0.66783	3.34167	0.52551
0.71666	0.99257	3.525	0.90458	3.325	0.87083	3.44167	0.79477	3	0.66732	3.35	0.52607
0.725	0.99963	3.53333	0.9005	3.33333	0.86483	3.45	0.7889	3.00833	0.67725	3.35834	0.52542
0.73333	1.00291	3.54166	0.89677	3.34167	0.86647	3.45833	0.79526	3.01666	0.67073	3.36667	0.52249
0.74166	1.00576	3.55	0.90283	3.35	0.86207	3.46667	0.79257	3.025	0.67048	3.375	0.52639
0.75	0.99381	3.55833	0.89463	3.35833	0.86085	3.475	0.78678	3.03333	0.67294	3.38334	0.5307
0.75833	1.0051	3.56666	0.90382	3.36667	0.85959	3.48333	0.78782	3.04166	0.66673	3.39167	0.52585
0.76666	1.00142	3.575	0.89857	3.375	0.86243	3.49167	0.7906	3.05	0.67451	3.4	0.5278
0.775	0.9963	3.58333	0.89946	3.38333	0.85789	3.5	0.78528	3.05833	0.6684	3.40834	0.52534
0.78333	0.9961	3.59166	0.90074	3.39167	0.85966	3.50833	0.79596	3.06666	0.65805	3.41667	0.52822
0.79166	0.99846	3.6	0.90141	3.4	0.87008	3.51667	0.7895	3.075	0.66268	3.425	0.52558
0.8	1.00308	3.60833	0.90331	3.40833	0.85431	3.525	0.79603	3.08333	0.67198	3.43334	0.52583
0.80833	1.01791	3.61666	0.8881	3.41667	0.85751	3.53333	0.78495	3.09166	0.66914	3.44167	0.52175
0.81666	0.99635	3.625	0.90236	3.425	0.87183	3.54167	0.78423	3.1	0.66536	3.45	0.52395
0.825	1.00351	3.63333	0.89879	3.43333	0.85609	3.55	0.79133	3.10833	0.67571	3.45834	0.5263
0.83333	1.00754	3.64166	0.89891	3.44167	0.86868	3.55833	0.80104	3.11666	0.66517	3.46667	0.53263
0.84166	0.99676	3.65	0.89978	3.45	0.86003	3.56667	0.78146	3.125	0.67313	3.475	0.53064
0.85	0.99727	3.65833	0.89949	3.45833	0.86632	3.575	0.79142	3.13333	0.6719	3.48334	0.52522
0.85833	0.98978	3.66666	0.89176	3.46667	0.86931	3.58333	0.78562	3.14166	0.66929	3.49167	0.52296
0.86666	0.99597	3.675	0.89252	3.475	0.86871	3.59167	0.78707	3.15	0.66949	3.5	0.52632
0.875	0.99053	3.68333	0.90963	3.48333	0.86419	3.6	0.79105	3.15833	0.66444	3.50834	0.52554
0.88333	0.99383	3.69166	0.89078	3.49167	0.86657	3.60833	0.79182	3.16666	0.66589	3.51667	0.52692
0.89166	0.99993	3.7	0.90978	3.5	0.86452	3.61667	0.77882	3.175	0.66422	3.525	0.52509
0.9	0.99882	3.70833	0.90386	3.50833	0.86321	3.625	0.79148	3.18333	0.67484	3.53334	0.53492
0.90833	0.98755	3.71666	0.89342	3.51667	0.86024	3.63333	0.79338	3.19166	0.66828	3.54167	0.5305
0.91666	1.00177	3.725	0.90402	3.525	0.86414	3.64167	0.79464	3.2	0.66948	3.55	0.52121
0.925	0.99827	3.73333	0.89592	3.53333	0.866	3.65	0.79035	3.20833	0.67144	3.55834	0.53004
0.93333	1.00021	3.74166	0.89981	3.54167	0.86754	3.65833	0.79467	3.21666	0.67348	3.56667	0.52215
0.94166	0.98509	3.75	0.90383	3.55	0.87223	3.66667	0.78525	3.225	0.66187	3.575	0.52535
0.95	0.9892	3.75833	0.89923	3.55833	0.87288	3.675	0.78702	3.23333	0.66078	3.58334	0.52632
0.95833	1.00783	3.76666	0.8977	3.56667	0.86411	3.68333	0.7885	3.24166	0.66498	3.59167	0.5228
0.96666	1.0121	3.775	0.89641	3.575	0.86844	3.69167	0.79367	3.25	0.67449	3.6	0.52814
0.975	0.99459	3.78333	0.90406	3.58333	0.86009	3.7	0.78104	3.25833	0.67806	3.60834	0.52942
0.98333	1.00421	3.79166	0.89839	3.59167	0.86592	3.70833	0.79009	3.26666	0.66778	3.61667	0.52828
0.99166	1.00154	3.8	0.88973	3.6	0.86939	3.71667	0.78841	3.275	0.67782	3.625	0.52534
1	0.99213	3.80833	0.90017	3.60833	0.86686	3.725	0.79685	3.28333	0.67223	3.63334	0.52355
1.00833	0.99104	3.81666	0.89572	3.61667	0.86702	3.73333	0.78945	3.29166	0.67863	3.64167	0.52601
1.01666	1.00472	3.825	0.89321	3.625	0.86188	3.74167	0.79064	3.3	0.66949	3.65	0.52908
1.025	1.00306	3.83333	0.90096	3.63333	0.85926	3.75	0.78596	3.30833	0.67113	3.65834	0.52922
1.03333	0.99126	3.84166	0.89435	3.64167	0.86259	3.75833	0.79408	3.31666	0.66781	3.66667	0.52441
1.04166	0.98731	3.85	0.90307	3.65	0.87154	3.76667	0.79331	3.325	0.67095	3.675	0.52464
1.05	1.00287	3.85833	0.91163	3.65833	0.86336	3.775	0.79077	3.33333	0.6655	3.68334	0.52784
1.05833	0.99811	3.86666	0.90136	3.66667	0.85895	3.78333	0.78689	3.34166	0.66768	3.69167	0.52538
1.06666	0.98098	3.875	0.90656	3.675	0.86299	3.79167	0.78924	3.35	0.66464	3.7	0.52277
1.075	1.00192	3.88333	0.89228	3.68333	0.86002	3.8	0.79366	3.35833	0.66173	3.70834	0.53041
1.08333	1.00101	3.89166	0.90551	3.69167	0.8575	3.80833	0.78983	3.36666	0.67729	3.71667	0.52844
1.09166	0.99664	3.9	0.89611	3.7	0.86742	3.81667	0.79124	3.375	0.66917	3.725	0.52429
1.1	1.00066	3.90833	0.90081	3.70833	0.85653	3.825	0.79011	3.38333	0.66811	3.73334	0.52753
1.10833	0.99113	3.91666	0.90704	3.71667	0.86863	3.83333	0.79317	3.39166	0.66701	3.74167	0.53183
1.11666	0.99558	3.925	0.90236	3.725	0.8636	3.84167	0.79123	3.4	0.67156	3.75	0.52281
1.125	1.00202	3.93333	0.9037	3.73333	0.86379	3.85	0.79052	3.40833	0.66486	3.75834	0.53197
1.13333	1.00377	3.94166	0.89755	3.74167	0.86785	3.85833	0.78367	3.41666	0.66937	3.76667	0.53463
1.14166	1.00036	3.95	0.90096	3.75	0.86042	3.86667	0.78976	3.425	0.66842	3.775	0.52638
1.15	0.99918	3.95833	0.89137	3.75833	0.87626	3.875	0.79533	3.43333	0.67621	3.78334	0.52719
1.15833	0.99884	3.96666	0.89976	3.76667	0.86091	3.88333	0.78678	3.44166	0.68006	3.79167	0.52778
1.16666	1.0054	3.975	0.90538	3.775	0.86441	3.89167	0.79312	3.45	0.66821	3.8	0.52284
1.175	0.98994	3.98333	0.90865	3.78333	0.85383	3.9	0.79108	3.45833	0.67455	3.80834	0.52131
1.18333	0.99687	3.99166	0.89341	3.79167	0.86743	3.90833	0.7938	3.46666	0.67946	3.81667	0.5258
1.19166	0.99355	4	0.90424	3.8	0.85911	3.91667	0.79405	3.475	0.66624	3.825	0.52593
1.2	1.00056	4.00833	0.90571	3.80833	0.86634	3.925	0.78701	3.48333	0.66901	3.83334	0.52404
1.20833	0.99089	4.01666	0.90076	3.81667	0.85844	3.93333	0.78783	3.49166	0.66286	3.84167	0.52483
1.21666	0.99073	4.025	0.89652	3.825	0.86965	3.94167	0.78631	3.5	0.67313	3.85	0.52887
1.225	0.99551	4.03333	0.90639	3.83333	0.88057	3.95	0.78924	3.50833	0.66438	3.85834	0.5243
1.23333	0.99732	4.04166	0.89433	3.84167	0.86311	3.95833	0.78894	3.51666	0.67082	3.86667	0.52874
1.24166	1.00212	4.05	0.89014	3.85	0.87259	3.96667	0.7889	3.525	0.66967	3.875	0.52422
1.25	0.99303	4.05833	0.9019	3.85833	0.86221	3.975	0.79447	3.53333	0.66839	3.88334	0.52224
1.25833	1.01375	4.06666	0.89493	3.86667	0.86058	3.98333	0.79203	3.54166	0.66315	3.89167	0.52887
1.26666	1.01265	4.075	0.89888	3.875	0.85791	3.99167	0.78576	3.55	0.66484	3.9	0.52382
1.275	1.00912	4.08333	0.90185	3.88333	0.86637	4	0.78769	3.55833	0.66732	3.90834	0.52605
1.28333	1.00419	4.09166	0.90097	3.89167	0.86607	4.00833	0.78021	3.56666	0.67426	3.91667	0.53191
1.29166	1.00538	4.1	0.90204	3.9	0.8592	4.01667	0.79482	3.575	0.67085	3.925	0.52311
1.3	1.00478	4.10833	0.89288	3.90833	0.85693	4.025	0.78446	3.58333	0.66643	3.93334	0.52213
1.30833	0.9968	4.11666	0.89025	3.91667	0.86859	4.03333	0.78677	3.59166	0.66953	3.94167	0.53393
1.31666	1.00074	4.125	0.8952	3.925	0.86797	4.04167	0.78493	3.6	0.67281	3.95	0.52678
1.325	0.99603	4.13333	0.90217	3.93333	0.86539	4.05	0.78804	3.60833	0.6677	3.95834	0.53032
1.33333	1.01016	4.14166	0.89628	3.94167	0.86096	4.05833	0.7836	3.61666	0.67761	3.96667	0.52542
1.34166	1.00546	4.15	0.89783	3.95	0.85929	4.06667	0.78921	3.625	0.66317	3.975	0.52744
1.35	1.00326	4.15833	0.89944	3.95833	0.86145	4.075	0.79463	3.63333	0.66522	3.98334	0.52267
1.35833	0.99764	4.16666	0.89039	3.96667	0.86612	4.08333	0.78949	3.64166	0.67367	3.99167	0.52934
1.36666	0.99132	4.175	0.90533	3.975	0.85321	4.09167	0.78864	3.65	0.67573	4	0.52684
1.375	1.01561	4.18333	0.89689	3.98333	0.86834	4.1	0.79152	3.65833	0.66904	4.00834	0.52881
1.38333	1.00019	4.19166	0.89608	3.99167	0.86803	4.10833	0.78773	3.66666	0.67483	4.01667	0.52538
1.39166	0.99369	4.2	0.90052	4	0.86681	4.11667	0.79346	3.675	0.6652	4.025	0.53053
1.4	1.00066	4.20833	0.90144	4.00833	0.8688	4.125	0.78739	3.68333	0.66956	4.03334	0.52238
1.40833	0.99432	4.21666	0.89913	4.01667	0.86458	4.13333	0.79923	3.69166	0.67249	4.04167	0.53299
1.41666	1.01135	4.225	0.89496	4.025	0.86298	4.14167	0.78846	3.7	0.66893	4.05	0.51996
1.425	1.00363	4.23333	0.89334	4.03333	0.86395	4.15	0.78963	3.70833	0.66806	4.05834	0.52835
1.43333	0.99888	4.24166	0.90947	4.04167	0.86358	4.15833	0.78552	3.71666	0.67404	4.06667	0.5267
1.44166	1.0033	4.25	0.90023	4.05	0.86385	4.16667	0.78764	3.725	0.67049	4.075	0.52378
1.45	1.00209	4.25833	0.90088	4.05833	0.85628	4.175	0.79061	3.73333	0.67265	4.08334	0.52638
1.45833	1.00586	4.26666	0.90049	4.06667	0.86034	4.18333	0.79161	3.74166	0.66851	4.09167	0.52757
1.46666	1.00522	4.275	0.90791	4.075	0.85625	4.19167	0.80086	3.75	0.67425	4.1	0.52512
1.475	0.99851	4.28333	0.89743	4.08333	0.8546	4.2	0.78518	3.75833	0.66608	4.10834	0.52944
1.48333	1.00129	4.29166	0.88731	4.09167	0.86982	4.20833	0.79098	3.76666	0.66768	4.11667	0.52727
1.49166	1.00979	4.3	0.89851	4.1	0.87068	4.21667	0.79077	3.775	0.6688	4.125	0.52346
1.5	1.00683	4.30833	0.90613	4.10833	0.8721	4.225	0.787	3.78333	0.65904	4.13334	0.52722
1.50833	1.00017	4.31666	0.90266	4.11667	0.86393	4.23333	0.78201	3.79166	0.67785	4.14167	0.52656
1.51666	1.01172	4.325	0.89741	4.125	0.8612	4.24167	0.79197	3.8	0.67568	4.15	0.52473
1.525	0.98964	4.33333	0.89242	4.13333	0.8689	4.25	0.79526	3.80833	0.66702	4.15834	0.53029
1.53333	1.00183	4.34166	0.89949	4.14167	0.86808	4.25833	0.79458	3.81666	0.66652	4.16667	0.52743
1.54166	1.00046	4.35	0.88944	4.15	0.86864	4.26667	0.7871	3.825	0.67004	4.175	0.52557
1.55	0.99642	4.35833	0.90395	4.15833	0.87351	4.275	0.79043	3.83333	0.66862	4.18334	0.52727
1.55833	1.0016	4.36666	0.9001	4.16667	0.86428	4.28333	0.80229	3.84166	0.67275	4.19167	0.53045
1.56666	1.00436	4.375	0.89961	4.175	0.8628	4.29167	0.79412	3.85	0.67061	4.2	0.52693
1.575	0.99665	4.38333	0.90529	4.18333	0.86848	4.3	0.79669	3.85833	0.66836	4.20834	0.5204
1.58333	0.99452	4.39166	0.89105	4.19167	0.86386	4.30833	0.78562	3.86666	0.67048	4.21667	0.52618
1.59166	1.00144	4.4	0.90498	4.2	0.87117	4.31667	0.7883	3.875	0.67096	4.225	0.52579
1.6	0.99681	4.40833	0.89679	4.20833	0.87123	4.325	0.79507	3.88333	0.66513	4.23334	0.52763
1.60833	1.0046	4.41666	0.89597	4.21667	0.86356	4.33333	0.79565	3.89166	0.67068	4.24167	0.53057
1.61666	0.99584	4.425	0.89616	4.225	0.86167	4.34167	0.79049	3.9	0.66537	4.25	0.52853
1.625	0.99327	4.43333	0.90776	4.23333	0.86449	4.35	0.79435	3.90833	0.67148	4.25834	0.52608
1.63333	1.00321	4.44166	0.89795	4.24167	0.86774	4.35833	0.78542	3.91666	0.67423	4.26667	0.52875
1.64166	1.00098	4.45	0.89846	4.25	0.86877	4.36667	0.7908	3.925	0.67802	4.275	0.5197
1.65	1.00163	4.45833	0.89626	4.25833	0.87234	4.375	0.7866	3.93333	0.66181	4.28334	0.52695
1.65833	1.0077	4.46666	0.90446	4.26667	0.8648	4.38333	0.78561	3.94166	0.66296	4.29167	0.52738
1.66666	0.99517	4.475	0.90027	4.275	0.86362	4.39167	0.79242	3.95	0.67311	4.3	0.52803
1.675	0.99703	4.48333	0.89547	4.28333	0.85747	4.4	0.7884	3.95833	0.66865	4.30834	0.52614
1.68333	1.00604	4.49166	0.89676	4.29167	0.86072	4.40833	0.79043	3.96666	0.66515	4.31667	0.52442
1.69166	0.99256	4.5	0.89018	4.3	0.85765	4.41667	0.79215	3.975	0.676	4.325	0.52263
1.7	1.00326	4.50833	0.90134	4.30833	0.85901	4.425	0.79605	3.98333	0.67093	4.33334	0.52048
1.70833	0.98625	4.51666	0.89516	4.31667	0.85687	4.43333	0.79412	3.99166	0.66607	4.34167	0.52777
1.71666	1.00453	4.525	0.89974	4.325	0.85524	4.44167	0.78878	4	0.66494	4.35	0.52618
1.725	0.99848	4.53333	0.91185	4.33333	0.86736	4.45	0.79216	4.00833	0.66965	4.35834	0.52571
1.73333	1.0008	4.54166	0.90201	4.34167	0.85725	4.45833	0.79115	4.01666	0.672	4.36667	0.53045
1.74166	1.00054	4.55	0.89607	4.35	0.87706	4.46667	0.7942	4.025	0.66872	4.375	0.52471
1.75	1.00356	4.55833	0.90565	4.35833	0.86349	4.475	0.78808	4.03333	0.66341	4.38334	0.52792
1.75833	1.00218	4.56666	0.8941	4.36667	0.86967	4.48333	0.78819	4.04166	0.6669	4.39167	0.52414
1.76666	1.00623	4.575	0.89237	4.375	0.86412	4.49167	0.78687	4.05	0.66425	4.4	0.52727
1.775	0.99185	4.58333	0.91402	4.38333	0.87106	4.5	0.79405	4.05833	0.67601	4.40834	0.52379
1.78333	0.99924	4.59166	0.89832	4.39167	0.86478	4.50833	0.78557	4.06666	0.66672	4.41667	0.52589
1.79166	1.00417	4.6	0.90085	4.4	0.87083	4.51667	0.79814	4.075	0.67312	4.425	0.51995
1.8	1.00093	4.60833	0.90986	4.40833	0.86191	4.525	0.79971	4.08333	0.67306	4.43334	0.52656
1.80833	0.99818	4.61666	0.90453	4.41667	0.86226	4.53333	0.79093	4.09166	0.67501	4.44167	0.52904
1.81666	0.98827	4.625	0.89302	4.425	0.8725	4.54167	0.79271	4.1	0.66852	4.45	0.52721
1.825	1.00546	4.63333	0.899	4.43333	0.8562	4.55	0.79584	4.10833	0.66934	4.45834	0.53151
1.83333	0.98981	4.64166	0.89687	4.44167	0.8634	4.55833	0.78848	4.11666	0.66844	4.46667	0.53379
1.84166	1.00444	4.65	0.89315	4.45	0.86521	4.56667	0.79268	4.125	0.66726	4.475	0.52697
1.85	1.00424	4.65833	0.89667	4.45833	0.87094	4.575	0.78973	4.13333	0.66739	4.48334	0.52604
1.85833	1.01647	4.66666	0.91187	4.46667	0.86969	4.58333	0.78816	4.14166	0.67418	4.49167	0.52475
1.86666	0.99944	4.675	0.89773	4.475	0.85795	4.59167	0.79059	4.15	0.66276	4.5	0.52788
1.875	1.00786	4.68333	0.89735	4.48333	0.86369	4.6	0.78849	4.15833	0.66378	4.50834	0.52524
1.88333	1.01243	4.69166	0.90037	4.49167	0.86671	4.60833	0.7959	4.16666	0.67437	4.51667	0.52429
1.89166	0.99878	4.7	0.89779	4.5	0.87304	4.61667	0.79176	4.175	0.67086	4.525	0.52013
1.9	1.00194	4.70833	0.90372	4.50833	0.86805	4.625	0.78631	4.18333	0.66478	4.53334	0.52634
1.90833	0.99546	4.71666	0.90373	4.51667	0.85692	4.63333	0.79248	4.19166	0.67369	4.54167	0.52971
1.91666	0.99781	4.725	0.89478	4.525	0.86993	4.64167	0.79024	4.2	0.67261	4.55	0.53263
1.925	0.99746	4.73333	0.89718	4.53333	0.87261	4.65	0.78832	4.20833	0.67783	4.55834	0.53088
1.93333	0.9943	4.74166	0.90648	4.54167	0.86813	4.65833	0.78467	4.21666	0.66971	4.56667	0.53304
1.94166	1.0066	4.75	0.89509	4.55	0.86497	4.66667	0.79686	4.225	0.67857	4.575	0.52299
1.95	1.00647	4.75833	0.90193	4.55833	0.86436	4.675	0.78603	4.23333	0.6667	4.58334	0.53538
1.95833	1.00888	4.76666	0.90289	4.56667	0.85107	4.68333	0.78769	4.24166	0.66416	4.59167	0.53068
1.96666	1.00167	4.775	0.90467	4.575	0.87002	4.69167	0.79551	4.25	0.66712	4.6	0.52549
1.975	0.98694	4.78333	0.9002	4.58333	0.85999	4.7	0.7818	4.25833	0.67272	4.60834	0.52304
1.98333	0.99961	4.79166	0.90011	4.59167	0.87614	4.70833	0.78842	4.26666	0.67282	4.61667	0.5271
1.99166	0.98531	4.8	0.89482	4.6	0.86377	4.71667	0.79093	4.275	0.6763	4.625	0.5256
2	1.00359	4.80833	0.90772	4.60833	0.86424	4.725	0.79147	4.28333	0.67003	4.63334	0.52705
2.00833	0.99955	4.81666	0.90101	4.61667	0.86769	4.73333	0.79201	4.29166	0.66721	4.64167	0.52285
2.01666	0.9916	4.825	0.91001	4.625	0.86571	4.74167	0.77911	4.3	0.66519	4.65	0.52825
2.025	0.99825	4.83333	0.90573	4.63333	0.87482	4.75	0.79545	4.30833	0.67417	4.65834	0.5325
2.03333	0.99137	4.84166	0.89791	4.64167	0.87795	4.75833	0.79307	4.31666	0.66725	4.66667	0.52703
2.04166	0.99636	4.85	0.89796	4.65	0.86457	4.76667	0.79261	4.325	0.66766	4.675	0.52658
2.05	0.99745	4.85833	0.90409	4.65833	0.86097	4.775	0.79554	4.33333	0.6701	4.68334	0.52732
2.05833	0.99754	4.86666	0.9023	4.66667	0.86755	4.78333	0.7839	4.34166	0.66309	4.69167	0.52521
2.06666	1.00397	4.875	0.90055	4.675	0.86262	4.79167	0.78973	4.35	0.67081	4.7	0.5292
2.075	0.99032	4.88333	0.89598	4.68333	0.8589	4.8	0.79016	4.35833	0.66518	4.70834	0.52893
2.08333	1.00604	4.89166	0.89849	4.69167	0.86759	4.80833	0.79126	4.36666	0.67529	4.71667	0.52333
2.09166	1.01527	4.9	0.90537	4.7	0.86348	4.81667	0.78976	4.375	0.6683	4.725	0.5291
2.1	0.99686	4.90833	0.89582	4.70833	0.86867	4.825	0.79018	4.38333	0.66584	4.73334	0.52218
2.10833	0.99698	4.91666	0.88687	4.71667	0.85591	4.83333	0.78905	4.39166	0.67779	4.74167	0.52734
2.11666	0.9993	4.925	0.89906	4.725	0.85694	4.84167	0.79417	4.4	0.67154	4.75	0.52736
2.125	1.00636	4.93333	0.90261	4.73333	0.86455	4.85	0.78699	4.40833	0.66812	4.75834	0.52366
2.13333	0.98852	4.94166	0.89869	4.74167	0.87499	4.85833	0.78645	4.41666	0.67114	4.76667	0.53348
2.14166	1.00714	4.95	0.89874	4.75	0.86642	4.86667	0.78921	4.425	0.66421	4.775	0.52084
2.15	0.99828	4.95833	0.88683	4.75833	0.86185	4.875	0.7879	4.43333	0.66562	4.78334	0.52561
2.15833	0.99567	4.96666	0.90084	4.76667	0.86373	4.88333	0.79612	4.44166	0.67206	4.79167	0.52627
2.16666	0.99049	4.975	0.90218	4.775	0.85929	4.89167	0.79035	4.45	0.66671	4.8	0.52428
2.175	0.99714	4.98333	0.90122	4.78333	0.8648	4.9	0.78563	4.45833	0.67195	4.80834	0.52393
2.18333	1.00365	4.99166	0.89187	4.79167	0.86277	4.90833	0.7886	4.46666	0.67486	4.81667	0.52372
2.19166	1.0061	5	0.90186	4.8	0.86317	4.91667	0.78924	4.475	0.67545	4.825	0.52664
2.2	1.00005	5.00833	0.91039	4.80833	0.85649	4.925	0.78666	4.48333	0.66837	4.83334	0.52973
2.20833	1.00928	5.01666	0.89671	4.81667	0.85586	4.93333	0.78478	4.49166	0.66471	4.84167	0.52909
2.21666	1.00313	5.025	0.90803	4.825	0.86809	4.94167	0.78744	4.5	0.66179	4.85	0.52726
2.225	0.99235	5.03333	0.9033	4.83333	0.86758	4.95	0.78755	4.50833	0.67101	4.85834	0.52623
2.23333	1.00654	5.04166	0.90909	4.84167	0.8549	4.95833	0.79062	4.51666	0.6721	4.86667	0.52299
2.24166	0.99796	5.05	0.89136	4.85	0.86341	4.96667	0.79161	4.525	0.67464	4.875	0.52894
2.25	0.99365	5.05833	0.8948	4.85833	0.86296	4.975	0.78969	4.53333	0.67235	4.88334	0.52608
2.25833	0.98812	5.06666	0.89673	4.86667	0.87508	4.98333	0.78782	4.54166	0.66652	4.89167	0.5265
2.26666	0.98617	5.075	0.89487	4.875	0.85763	4.99167	0.78634	4.55	0.66548	4.9	0.53248
2.275	1.00974	5.08333	0.90082	4.88333	0.86757	5	0.79854	4.55833	0.66601	4.90834	0.52321
2.28333	0.9902	5.09166	0.89236	4.89167	0.86011	5.00833	0.78588	4.56666	0.67921	4.91667	0.53062
2.29166	0.98813	5.1	0.89465	4.9	0.86525	5.01667	0.78799	4.575	0.67571	4.925	0.53565
2.3	0.99754	5.10833	0.90349	4.90833	0.86646	5.025	0.79856	4.58333	0.66241	4.93334	0.52796
2.30833	1.00801	5.11666	0.89474	4.91667	0.8685	5.03333	0.78296	4.59166	0.67187	4.94167	0.52999
2.31666	0.99298	5.125	0.89626	4.925	0.86417	5.04167	0.78447	4.6	0.67182	4.95	0.5317
2.325	1.00096	5.13333	0.90683	4.93333	0.86255	5.05	0.78319	4.60833	0.67027	4.95834	0.52461
2.33333	1.00695	5.14166	0.89977	4.94167	0.85987	5.05833	0.7856	4.61666	0.67089	4.96667	0.52823
2.34166	1.01314	5.15	0.90044	4.95	0.86362	5.06667	0.7894	4.625	0.6642	4.975	0.52384
2.35	0.99298	5.15833	0.90721	4.95833	0.85993	5.075	0.78342	4.63333	0.66953	4.98334	0.53063
2.35833	0.99685	5.16666	0.9036	4.96667	0.86406	5.08333	0.7917	4.64166	0.67323	4.99167	0.5249
2.36666	0.99941	5.175	0.89742	4.975	0.86324	5.09167	0.78921	4.65	0.67411	5	0.52653
2.375	0.99673	5.18333	0.89962	4.98333	0.86539	5.1	0.79846	4.65833	0.67288	5.00834	0.51875
2.38333	1.00993	5.19166	0.90382	4.99167	0.86015	5.10833	0.79232	4.66666	0.6663	5.01667	0.52489
2.39166	1.00841	5.2	0.89119	5	0.86219	5.11667	0.78179	4.675	0.67108	5.025	0.52621
2.4	1.0059	5.20833	0.89796	5.00833	0.8605	5.125	0.79311	4.68333	0.67181	5.03334	0.5227
2.40833	0.99101	5.21666	0.90299	5.01667	0.86331	5.13333	0.78766	4.69166	0.6731	5.04167	0.52643
2.41666	1.01157	5.225	0.89663	5.025	0.86827	5.14167	0.78741	4.7	0.66733	5.05	0.52227
2.425	1.00221	5.23333	0.90507	5.03333	0.85757	5.15	0.78824	4.70833	0.6708	5.05834	0.5259
2.43333	0.98732	5.24166	0.90898	5.04167	0.85647	5.15833	0.78631	4.71666	0.67264	5.06667	0.5279
2.44166	1.00095	5.25	0.90178	5.05	0.86773	5.16667	0.78937	4.725	0.66812	5.075	0.52418
2.45	1.01021	5.25833	0.89696	5.05833	0.85372	5.175	0.79198	4.73333	0.67446	5.08334	0.52883
2.45833	1.01032	5.26666	0.89711	5.06667	0.87171	5.18333	0.7876	4.74166	0.66803	5.09167	0.52454
2.46666	1.01171	5.275	0.9065	5.075	0.85929	5.19167	0.79074	4.75	0.66509	5.1	0.53254
2.475	1.0087	5.28333	0.90063	5.08333	0.85931	5.2	0.79103	4.75833	0.66976	5.10834	0.51997
2.48333	1.00352	5.29166	0.89651	5.09167	0.86587	5.20833	0.78501	4.76666	0.66845	5.11667	0.51981
2.49166	1.00693	5.3	0.89929	5.1	0.86516	5.21667	0.7856	4.775	0.67346	5.125	0.52704
2.5	1.01122	5.30833	0.90019	5.10833	0.85771	5.225	0.79685	4.78333	0.66899	5.13334	0.52644
2.50833	0.99547	5.31666	0.89803	5.11667	0.86063	5.23333	0.78902	4.79166	0.67127	5.14167	0.52511
2.51666	0.9955	5.325	0.90066	5.125	0.86318	5.24167	0.78543	4.8	0.67141	5.15	0.52787
2.525	1.00402	5.33333	0.89535	5.13333	0.86437	5.25	0.78542	4.80833	0.67016	5.15834	0.53011
2.53333	1.00411	5.34166	0.90613	5.14167	0.85818	5.25833	0.78742	4.81666	0.66808	5.16667	0.52957
2.54166	1.00224	5.35	0.90258	5.15	0.85437	5.26667	0.77905	4.825	0.66364	5.175	0.52632
2.55	0.99429	5.35833	0.89632	5.15833	0.85879	5.275	0.78868	4.83333	0.67316	5.18334	0.52966
2.55833	1.00941	5.36666	0.89757	5.16667	0.86888	5.28333	0.79983	4.84166	0.66515	5.19167	0.52536
2.56666	0.99793	5.375	0.89814	5.175	0.86452	5.29167	0.78351	4.85	0.67107	5.2	0.52849
2.575	1.00531	5.38333	0.90071	5.18333	0.85886	5.3	0.79219	4.85833	0.67073	5.20834	0.53413
2.58333	0.99765	5.39166	0.89814	5.19167	0.86544	5.30833	0.78834	4.86666	0.66424	5.21667	0.52087
2.59166	0.99655	5.4	0.89983	5.2	0.85878	5.31667	0.78632	4.875	0.67572	5.225	0.5244
2.6	1.00538	5.40833	0.89491	5.20833	0.86841	5.325	0.79167	4.88333	0.66675	5.23334	0.52489
2.60833	1.00377	5.41666	0.89423	5.21667	0.86758	5.33333	0.79134	4.89166	0.67038	5.24167	0.53024
2.61666	0.99656	5.425	0.91411	5.225	0.86044	5.34167	0.78436	4.9	0.66416	5.25	0.5248
2.625	0.98838	5.43333	0.89378	5.23333	0.85015	5.35	0.78922	4.90833	0.67021	5.25834	0.53073
2.63333	0.99828	5.44166	0.89238	5.24167	0.85799	5.35833	0.79078	4.91666	0.66929	5.26667	0.52695
2.64166	1.00084	5.45	0.89606	5.25	0.86454	5.36667	0.78644	4.925	0.67233	5.275	0.52414
2.65	1.00576	5.45833	0.90228	5.25833	0.86325	5.375	0.79471	4.93333	0.66685	5.28334	0.52668
2.65833	1.00251	5.46666	0.89556	5.26667	0.86889	5.38333	0.78289	4.94166	0.67273	5.29167	0.53028
2.66666	0.99804	5.475	0.89927	5.275	0.86341	5.39167	0.79155	4.95	0.67266	5.3	0.52977
2.675	0.99807	5.48333	0.89902	5.28333	0.86721	5.4	0.79242	4.95833	0.66969	5.30834	0.53361
2.68333	1.00126	5.49166	0.90004	5.29167	0.86005	5.40833	0.78805	4.96666	0.66995	5.31667	0.52707
2.69166	1.00881	5.5	0.88757	5.3	0.86298	5.41667	0.78652	4.975	0.67461	5.325	0.52663
2.7	1.00931	5.50833	0.89726	5.30833	0.86445	5.425	0.78841	4.98333	0.67118	5.33334	0.52651
2.70833	1.00116	5.51666	0.90355	5.31667	0.86402	5.43333	0.78676	4.99166	0.67353	5.34167	0.5259
2.71666	1.00048	5.525	0.90278	5.325	0.8538	5.44167	0.78673	5	0.66913	5.35	0.52923
2.725	1.00052	5.53333	0.89453	5.33333	0.87058	5.45	0.78143	5.00833	0.66258	5.35834	0.52735
2.73333	0.9792	5.54166	0.89611	5.34167	0.87483	5.45833	0.78561	5.01666	0.66715	5.36667	0.52024
2.74166	0.99583	5.55	0.9022	5.35	0.86582	5.46667	0.78439	5.025	0.66763	5.375	0.52693
2.75	1.00586	5.55833	0.89893	5.35833	0.86524	5.475	0.79164	5.03333	0.66901	5.38334	0.5349
2.75833	0.9977	5.56666	0.90404	5.36667	0.86349	5.48333	0.78649	5.04166	0.67009	5.39167	0.52958
2.76666	1.00348	5.575	0.89711	5.375	0.86911	5.49167	0.78395	5.05	0.66716	5.4	0.52505
2.775	0.99301	5.58333	0.90496	5.38333	0.86266	5.5	0.79207	5.05833	0.66545	5.40834	0.52731
2.78333	0.99606	5.59166	0.8951	5.39167	0.86016	5.50833	0.7921	5.06666	0.66712	5.41667	0.5282
2.79166	1.00172	5.6	0.90129	5.4	0.86527	5.51667	0.79091	5.075	0.66643	5.425	0.52659
2.8	0.9883	5.60833	0.90873	5.40833	0.86674	5.525	0.78553	5.08333	0.67409	5.43334	0.53413
2.80833	1.00685	5.61666	0.90224	5.41667	0.85976	5.53333	0.79465	5.09166	0.66588	5.44167	0.52649
2.81666	0.99296	5.625	0.88395	5.425	0.86557	5.54167	0.78704	5.1	0.66959	5.45	0.52465
2.825	1.00418	5.63333	0.89432	5.43333	0.86076	5.55	0.79743	5.10833	0.6746	5.45834	0.53024
2.83333	1.00144	5.64166	0.89365	5.44167	0.86545	5.55833	0.77988	5.11666	0.67202	5.46667	0.52285
2.84166	1.00962	5.65	0.8935	5.45	0.86993	5.56667	0.78698	5.125	0.66629	5.475	0.52539
2.85	0.99206	5.65833	0.89701	5.45833	0.86538	5.575	0.78093	5.13333	0.66416	5.48334	0.52734
2.85833	0.99876	5.66666	0.89436	5.46667	0.8595	5.58333	0.79396	5.14166	0.66933	5.49167	0.52949
2.86666	0.99545	5.675	0.90208	5.475	0.86491	5.59167	0.792	5.15	0.66683	5.5	0.52539
2.875	0.99259	5.68333	0.89241	5.48333	0.86355	5.6	0.78848	5.15833	0.67079	5.50834	0.52697
2.88333	1.00106	5.69166	0.90184	5.49167	0.86335	5.60833	0.78147	5.16666	0.66601	5.51667	0.53105
2.89166	0.99881	5.7	0.89812	5.5	0.85181	5.61667	0.78451	5.175	0.66168	5.525	0.52728
2.9	0.99467	5.70833	0.91698	5.50833	0.86299	5.625	0.78734	5.18333	0.66818	5.53334	0.52577
2.90833	0.99983	5.71666	0.90606	5.51667	0.86283	5.63333	0.78793	5.19166	0.66123	5.54167	0.53222
2.91666	0.98563	5.725	0.89253	5.525	0.86757	5.64167	0.78594	5.2	0.66422	5.55	0.53326
2.925	0.99495	5.73333	0.90338	5.53333	0.86345	5.65	0.78613	5.20833	0.68351	5.55834	0.52846
2.93333	0.99888	5.74166	0.90472	5.54167	0.85811	5.65833	0.79049	5.21666	0.66565	5.56667	0.53249
2.94166	1.00271	5.75	0.88875	5.55	0.87055	5.66667	0.78805	5.225	0.67045	5.575	0.52263
2.95	1.00296	5.75833	0.89784	5.55833	0.86143	5.675	0.78328	5.23333	0.67025	5.58334	0.52322
2.95833	0.99998	5.76666	0.89403	5.56667	0.86073	5.68333	0.78652	5.24166	0.66899	5.59167	0.52572
2.96666	0.99811	5.775	0.89533	5.575	0.86617	5.69167	0.78374	5.25	0.66795	5.6	0.52348
2.975	1.01052	5.78333	0.90989	5.58333	0.8724	5.7	0.78349	5.25833	0.6663	5.60834	0.5253
2.98333	0.99241	5.79166	0.89605	5.59167	0.85847	5.70833	0.79313	5.26666	0.66994	5.61667	0.52396
2.99166	1.00179	5.8	0.90174	5.6	0.87089	5.71667	0.78678	5.275	0.66255	5.625	0.52417
3	0.9934	5.80833	0.89599	5.60833	0.86831	5.725	0.78721	5.28333	0.67226	5.63334	0.52062
3.00833	1.001	5.81666	0.90268	5.61667	0.87271	5.73333	0.78966	5.29166	0.66558	5.64167	0.52015
3.01666	0.98296	5.825	0.91271	5.625	0.86435	5.74167	0.79212	5.3	0.67333	5.65	0.52606
3.025	0.99906	5.83333	0.90401	5.63333	0.86169	5.75	0.78874	5.30833	0.67285	5.65834	0.52161
3.03333	1.0076	5.84166	0.89728	5.64167	0.86787	5.75833	0.79238	5.31666	0.67136	5.66667	0.52188
3.04166	0.9949	5.85	0.89099	5.65	0.86249	5.76667	0.78746	5.325	0.67635	5.675	0.53053
3.05	1.01035	5.85833	0.89089	5.65833	0.85129	5.775	0.78523	5.33333	0.67864	5.68334	0.52651
3.05833	1.00546	5.86666	0.89677	5.66667	0.86118	5.78333	0.79108	5.34166	0.65673	5.69167	0.52553
3.06666	1.00928	5.875	0.89006	5.675	0.86645	5.79167	0.79666	5.35	0.66904	5.7	0.51888
3.075	0.98791	5.88333	0.89123	5.68333	0.85371	5.8	0.78017	5.35833	0.66911	5.70834	0.52362
3.08333	1.00267	5.89166	0.9012	5.69167	0.86298	5.80833	0.79208	5.36666	0.66255	5.71667	0.53096
3.09166	0.9882	5.9	0.90596	5.7	0.86471	5.81667	0.79448	5.375	0.67196	5.725	0.53265
3.1	0.98983	5.90833	0.89019	5.70833	0.86675	5.825	0.79324	5.38333	0.66719	5.73334	0.5312
3.10833	1.00251	5.91666	0.91179	5.71667	0.86616	5.83333	0.79093	5.39166	0.67252	5.74167	0.52513
3.11666	0.99798	5.925	0.90017	5.725	0.86589	5.84167	0.7872	5.4	0.67047	5.75	0.52661
3.125	0.99534	5.93333	0.89445	5.73333	0.85824	5.85	0.78688	5.40833	0.66477	5.75834	0.52293
3.13333	1.00284	5.94166	0.894	5.74167	0.85805	5.85833	0.78915	5.41666	0.66909	5.76667	0.52935
3.14166	0.99127	5.95	0.89762	5.75	0.8625	5.86667	0.79078	5.425	0.66427	5.775	0.52089
3.15	0.99308	5.95833	0.89958	5.75833	0.87229	5.875	0.7847	5.43333	0.68034	5.78334	0.52286
3.15833	0.99994	5.96666	0.90964	5.76667	0.85748	5.88333	0.78082	5.44166	0.66545	5.79167	0.52405
3.16666	1.01192	5.975	0.89765	5.775	0.85722	5.89167	0.79704	5.45	0.67036	5.8	0.52726
3.175	0.99363	5.98333	0.90009	5.78333	0.86888	5.9	0.78994	5.45833	0.66062	5.80834	0.52623
3.18333	0.99823	5.99166	0.89716	5.79167	0.86412	5.90833	0.78778	5.46666	0.66875	5.81667	0.52489
3.19166	0.9963	6	0.90149	5.8	0.86223	5.91667	0.79115	5.475	0.66511	5.825	0.5337
3.2	1.00791	6.00833	0.90444	5.80833	0.86272	5.925	0.79026	5.48333	0.66843	5.83334	0.53406
3.20833	1.0098	6.01666	0.90781	5.81667	0.86007	5.93333	0.78552	5.49166	0.66397	5.84167	0.53221
3.21666	0.98944	6.025	0.90256	5.825	0.86389	5.94167	0.79717	5.5	0.66496	5.85	0.51966
3.225	1.00054	6.03333	0.90461	5.83333	0.86226	5.95	0.79423	5.50833	0.66439	5.85834	0.52364
3.23333	0.99784	6.04166	0.90098	5.84167	0.8738	5.95833	0.7819	5.51666	0.66983	5.86667	0.52987
3.24166	1.0001	6.05	0.8961	5.85	0.86295	5.96667	0.79382	5.525	0.66997	5.875	0.52687
3.25	0.98397	6.05833	0.89841	5.85833	0.87022	5.975	0.7795	5.53333	0.66753	5.88334	0.53131
3.25833	1.0082	6.06666	0.89393	5.86667	0.8675	5.98333	0.79101	5.54166	0.66568	5.89167	0.53128
3.26666	0.99127	6.075	0.89845	5.875	0.86821	5.99167	0.78849	5.55	0.66522	5.9	0.52745
3.275	1.00458	6.08333	0.89393	5.88333	0.86528	6	0.79541	5.55833	0.66216	5.90834	0.52972
3.28333	1.00477	6.09166	0.89371	5.89167	0.86601	6.00833	0.78458	5.56666	0.6708	5.91667	0.5268
3.29166	0.99796	6.1	0.89906	5.9	0.8596	6.01667	0.79156	5.575	0.66382	5.925	0.52804
3.3	0.98964	6.10833	0.90151	5.90833	0.86219	6.025	0.78723	5.58333	0.6636	5.93334	0.52538
3.30833	0.99248	6.11666	0.89915	5.91667	0.86193	6.03333	0.78628	5.59166	0.67549	5.94167	0.52327
3.31666	0.99204	6.125	0.89616	5.925	0.84803	6.04167	0.78358	5.6	0.66438	5.95	0.52785
3.325	0.99076	6.13333	0.90532	5.93333	0.87286	6.05	0.7882	5.60833	0.66895	5.95834	0.52893
3.33333	0.99185	6.14166	0.90136	5.94167	0.86078	6.05833	0.78654	5.61666	0.66464	5.96667	0.52361
3.34166	0.99828	6.15	0.8865	5.95	0.86047	6.06667	0.78887	5.625	0.67625	5.975	0.52863
3.35	0.98435	6.15833	0.89529	5.95833	0.8684	6.075	0.78388	5.63333	0.67089	5.98334	0.52714
3.35833	1.00375	6.16666	0.89334	5.96667	0.86427	6.08333	0.78372	5.64166	0.67078	5.99167	0.52776
3.36666	1.00804	6.175	0.90867	5.975	0.85971	6.09167	0.79861	5.65	0.67289	6	0.52132
3.375	0.99852	6.18333	0.89313	5.98333	0.86534	6.1	0.79288	5.65833	0.66708	6.00834	0.53507
3.38333	0.98789	6.19166	0.90428	5.99167	0.86403	6.10833	0.79496	5.66666	0.67096	6.01667	0.52677
3.39166	0.99425	6.2	0.902	6	0.85415	6.11667	0.79036	5.675	0.66398	6.025	0.52735
3.4	0.99331	6.20833	0.90578	6.00833	0.86998	6.125	0.78574	5.68333	0.66797	6.03334	0.52931
3.40833	0.99151	6.21666	0.89853	6.01667	0.86581	6.13333	0.78854	5.69166	0.66772	6.04167	0.52248
3.41666	0.99151	6.225	0.89903	6.025	0.86595	6.14167	0.78499	5.7	0.67391	6.05	0.52985
3.425	0.99898	6.23333	0.89862	6.03333	0.85922	6.15	0.79967	5.70833	0.66798	6.05834	0.52949
3.43333	1.00459	6.24166	0.90239	6.04167	0.86312	6.15833	0.78675	5.71666	0.66586	6.06667	0.52696
3.44166	0.99413	6.25	0.904	6.05	0.87294	6.16667	0.78195	5.725	0.66618	6.075	0.5288
3.45	1.00077	6.25833	0.88971	6.05833	0.86997	6.175	0.7851	5.73333	0.672	6.08334	0.52351
3.45833	0.99664	6.26666	0.893	6.06667	0.87202	6.18333	0.78122	5.74166	0.6745	6.09167	0.52809
3.46666	0.99597	6.275	0.89624	6.075	0.86362	6.19167	0.78555	5.75	0.66915	6.1	0.52622
3.475	0.99778	6.28333	0.90039	6.08333	0.86072	6.2	0.79089	5.75833	0.66651	6.10834	0.52968
3.48333	1.00663	6.29166	0.90595	6.09167	0.87009	6.20833	0.79622	5.76666	0.66787	6.11667	0.5202
3.49166	0.99947	6.3	0.90028	6.1	0.86022	6.21667	0.78975	5.775	0.65959	6.125	0.52561
3.5	0.99305	6.30833	0.90042	6.10833	0.86352	6.225	0.79229	5.78333	0.66924	6.13334	0.52915
3.50833	1.00055	6.31666	0.90565	6.11667	0.86717	6.23333	0.79039	5.79166	0.66723	6.14167	0.53162
3.51666	1.00345	6.325	0.88982	6.125	0.85361	6.24167	0.79387	5.8	0.66785	6.15	0.52505
3.525	1.00329	6.33333	0.90106	6.13333	0.86519	6.25	0.78198	5.80833	0.66569	6.15834	0.52735
3.53333	0.99252	6.34166	0.90411	6.14167	0.8673	6.25833	0.78974	5.81666	0.67637	6.16667	0.52969
3.54166	1.0002	6.35	0.89356	6.15	0.86635	6.26667	0.78555	5.825	0.66479	6.175	0.53049
3.55	1.00822	6.35833	0.88318	6.15833	0.86563	6.275	0.80312	5.83333	0.66625	6.18334	0.5309
3.55833	0.99011	6.36666	0.90651	6.16667	0.86613	6.28333	0.78562	5.84166	0.66814	6.19167	0.52766
3.56666	1.00181	6.375	0.90364	6.175	0.86763	6.29167	0.79198	5.85	0.67345	6.2	0.52516
3.575	1.00524	6.38333	0.90182	6.18333	0.86558	6.3	0.78915	5.85833	0.67198	6.20834	0.52252
3.58333	0.9897	6.39166	0.89566	6.19167	0.8601	6.30833	0.79322	5.86666	0.66383	6.21667	0.519
3.59166	0.99781	6.4	0.89922	6.2	0.85884	6.31667	0.78673	5.875	0.67293	6.225	0.52783
3.6	1.00239	6.40833	0.88686	6.20833	0.86541	6.325	0.79159	5.88333	0.6643	6.23334	0.52584
3.60833	1.00339	6.41666	0.89455	6.21667	0.86798	6.33333	0.78575	5.89166	0.6683	6.24167	0.52051
3.61666	0.99774	6.425	0.91044	6.225	0.86595	6.34167	0.79465	5.9	0.67453	6.25	0.53219
3.625	0.98911	6.43333	0.89332	6.23333	0.86691	6.35	0.7958	5.90833	0.66387	6.25834	0.53082
3.63333	1.00483	6.44166	0.89885	6.24167	0.86371	6.35833	0.78523	5.91666	0.66483	6.26667	0.52521
3.64166	1.00296	6.45	0.89834	6.25	0.86831	6.36667	0.7951	5.925	0.66647	6.275	0.52777
3.65	0.99435	6.45833	0.89803	6.25833	0.8681	6.375	0.79228	5.93333	0.6597	6.28334	0.53137
3.65833	1.01018	6.46666	0.8936	6.26667	0.86022	6.38333	0.78887	5.94166	0.67242	6.29167	0.53191
3.66666	1.00503	6.475	0.89242	6.275	0.85623	6.39167	0.77998	5.95	0.6678	6.3	0.53285
3.675	0.99339	6.48333	0.90002	6.28333	0.85966	6.4	0.78678	5.95833	0.66923	6.30834	0.52447
3.68333	1.00894	6.49166	0.90676	6.29167	0.86346	6.40833	0.79232	5.96666	0.66695	6.31667	0.5286
3.69166	1.00576	6.5	0.89854	6.3	0.86951	6.41667	0.78368	5.975	0.66364	6.325	0.52658
3.7	0.99675	6.50833	0.90355	6.30833	0.86052	6.425	0.78041	5.98333	0.66738	6.33334	0.52709
3.70833	0.9967	6.51666	0.90285	6.31667	0.86744	6.43333	0.78877	5.99166	0.66295	6.34167	0.52492
3.71666	1.00165	6.525	0.90037	6.325	0.86413	6.44167	0.78992	6	0.67077	6.35	0.52243
3.725	1.00476	6.53333	0.89641	6.33333	0.86717	6.45	0.78492	6.00833	0.66866	6.35834	0.52807
3.73333	1.00032	6.54166	0.89954	6.34167	0.86069	6.45833	0.78741	6.01666	0.66105	6.36667	0.53162
3.74166	1.00173	6.55	0.90034	6.35	0.86522	6.46667	0.78351	6.025	0.67493	6.375	0.52849
3.75	1.00275	6.55833	0.89074	6.35833	0.85756	6.475	0.7942	6.03333	0.66201	6.38334	0.52846
3.75833	0.99781	6.56666	0.89089	6.36667	0.86738	6.48333	0.78799	6.04166	0.66609	6.39167	0.52403
3.76666	0.98476	6.575	0.9003	6.375	0.87141	6.49167	0.78413	6.05	0.67179	6.4	0.53039
3.775	0.99789	6.58333	0.90302	6.38333	0.8661	6.5	0.78548	6.05833	0.66794	6.40834	0.52451
3.78333	1.00048	6.59166	0.89286	6.39167	0.8582	6.50833	0.78476	6.06666	0.66694	6.41667	0.52369
3.79166	1.00255	6.6	0.90055	6.4	0.87077	6.51667	0.78265	6.075	0.67493	6.425	0.5301
3.8	0.99443	6.60833	0.89352	6.40833	0.86189	6.525	0.77669	6.08333	0.66753	6.43334	0.52118
3.80833	1.00072	6.61666	0.89969	6.41667	0.86649	6.53333	0.79597	6.09166	0.6671	6.44167	0.52586
3.81666	0.98882	6.625	0.89748	6.425	0.86436	6.54167	0.77977	6.1	0.66917	6.45	0.52958
3.825	0.99759	6.63333	0.89281	6.43333	0.86861	6.55	0.78542	6.10833	0.6691	6.45834	0.52739
3.83333	0.9905	6.64166	0.89895	6.44167	0.86285	6.55833	0.78724	6.11666	0.66791	6.46667	0.53036
3.84166	1.00134	6.65	0.89772	6.45	0.85642	6.56667	0.78993	6.125	0.66641	6.475	0.52587
3.85	0.99089	6.65833	0.8961	6.45833	0.86181	6.575	0.78297	6.13333	0.66915	6.48334	0.52028
3.85833	0.99313	6.66666	0.90117	6.46667	0.85953	6.58333	0.78695	6.14166	0.65829	6.49167	0.52332
3.86666	1.0015	6.675	0.89968	6.475	0.86033	6.59167	0.78684	6.15	0.66045	6.5	0.5335
3.875	1.00085	6.68333	0.90426	6.48333	0.86145	6.6	0.78662	6.15833	0.66618	6.50834	0.52628
3.88333	0.99351	6.69166	0.8983	6.49167	0.86096	6.60833	0.79251	6.16666	0.67625	6.51667	0.52753
3.89166	0.99624	6.7	0.89925	6.5	0.85958	6.61667	0.78852	6.175	0.66557	6.525	0.53143
3.9	0.99517	6.70833	0.89887	6.50833	0.86461	6.625	0.78948	6.18333	0.66605	6.53334	0.52519
3.90833	0.99412	6.71666	0.89241	6.51667	0.86563	6.63333	0.79128	6.19166	0.6636	6.54167	0.52604
3.91666	1.01197	6.725	0.89377	6.525	0.85884	6.64167	0.79238	6.2	0.67205	6.55	0.52944
3.925	1.00448	6.73333	0.90256	6.53333	0.86708	6.65	0.79181	6.20833	0.67038	6.55834	0.52966
3.93333	1.00515	6.74166	0.88989	6.54167	0.85161	6.65833	0.78421	6.21666	0.66845	6.56667	0.52829
3.94166	0.99418	6.75	0.90017	6.55	0.86873	6.66667	0.78959	6.225	0.67332	6.575	0.52852
3.95	0.9954	6.75833	0.90164	6.55833	0.86237	6.675	0.78501	6.23333	0.66625	6.58334	0.52238
3.95833	0.99773	6.76666	0.90091	6.56667	0.87338	6.68333	0.78061	6.24166	0.66835	6.59167	0.52591
3.96666	0.99728	6.775	0.90419	6.575	0.86224	6.69167	0.79215	6.25	0.66989	6.6	0.52888
3.975	0.99951	6.78333	0.88944	6.58333	0.86983	6.7	0.78577	6.25833	0.66965	6.60834	0.52514
3.98333	1.00372	6.79166	0.90134	6.59167	0.8655	6.70833	0.7843	6.26666	0.6701	6.61667	0.52822
3.99166	1.01157	6.8	0.88743	6.6	0.86237	6.71667	0.78825	6.275	0.66783	6.625	0.5311
4	1.00485	6.80833	0.8974	6.60833	0.87161	6.725	0.78206	6.28333	0.66973	6.63334	0.53304
4.00833	0.99483	6.81666	0.90716	6.61667	0.87758	6.73333	0.79059	6.29166	0.66688	6.64167	0.52496
4.01666	1.00622	6.825	0.89424	6.625	0.86127	6.74167	0.78756	6.3	0.67227	6.65	0.53418
4.025	0.99188	6.83333	0.91215	6.63333	0.86799	6.75	0.78381	6.30833	0.6687	6.65834	0.52384
4.03333	0.99753	6.84166	0.90839	6.64167	0.87079	6.75833	0.78945	6.31666	0.67378	6.66667	0.52913
4.04166	0.99641	6.85	0.89499	6.65	0.86086	6.76667	0.79637	6.325	0.6654	6.675	0.52961
4.05	0.98587	6.85833	0.8885	6.65833	0.85903	6.775	0.79413	6.33333	0.66414	6.68334	0.53712
4.05833	1.00367	6.86666	0.89627	6.66667	0.86683	6.78333	0.7865	6.34166	0.66826	6.69167	0.52494
4.06666	1.00072	6.875	0.8996	6.675	0.85739	6.79167	0.7995	6.35	0.67089	6.7	0.52525
4.075	1.00911	6.88333	0.89478	6.68333	0.85745	6.8	0.78623	6.35833	0.67661	6.70834	0.53152
4.08333	0.99918	6.89166	0.89451	6.69167	0.8595	6.80833	0.7897	6.36666	0.66759	6.71667	0.52659
4.09166	1.00338	6.9	0.89878	6.7	0.87234	6.81667	0.78802	6.375	0.66503	6.725	0.52232
4.1	0.99515	6.90833	0.8901	6.70833	0.86586	6.825	0.78789	6.38333	0.67021	6.73334	0.53033
4.10833	1.00747	6.91666	0.89268	6.71667	0.85794	6.83333	0.78899	6.39166	0.67199	6.74167	0.52905
4.11666	0.995	6.925	0.90242	6.725	0.87351	6.84167	0.7821	6.4	0.66648	6.75	0.52333
4.125	1.00454	6.93333	0.89131	6.73333	0.86457	6.85	0.79442	6.40833	0.67099	6.75834	0.52781
4.13333	0.99814	6.94166	0.91197	6.74167	0.86004	6.85833	0.78908	6.41666	0.66575	6.76667	0.52479
4.14166	0.99847	6.95	0.89797	6.75	0.86603	6.86667	0.78796	6.425	0.66805	6.775	0.52533
4.15	0.99421	6.95833	0.90053	6.75833	0.86101	6.875	0.79041	6.43333	0.66502	6.78334	0.52366
4.15833	0.99705	6.96666	0.89192	6.76667	0.86472	6.88333	0.79377	6.44166	0.66213	6.79167	0.52026
4.16666	0.99931	6.975	0.90094	6.775	0.863	6.89167	0.78848	6.45	0.67047	6.8	0.52878
4.175	0.99374	6.98333	0.89677	6.78333	0.86093	6.9	0.79271	6.45833	0.6698	6.80834	0.52366
4.18333	0.98385	6.99166	0.88994	6.79167	0.85658	6.90833	0.78943	6.46666	0.66889	6.81667	0.52488
4.19166	0.99909	7	0.89905	6.8	0.86493	6.91667	0.78693	6.475	0.6716	6.825	0.53175
4.2	0.99994	7.00833	0.89798	6.80833	0.86564	6.925	0.79438	6.48333	0.67026	6.83334	0.52496
4.20833	0.99059	7.01666	0.89883	6.81667	0.86472	6.93333	0.78393	6.49166	0.6713	6.84167	0.5282
4.21666	0.9886	7.025	0.89473	6.825	0.87028	6.94167	0.78779	6.5	0.66874	6.85	0.52291
4.225	1.00209	7.03333	0.90202	6.83333	0.86654	6.95	0.7832	6.50833	0.67446	6.85834	0.5309
4.23333	0.99919	7.04166	0.89921	6.84167	0.86587	6.95833	0.78867	6.51666	0.6751	6.86667	0.52942
4.24166	0.99873	7.05	0.90267	6.85	0.86616	6.96667	0.7866	6.525	0.6727	6.875	0.52324
4.25	1.0039	7.05833	0.89282	6.85833	0.86873	6.975	0.78969	6.53333	0.67179	6.88334	0.53503
4.25833	0.99453	7.06666	0.90103	6.86667	0.86202	6.98333	0.79017	6.54166	0.66777	6.89167	0.52873
4.26666	1.00825	7.075	0.90412	6.875	0.86401	6.99167	0.79121	6.55	0.67168	6.9	0.5255
4.275	0.99351	7.08333	0.90658	6.88333	0.86035	7	0.78535	6.55833	0.66571	6.90834	0.52523
4.28333	0.99318	7.09166	0.89682	6.89167	0.87376	7.00833	0.7879	6.56666	0.66993	6.91667	0.52614
4.29166	0.99227	7.1	0.89433	6.9	0.87143	7.01667	0.7833	6.575	0.66509	6.925	0.52759
4.3	0.99245	7.10833	0.89504	6.90833	0.86371	7.025	0.7837	6.58333	0.66516	6.93334	0.53121
4.30833	1.00448	7.11666	0.89685	6.91667	0.8742	7.03333	0.78394	6.59166	0.6641	6.94167	0.52136
4.31666	1.00142	7.125	0.8946	6.925	0.86434	7.04167	0.7899	6.6	0.67482	6.95	0.52234
4.325	0.99818	7.13333	0.90006	6.93333	0.86289	7.05	0.79508	6.60833	0.66977	6.95834	0.52278
4.33333	1.0063	7.14166	0.90076	6.94167	0.85895	7.05833	0.78427	6.61666	0.67562	6.96667	0.51981
4.34166	1.00067	7.15	0.90615	6.95	0.86861	7.06667	0.79207	6.625	0.66822	6.975	0.53149
4.35	0.99419	7.15833	0.89793	6.95833	0.86317	7.075	0.80513	6.63333	0.67065	6.98334	0.5256
4.35833	0.9875	7.16666	0.89666	6.96667	0.87283	7.08333	0.79772	6.64166	0.67069	6.99167	0.52727
4.36666	0.99465	7.175	0.90172	6.975	0.86939	7.09167	0.78639	6.65	0.66832	7	0.52277
4.375	0.99823	7.18333	0.89594	6.98333	0.85734	7.1	0.78954	6.65833	0.6754	7.00834	0.52574
4.38333	1.00782	7.19166	0.89243	6.99167	0.86485	7.10833	0.78749	6.66666	0.67329	7.01667	0.52638
4.39166	0.99821	7.2	0.89647	7	0.86664	7.11667	0.79259	6.675	0.67045	7.025	0.52724
4.4	0.99874	7.20833	0.89886	7.00833	0.86125	7.125	0.79092	6.68333	0.6745	7.03334	0.52463
4.40833	0.99191	7.21666	0.88827	7.01667	0.86387	7.13333	0.79111	6.69166	0.66735	7.04167	0.52807
4.41666	1.00939	7.225	0.8957	7.025	0.87087	7.14167	0.79529	6.7	0.67548	7.05	0.53265
4.425	0.99412	7.23333	0.8972	7.03333	0.85838	7.15	0.78236	6.70833	0.66834	7.05834	0.53173
4.43333	0.99298	7.24166	0.90223	7.04167	0.8629	7.15833	0.78764	6.71666	0.66996	7.06667	0.52647
4.44166	1.00546	7.25	0.90955	7.05	0.86211	7.16667	0.78274	6.725	0.67044	7.075	0.52625
4.45	1.00542	7.25833	0.89897	7.05833	0.85449	7.175	0.78176	6.73333	0.66342	7.08334	0.52475
4.45833	1.00619	7.26666	0.89021	7.06667	0.86035	7.18333	0.79229	6.74166	0.66782	7.09167	0.53207
4.46666	0.98775	7.275	0.90024	7.075	0.87249	7.19167	0.78911	6.75	0.67375	7.1	0.52342
4.475	1.00639	7.28333	0.90014	7.08333	0.86465	7.2	0.77858	6.75833	0.66889	7.10834	0.52984
4.48333	1.00095	7.29166	0.90218	7.09167	0.863	7.20833	0.78663	6.76666	0.6628	7.11667	0.52978
4.49166	1.00089	7.3	0.89382	7.1	0.86142	7.21667	0.78323	6.775	0.66126	7.125	0.52599
4.5	1.0021	7.30833	0.89873	7.10833	0.86271	7.225	0.7912	6.78333	0.67026	7.13334	0.52551
4.50833	0.99871	7.31666	0.89989	7.11667	0.86684	7.23333	0.79413	6.79166	0.66569	7.14167	0.53495
4.51666	1.01157	7.325	0.89752	7.125	0.86996	7.24167	0.78757	6.8	0.67145	7.15	0.52611
4.525	0.98687	7.33333	0.90321	7.13333	0.85594	7.25	0.79115	6.80833	0.67281	7.15834	0.52614
4.53333	1.00039	7.34166	0.89836	7.14167	0.87207	7.25833	0.77787	6.81666	0.66473	7.16667	0.52795
4.54166	1.0002	7.35	0.89716	7.15	0.87227	7.26667	0.78699	6.825	0.67454	7.175	0.53668
4.55	0.99542	7.35833	0.90572	7.15833	0.87462	7.275	0.78938	6.83333	0.67274	7.18334	0.52232
4.55833	0.99333	7.36666	0.89754	7.16667	0.86929	7.28333	0.7832	6.84166	0.66847	7.19167	0.52652
4.56666	0.99571	7.375	0.89638	7.175	0.86565	7.29167	0.7823	6.85	0.66879	7.2	0.53052
4.575	1.00153	7.38333	0.89445	7.18333	0.85343	7.3	0.78608	6.85833	0.66337	7.20834	0.52063
4.58333	1.00381	7.39166	0.90062	7.19167	0.85957	7.30833	0.79135	6.86666	0.66533	7.21667	0.52597
4.59166	0.99744	7.4	0.90295	7.2	0.86746	7.31667	0.79743	6.875	0.66942	7.225	0.52377
4.6	0.99209	7.40833	0.89364	7.20833	0.86436	7.325	0.79447	6.88333	0.66764	7.23334	0.52091
4.60833	1.02001	7.41666	0.90265	7.21667	0.85812	7.33333	0.79235	6.89166	0.66457	7.24167	0.52328
4.61666	0.98703	7.425	0.90121	7.225	0.86363	7.34167	0.78843	6.9	0.66528	7.25	0.52556
4.625	0.99645	7.43333	0.89718	7.23333	0.86592	7.35	0.78312	6.90833	0.66574	7.25834	0.52053
4.63333	0.99467	7.44166	0.89249	7.24167	0.87324	7.35833	0.79485	6.91666	0.65987	7.26667	0.52873
4.64166	0.99617	7.45	0.89407	7.25	0.86673	7.36667	0.79187	6.925	0.65967	7.275	0.525
4.65	1.00232	7.45833	0.90235	7.25833	0.87271	7.375	0.79832	6.93333	0.67211	7.28334	0.52979
4.65833	0.98809	7.46666	0.90082	7.26667	0.85828	7.38333	0.79343	6.94166	0.66896	7.29167	0.52253
4.66666	0.99603	7.475	0.89908	7.275	0.87287	7.39167	0.78236	6.95	0.67237	7.3	0.52299
4.675	0.99285	7.48333	0.89637	7.28333	0.85722	7.4	0.78582	6.95833	0.66469	7.30834	0.52252
4.68333	1.00471	7.49166	0.90098	7.29167	0.86147	7.40833	0.79347	6.96666	0.67293	7.31667	0.52483
4.69166	0.9947	7.5	0.89364	7.3	0.85959	7.41667	0.79241	6.975	0.66491	7.325	0.51845
4.7	1.00198	7.50833	0.90314	7.30833	0.86631	7.425	0.7757	6.98333	0.6687	7.33334	0.52717
4.70833	1.00484	7.51666	0.88142	7.31667	0.86629	7.43333	0.78889	6.99166	0.66822	7.34167	0.52423
4.71666	1.00138	7.525	0.90607	7.325	0.86998	7.44167	0.78158	7	0.67347	7.35	0.52652
4.725	1.001	7.53333	0.90652	7.33333	0.8667	7.45	0.79016	7.00833	0.66911	7.35834	0.52154
4.73333	1.00426	7.54166	0.89807	7.34167	0.8642	7.45833	0.79437	7.01666	0.67618	7.36667	0.52289
4.74166	0.99566	7.55	0.90489	7.35	0.86831	7.46667	0.79314	7.025	0.66575	7.375	0.53329
4.75	1.00943	7.55833	0.89558	7.35833	0.87421	7.475	0.78904	7.03333	0.66938	7.38334	0.52539
4.75833	0.99606	7.56666	0.89461	7.36667	0.86558	7.48333	0.78244	7.04166	0.66439	7.39167	0.52769
4.76666	0.99908	7.575	0.89313	7.375	0.86131	7.49167	0.79417	7.05	0.67064	7.4	0.52771
4.775	0.99873	7.58333	0.89484	7.38333	0.85918	7.5	0.78968	7.05833	0.67462	7.40834	0.52375
4.78333	1.00296	7.59166	0.89329	7.39167	0.8653	7.50833	0.78372	7.06666	0.66851	7.41667	0.52111
4.79166	0.99617	7.6	0.89347	7.4	0.86284	7.51667	0.79458	7.075	0.66442	7.425	0.53146
4.8	0.99463	7.60833	0.89792	7.40833	0.85854	7.525	0.78889	7.08333	0.67141	7.43334	0.52264
4.80833	0.99133	7.61666	0.89568	7.41667	0.86517	7.53333	0.78789	7.09166	0.66648	7.44167	0.52878
4.81666	1.00498	7.625	0.90657	7.425	0.87385	7.54167	0.78835	7.1	0.66495	7.45	0.5306
4.825	0.99707	7.63333	0.90586	7.43333	0.86117	7.55	0.79337	7.10833	0.66507	7.45834	0.52647
4.83333	0.99541	7.64166	0.89613	7.44167	0.85498	7.55833	0.78963	7.11666	0.66718	7.46667	0.52382
4.84166	0.99992	7.65	0.90124	7.45	0.86223	7.56667	0.79493	7.125	0.66794	7.475	0.52967
4.85	1.00529	7.65833	0.90093	7.45833	0.86103	7.575	0.7889	7.13333	0.66762	7.48334	0.52421
4.85833	0.99235	7.66666	0.89437	7.46667	0.86153	7.58333	0.78655	7.14166	0.66822	7.49167	0.5299
4.86666	1.00108	7.675	0.89118	7.475	0.86185	7.59167	0.78864	7.15	0.66142	7.5	0.52772
4.875	0.99399	7.68333	0.90551	7.48333	0.86205	7.6	0.79532	7.15833	0.66938	7.50834	0.52327
4.88333	1.00967	7.69166	0.88618	7.49167	0.86011	7.60833	0.7908	7.16666	0.66113	7.51667	0.52456
4.89166	0.98402	7.7	0.90138	7.5	0.86173	7.61667	0.78365	7.175	0.66794	7.525	0.52551
4.9	1.01496	7.70833	0.90133	7.50833	0.85888	7.625	0.78559	7.18333	0.6687	7.53334	0.5262
4.90833	0.99662	7.71666	0.90016	7.51667	0.87515	7.63333	0.7873	7.19166	0.6698	7.54167	0.53094
4.91666	0.99886	7.725	0.8904	7.525	0.86528	7.64167	0.78931	7.2	0.6717	7.55	0.5334
4.925	1.00988	7.73333	0.90835	7.53333	0.86874	7.65	0.78834	7.20833	0.67543	7.55834	0.52743
4.93333	0.99462	7.74166	0.89638	7.54167	0.87077	7.65833	0.78371	7.21666	0.66672	7.56667	0.52315
4.94166	0.99769	7.75	0.89576	7.55	0.86168	7.66667	0.77936	7.225	0.66723	7.575	0.52568
4.95	1.00299	7.75833	0.89038	7.55833	0.86239	7.675	0.79315	7.23333	0.66767	7.58334	0.52996
4.95833	0.99146	7.76666	0.89339	7.56667	0.86602	7.68333	0.79406	7.24166	0.66228	7.59167	0.52509
4.96666	1.0008	7.775	0.90168	7.575	0.86328	7.69167	0.78861	7.25	0.65963	7.6	0.52506
4.975	0.98483	7.78333	0.8926	7.58333	0.86448	7.7	0.7846	7.25833	0.67405	7.60834	0.53152
4.98333	0.98802	7.79166	0.89497	7.59167	0.86545	7.70833	0.79022	7.26666	0.6694	7.61667	0.5219
4.99166	0.99536	7.8	0.89751	7.6	0.86752	7.71667	0.79276	7.275	0.66176	7.625	0.52252
5	1.00456	7.80833	0.9007	7.60833	0.86112	7.725	0.79261	7.28333	0.66947	7.63334	0.52296
5.00833	0.9992	7.81666	0.89235	7.61667	0.86386	7.73333	0.78675	7.29166	0.67104	7.64167	0.52556
5.01666	0.9907	7.825	0.88902	7.625	0.86491	7.74167	0.79428	7.3	0.67191	7.65	0.52595
5.025	0.99403	7.83333	0.89376	7.63333	0.86078	7.75	0.79616	7.30833	0.67184	7.65834	0.52844
5.03333	1.00586	7.84166	0.88965	7.64167	0.85745	7.75833	0.79043	7.31666	0.67309	7.66667	0.52581
5.04166	1.01452	7.85	0.896	7.65	0.86647	7.76667	0.7865	7.325	0.67011	7.675	0.52754
5.05	0.99401	7.85833	0.88996	7.65833	0.85593	7.775	0.78916	7.33333	0.67359	7.68334	0.5292
5.05833	0.99877	7.86666	0.90823	7.66667	0.8658	7.78333	0.78946	7.34166	0.66803	7.69167	0.52047
5.06666	0.99293	7.875	0.89827	7.675	0.8551	7.79167	0.78739	7.35	0.66858	7.7	0.52507
5.075	1.00431	7.88333	0.90871	7.68333	0.86572	7.8	0.7883	7.35833	0.66507	7.70834	0.52271
5.08333	0.99773	7.89166	0.8954	7.69167	0.86828	7.80833	0.7891	7.36666	0.66856	7.71667	0.53105
5.09166	0.989	7.9	0.8971	7.7	0.86834	7.81667	0.78377	7.375	0.6665	7.725	0.52648
5.1	1.00867	7.90833	0.89872	7.70833	0.86137	7.825	0.79413	7.38333	0.66451	7.73334	0.52863
5.10833	1.01351	7.91666	0.89611	7.71667	0.86041	7.83333	0.77992	7.39166	0.66566	7.74167	0.5288
5.11666	0.99514	7.925	0.89754	7.725	0.85996	7.84167	0.7846	7.4	0.67028	7.75	0.52459
5.125	0.98574	7.93333	0.89559	7.73333	0.85713	7.85	0.77901	7.40833	0.66284	7.75834	0.52144
5.13333	0.99276	7.94166	0.89707	7.74167	0.85736	7.85833	0.78826	7.41666	0.66861	7.76667	0.52798
5.14166	1.00773	7.95	0.89546	7.75	0.85992	7.86667	0.79097	7.425	0.6749	7.775	0.52504
5.15	0.98727	7.95833	0.90517	7.75833	0.85577	7.875	0.77934	7.43333	0.66716	7.78334	0.52651
5.15833	0.99324	7.96666	0.90333	7.76667	0.86348	7.88333	0.78227	7.44166	0.66181	7.79167	0.53056
5.16666	0.99494	7.975	0.88754	7.775	0.86725	7.89167	0.78519	7.45	0.66264	7.8	0.52468
5.175	1.00252	7.98333	0.89888	7.78333	0.86943	7.9	0.78337	7.45833	0.66562	7.80834	0.52772
5.18333	0.99662	7.99166	0.89466	7.79167	0.86902	7.90833	0.80234	7.46666	0.66086	7.81667	0.52941
5.19166	0.99345	8	0.89716	7.8	0.86174	7.91667	0.78679	7.475	0.6618	7.825	0.52615
5.2	0.99821	8.00833	0.89879	7.80833	0.86344	7.925	0.78911	7.48333	0.66466	7.83334	0.52682
5.20833	0.98782	8.01666	0.89298	7.81667	0.85195	7.93333	0.79035	7.49166	0.66901	7.84167	0.53202
5.21666	0.98894	8.025	0.89723	7.825	0.85865	7.94167	0.7884	7.5	0.67129	7.85	0.53273
5.225	1.00723	8.03333	0.89827	7.83333	0.85827	7.95	0.79486	7.50833	0.6651	7.85834	0.53119
5.23333	0.98936	8.04166	0.89318	7.84167	0.86824	7.95833	0.79314	7.51666	0.66276	7.86667	0.52947
5.24166	0.99938	8.05	0.8875	7.85	0.86457	7.96667	0.78285	7.525	0.66696	7.875	0.52839
5.25	0.99593	8.05833	0.89164	7.85833	0.86268	7.975	0.79602	7.53333	0.6664	7.88334	0.52131
5.25833	0.99056	8.06666	0.88663	7.86667	0.86542	7.98333	0.78805	7.54166	0.67179	7.89167	0.52451
5.26666	0.99458	8.075	0.89769	7.875	0.87064	7.99167	0.78942	7.55	0.66835	7.9	0.53288
5.275	1.0021	8.08333	0.89075	7.88333	0.86525	8	0.78788	7.55833	0.67825	7.90834	0.52341
5.28333	0.995	8.09166	0.89488	7.89167	0.87086	8.00833	0.79487	7.56666	0.66565	7.91667	0.52619
5.29166	1.01189	8.1	0.9014	7.9	0.86094	8.01667	0.78983	7.575	0.67069	7.925	0.5326
5.3	1.00605	8.10833	0.89308	7.90833	0.86721	8.025	0.78567	7.58333	0.67443	7.93334	0.52793
5.30833	0.99097	8.11666	0.89563	7.91667	0.86956	8.03333	0.78858	7.59166	0.67065	7.94167	0.52924
5.31666	1.00208	8.125	0.89928	7.925	0.86305	8.04167	0.78617	7.6	0.66938	7.95	0.52945
5.325	0.9961	8.13333	0.90106	7.93333	0.86517	8.05	0.77945	7.60833	0.66357	7.95834	0.52732
5.33333	1.00168	8.14166	0.89512	7.94167	0.86889	8.05833	0.78738	7.61666	0.67187	7.96667	0.53342
5.34166	0.99592	8.15	0.90206	7.95	0.86198	8.06667	0.78759	7.625	0.66626	7.975	0.53011
5.35	1.00003	8.15833	0.90674	7.95833	0.86916	8.075	0.78942	7.63333	0.67105	7.98334	0.52261
5.35833	0.99415	8.16666	0.89131	7.96667	0.86316	8.08333	0.79181	7.64166	0.66161	7.99167	0.52974
5.36666	0.99187	8.175	0.90377	7.975	0.86717			7.65	0.67476	8	0.52744
5.375	1.00869	8.18333	0.89325	7.98333	0.8633			7.65833	0.66964	8.00834	0.52198
5.38333	0.9964	8.19166	0.90047	7.99167	0.86381			7.66666	0.66602	8.01667	0.52743
5.39166	1.01098	8.2	0.90484	8	0.86753			7.675	0.67187	8.025	0.53129
5.4	1.01172	8.20833	0.89788	8.00833	0.86231			7.68333	0.67244	8.03334	0.528
5.40833	1.00341	8.21666	0.88806	8.01667	0.86656			7.69166	0.66964	8.04167	0.52607
5.41666	0.9876	8.225	0.88067	8.025	0.86146			7.7	0.67163	8.05	0.52494
5.425	1.00091	8.23333	0.90307	8.03333	0.86483			7.70833	0.67252	8.05834	0.52188
5.43333	0.99197	8.24166	0.90353	8.04167	0.86729			7.71666	0.67239	8.06667	0.529
5.44166	0.99682	8.25	0.8954	8.05	0.86683			7.725	0.66551	8.075	0.53091
5.45	0.99374	8.25833	0.89198	8.05833	0.8588			7.73333	0.66721	8.08334	0.52887
5.45833	0.99713	8.26666	0.888	8.06667	0.86156			7.74166	0.6651	8.09167	0.52785
5.46666	0.99807	8.275	0.89999	8.075	0.86618			7.75	0.66757	8.1	0.52951
5.475	1.00077	8.28333	0.88656	8.08333	0.86799			7.75833	0.66494	8.10834	0.52475
5.48333	0.99349	8.29166	0.88747	8.09167	0.86014			7.76666	0.66836	8.11667	0.5252
5.49166	0.99287	8.3	0.89628	8.1	0.85989			7.775	0.66552	8.125	0.52914
5.5	1.00797	8.30833	0.89231	8.10833	0.85226			7.78333	0.66486	8.13334	0.5295
5.50833	1.01555	8.31666	0.9033	8.11667	0.8585			7.79166	0.66417	8.14167	0.52386
5.51666	0.99914	8.325	0.8967	8.125	0.86751			7.8	0.66279	8.15	0.52502
5.525	0.9955	8.33333	0.88987	8.13333	0.8636			7.80833	0.67131	8.15834	0.52936
5.53333	0.99793	8.34166	0.88659	8.14167	0.86311			7.81666	0.67457	8.16667	0.52779
5.54166	1.00072	8.35	0.89422	8.15	0.87277			7.825	0.66784	8.175	0.51936
5.55	0.99891	8.35833	0.89001	8.15833	0.85618			7.83333	0.67022	8.18334	0.52741
5.55833	0.99153	8.36666	0.90154	8.16667	0.86505			7.84166	0.66331	8.19167	0.53395
5.56666	1.00636	8.375	0.89728	8.175	0.86349			7.85	0.66985	8.2	0.53418
5.575	0.99259	8.38333	0.8936	8.18333	0.87354			7.85833	0.66698	8.20834	0.52297
5.58333	0.99221	8.39166	0.89419	8.19167	0.86076			7.86666	0.66512	8.21667	0.52608
5.59166	0.99918	8.4	0.89342	8.2	0.86064			7.875	0.66698	8.225	0.51897
5.6	0.99934	8.40833	0.90069	8.20833	0.86072			7.88333	0.66772	8.23334	0.52831
5.60833	0.99403	8.41666	0.88883	8.21667	0.86664			7.89166	0.67242	8.24167	0.52329
5.61666	0.99188	8.425	0.90323	8.225	0.86075			7.9	0.67144	8.25	0.5277
5.625	1.00189	8.43333	0.89508	8.23333	0.85707			7.90833	0.66715	8.25834	0.52497
5.63333	1.00346	8.44166	0.88639	8.24167	0.8638			7.91666	0.67386	8.26667	0.52721
5.64166	0.99008	8.45	0.90023	8.25	0.8669			7.925	0.66634	8.275	0.52699
5.65	0.9918	8.45833	0.89444	8.25833	0.86753			7.93333	0.66486	8.28334	0.5294
5.65833	1.00427	8.46666	0.89747	8.26667	0.85665			7.94166	0.67023	8.29167	0.52163
5.66666	1.00033	8.475	0.89575	8.275	0.8612			7.95	0.66489	8.3	0.52148
5.675	0.99522	8.48333	0.89577	8.28333	0.86388			7.95833	0.67236	8.30834	0.52748
5.68333	0.9988	8.49166	0.89878	8.29167	0.87344			7.96666	0.6667	8.31667	0.52412
5.69166	0.99896	8.5	0.89324	8.3	0.86882			7.975	0.66856	8.325	0.52402
5.7	1.00499	8.50833	0.90175	8.30833	0.86259			7.98333	0.66725	8.33334	0.52374
5.70833	0.99431	8.51666	0.89918	8.31667	0.86391			7.99166	0.66872	8.34167	0.52933
5.71666	0.98725	8.525	0.8911	8.325	0.86539			8	0.66753	8.35	0.529
5.725	0.99782	8.53333	0.88778	8.33333	0.85875			8.00833	0.67052	8.35834	0.52818
5.73333	1.00003	8.54166	0.8912	8.34167	0.87217			8.01666	0.66598	8.36667	0.52823
5.74166	0.99291	8.55	0.89182	8.35	0.86564			8.025	0.66115	8.375	0.52828
5.75	1.00266	8.55833	0.89118	8.35833	0.86107			8.03333	0.66359	8.38334	0.52469
5.75833	1.00603	8.56666	0.89101	8.36667	0.86681			8.04166	0.66657	8.39167	0.52479
5.76666	1.01635	8.575	0.89245	8.375	0.86259			8.05	0.66514	8.4	0.52887
5.775	0.99238	8.58333	0.89352	8.38333	0.86142			8.05833	0.675	8.40834	0.5237
5.78333	0.99576	8.59166	0.89859	8.39167	0.86418			8.06666	0.67789	8.41667	0.52611
5.79166	1.00926	8.6	0.90216	8.4	0.85835			8.075	0.66628	8.425	0.52262
5.8	0.9971	8.60833	0.89203	8.40833	0.85827			8.08333	0.67461	8.43334	0.52348
5.80833	1.00072	8.61666	0.89373	8.41667	0.86574			8.09166	0.66484	8.44167	0.52373
5.81666	0.98567	8.625	0.89131	8.425	0.86285			8.1	0.67182	8.45	0.52666
5.825	0.98822	8.63333	0.89249	8.43333	0.85744			8.10833	0.66577	8.45834	0.52199
5.83333	0.99933	8.64166	0.8989	8.44167	0.86596			8.11666	0.65982	8.46667	0.53288
5.84166	0.98446	8.65	0.90232	8.45	0.86268			8.125	0.66717	8.475	0.52481
5.85	0.99728	8.65833	0.89239	8.45833	0.87528			8.13333	0.66248	8.48334	0.53051
5.85833	0.9894	8.66666	0.89935	8.46667	0.86739			8.14166	0.66902	8.49167	0.52339
5.86666	0.99298	8.675	0.88096	8.475	0.86082			8.15	0.67344	8.5	0.52402
5.875	0.99591	8.68333	0.89329	8.48333	0.8615			8.15833	0.67809	8.50834	0.52593
5.88333	1.00456	8.69166	0.90296	8.49167	0.86063			8.16666	0.66248	8.51667	0.53199
5.89166	1.01068	8.7	0.89527	8.5	0.87035			8.175	0.66778	8.525	0.52139
5.9	0.99717	8.70833	0.89592	8.50833	0.85537			8.18333	0.67101	8.53334	0.53549
5.90833	0.9902	8.71666	0.89075	8.51667	0.86166			8.19166	0.67202	8.54167	0.52446
5.91666	1.00411	8.725	0.89163	8.525	0.86942			8.2	0.66292	8.55	0.52508
5.925	0.99509	8.73333	0.89588	8.53333	0.86745			8.20833	0.66623	8.55834	0.52348
5.93333	1.00373	8.74166	0.89067	8.54167	0.86732			8.21666	0.67346	8.56667	0.52297
5.94166	1.00631	8.75	0.88258	8.55	0.86769			8.225	0.66921	8.575	0.52325
5.95	1.00195	8.75833	0.89621	8.55833	0.86252			8.23333	0.66578	8.58334	0.5278
5.95833	0.9993	8.76666	0.88677	8.56667	0.85141			8.24166	0.66784	8.59167	0.53124
5.96666	0.98743	8.775	0.89152	8.575	0.86492			8.25	0.67483	8.6	0.52888
5.975	1.00114	8.78333	0.89224	8.58333	0.86062			8.25833	0.66839	8.60834	0.53178
5.98333	0.99777	8.79166	0.88972	8.59167	0.86067			8.26666	0.66167	8.61667	0.52506
5.99166	0.9928	8.8	0.89018	8.6	0.86632			8.275	0.66679	8.625	0.53024
6	0.99675	8.80833	0.89292	8.60833	0.8679			8.28333	0.67134	8.63334	0.53413
6.00833	1.00018	8.81666	0.89634	8.61667	0.86775			8.29166	0.66957	8.64167	0.52671
6.01666	1.00445	8.825	0.89366	8.625	0.86968			8.3	0.66433	8.65	0.5253
6.025	0.99966	8.83333	0.88942	8.63333	0.86036			8.30833	0.66548	8.65834	0.52656
6.03333	0.98871	8.84166	0.89255	8.64167	0.86886			8.31666	0.66689	8.66667	0.5258
6.04166	0.9916	8.85	0.89095	8.65	0.85875			8.325	0.66344	8.675	0.51957
6.05	1.00193	8.85833	0.89907	8.65833	0.86677			8.33333	0.65957	8.68334	0.53096
6.05833	0.99144	8.86666	0.88863	8.66667	0.8722			8.34166	0.66982	8.69167	0.52714
6.06666	0.99471	8.875	0.89343	8.675	0.85808			8.35	0.67105	8.7	0.5245
6.075	0.97925	8.88333	0.89502	8.68333	0.86586			8.35833	0.66702	8.70834	0.52895
6.08333	0.99676	8.89166	0.89778	8.69167	0.86617			8.36666	0.666	8.71667	0.51851
6.09166	0.99671	8.9	0.89018	8.7	0.86634			8.375	0.67444	8.725	0.52592
6.1	1.00649	8.90833	0.89234	8.70833	0.87612			8.38333	0.66388	8.73334	0.52653
6.10833	0.99548	8.91666	0.89879	8.71667	0.8608			8.39166	0.66591	8.74167	0.53207
6.11666	0.99387	8.925	0.88636	8.725	0.86929			8.4	0.66536	8.75	0.52607
6.125	0.99448	8.93333	0.89852	8.73333	0.86062			8.40833	0.67573	8.75834	0.52717
6.13333	1.01223	8.94166	0.88811	8.74167	0.86402			8.41666	0.67782	8.76667	0.52548
6.14166	1.00533	8.95	0.89172	8.75	0.86328			8.425	0.66887	8.775	0.52832
6.15	0.9941	8.95833	0.89252	8.75833	0.86924			8.43333	0.67088	8.78334	0.52607
6.15833	0.99533	8.96666	0.89432	8.76667	0.87027			8.44166	0.67093	8.79167	0.52925
6.16666	0.99544	8.975	0.89666	8.775	0.86531			8.45	0.66616	8.8	0.52783
6.175	0.98809	8.98333	0.8902	8.78333	0.86106			8.45833	0.66791	8.80834	0.5275
6.18333	1.00849	8.99166	0.89309	8.79167	0.86184			8.46666	0.66863	8.81667	0.52697
6.19166	0.99959	9	0.88947	8.8	0.86972			8.475	0.66389	8.825	0.52659
6.2	0.99494	9.00833	0.90037	8.80833	0.86865			8.48333	0.66977	8.83334	0.52059
6.20833	1.00119	9.01666	0.88587	8.81667	0.87361			8.49166	0.66794	8.84167	0.52767
6.21666	0.99694	9.025	0.90073	8.825	0.86626			8.5	0.66817	8.85	0.52467
6.225	0.99136	9.03333	0.89293	8.83333	0.85589			8.50833	0.6706	8.85834	0.52637
6.23333	0.99465	9.04166	0.89113	8.84167	0.86884			8.51666	0.66757	8.86667	0.52854
6.24166	1.00437	9.05	0.89581	8.85	0.86257			8.525	0.66412	8.875	0.52035
6.25	0.99469	9.05833	0.89922	8.85833	0.86456			8.53333	0.66245	8.88334	0.5273
6.25833	1.01489	9.06666	0.89018	8.86667	0.87018			8.54166	0.67089	8.89167	0.5322
6.26666	0.99862	9.075	0.89094	8.875	0.85881			8.55	0.66898	8.9	0.52874
6.275	1.0069	9.08333	0.88873	8.88333	0.8646			8.55833	0.66799	8.90834	0.52967
6.28333	1.00384	9.09166	0.8982	8.89167	0.86284			8.56666	0.66071	8.91667	0.52637
6.29166	0.99235	9.1	0.89752	8.9	0.86578			8.575	0.66525	8.925	0.52604
6.3	0.9901	9.10833	0.88596	8.90833	0.86732			8.58333	0.66192	8.93334	0.53039
6.30833	1.00108	9.11666	0.89244	8.91667	0.86455			8.59166	0.67194	8.94167	0.52693
6.31666	1.00368	9.125	0.8875	8.925	0.87144			8.6	0.67075	8.95	0.52662
6.325	0.99971	9.13333	0.89257	8.93333	0.86752			8.60833	0.6691	8.95834	0.52928
6.33333	0.98566	9.14166	0.9058	8.94167	0.85827			8.61666	0.66634	8.96667	0.52597
6.34166	0.98152	9.15	0.89145	8.95	0.86756			8.625	0.66861	8.975	0.53291
6.35	0.99021	9.15833	0.89624	8.95833	0.87093			8.63333	0.67166	8.98334	0.52128
6.35833	0.98892	9.16666	0.90405	8.96667	0.86537			8.64166	0.67323	8.99167	0.52657
6.36666	0.99158	9.175	0.8967	8.975	0.8659			8.65	0.66558	9	0.52871
6.375	1.00097	9.18333	0.88814	8.98333	0.86956			8.65833	0.66815	9.00834	0.52103
6.38333	0.99856	9.19166	0.90082	8.99167	0.86632			8.66666	0.66745	9.01667	0.52883
6.39166	0.99405	9.2	0.89393	9	0.86922			8.675	0.66785	9.025	0.5308
6.4	1.00525	9.20833	0.89288	9.00833	0.85799			8.68333	0.67341	9.03334	0.52034
6.40833	0.9938	9.21666	0.89334	9.01667	0.86505			8.69166	0.66222	9.04167	0.52526
6.41666	1.00263	9.225	0.898	9.025	0.86423			8.7	0.66781	9.05	0.52297
6.425	1.00676	9.23333	0.89711	9.03333	0.86983			8.70833	0.66929	9.05834	0.52471
6.43333	1.00712	9.24166	0.89374	9.04167	0.86478			8.71666	0.66418	9.06667	0.52949
6.44166	0.99033	9.25	0.90156	9.05	0.85754			8.725	0.67583	9.075	0.5255
6.45	1.00293	9.25833	0.8959	9.05833	0.86291			8.73333	0.67056	9.08334	0.5245
6.45833	0.99986	9.26666	0.8923	9.06667	0.86875			8.74166	0.66947	9.09167	0.5249
6.46666	0.99193	9.275	0.88798	9.075	0.86309			8.75	0.66583	9.1	0.52383
6.475	1.009	9.28333	0.89484	9.08333	0.87167			8.75833	0.66435	9.10834	0.51958
6.48333	0.99719	9.29166	0.9006	9.09167	0.86357			8.76666	0.66893	9.11667	0.52983
6.49166	0.9958	9.3	0.89412	9.1	0.85762			8.775	0.66013	9.125	0.52212
6.5	0.99731	9.30833	0.89885	9.10833	0.86827			8.78333	0.66431	9.13334	0.52323
6.50833	0.99978	9.31666	0.89688	9.11667	0.87377			8.79166	0.66471	9.14167	0.53092
6.51666	0.98627	9.325	0.89006	9.125	0.86588			8.8	0.66936	9.15	0.52017
6.525	0.99917	9.33333	0.89468	9.13333	0.86297			8.80833	0.6694	9.15834	0.52598
6.53333	1.00294	9.34166	0.88949	9.14167	0.8619			8.81666	0.66231	9.16667	0.52975
6.54166	0.99541	9.35	0.89683	9.15	0.8682			8.825	0.66816	9.175	0.53019
6.55	0.99435	9.35833	0.89492	9.15833	0.85418			8.83333	0.67311	9.18334	0.52403
6.55833	0.99213	9.36666	0.89929	9.16667	0.87317			8.84166	0.67133	9.19167	0.52647
6.56666	0.99784	9.375	0.8983	9.175	0.86319			8.85	0.66863	9.2	0.53142
6.575	0.99826	9.38333	0.89776	9.18333	0.86467			8.85833	0.66948	9.20834	0.53108
6.58333	1.00182	9.39166	0.88844	9.19167	0.86852			8.86666	0.67562	9.21667	0.52599
6.59166	0.99644			9.2	0.85703			8.875	0.66153	9.225	0.52581
6.6	0.99581			9.20833	0.86791			8.88333	0.67127	9.23334	0.53043
6.60833	1.00216			9.21667	0.86391			8.89166	0.67185	9.24167	0.52524
6.61666	1.00525			9.225	0.85779			8.9	0.66746	9.25	0.52135
6.625	0.992			9.23333	0.86787			8.90833	0.67644	9.25834	0.53251
6.63333	1.0097			9.24167	0.86533			8.91666	0.66763	9.26667	0.52837
6.64166	0.99692			9.25	0.86532			8.925	0.66902	9.275	0.52409
6.65	1.00283			9.25833	0.85939			8.93333	0.65945	9.28334	0.52134
6.65833	0.99307			9.26667	0.86588			8.94166	0.67723	9.29167	0.53289
6.66666	0.9894			9.275	0.85573			8.95	0.66955	9.3	0.51823
6.675	0.99433			9.28333	0.86819			8.95833	0.6645	9.30834	0.53305
6.68333	0.98955			9.29167	0.87286			8.96666	0.66888	9.31667	0.53017
6.69166	0.99323			9.3	0.86694			8.975	0.66408	9.325	0.5231
6.7	1.00265			9.30833	0.86958			8.98333	0.66627	9.33334	0.52601
6.70833	0.99677			9.31667	0.86731			8.99166	0.66677	9.34167	0.52514
6.71666	1.01189			9.325	0.86712			9	0.66627	9.35	0.52617
6.725	1.00231			9.33333	0.86103			9.00833	0.66767	9.35834	0.52508
6.73333	0.99457			9.34167	0.8585			9.01666	0.67087	9.36667	0.53398
6.74166	0.99193			9.35	0.85697			9.025	0.67172	9.375	0.52918
6.75	0.99244			9.35833	0.85738			9.03333	0.67218	9.38334	0.52233
6.75833	0.99648			9.36667	0.86523			9.04166	0.66696	9.39167	0.52769
6.76666	0.99826			9.375	0.86963			9.05	0.65822	9.4	0.52207
6.775	0.99584			9.38333	0.87565			9.05833	0.67137	9.40834	0.52954
6.78333	1.00227			9.39167	0.86345			9.06666	0.66456	9.41667	0.52988
6.79166	0.99934			9.4	0.87516			9.075	0.66596	9.425	0.52316
6.8	0.99401			9.40833	0.86374			9.08333	0.67643	9.43334	0.52624
6.80833	0.99477			9.41667	0.85952			9.09166	0.67115	9.44167	0.5238
6.81666	1.00683			9.425	0.86387			9.1	0.67354	9.45	0.52711
6.825	0.99835			9.43333	0.85473			9.10833	0.66973	9.45834	0.5196
6.83333	0.9964			9.44167	0.85971			9.11666	0.6681	9.46667	0.52603
6.84166	0.99146			9.45	0.85696			9.125	0.66196	9.475	0.52332
6.85	0.98911			9.45833	0.86175			9.13333	0.66536	9.48334	0.52964
6.85833	0.99331			9.46667	0.86885			9.14166	0.67559	9.49167	0.52577
6.86666	0.99807			9.475	0.85801			9.15	0.66951	9.5	0.5268
6.875	0.99466			9.48333	0.85967			9.15833	0.6635	9.50834	0.52634
6.88333	0.99351			9.49167	0.86737			9.16666	0.66665	9.51667	0.52672
6.89166	1.00571			9.5	0.87311			9.175	0.66794	9.525	0.52483
6.9	0.99326			9.50833	0.86261			9.18333	0.66508	9.53334	0.52757
6.90833	0.98971			9.51667	0.86248			9.19166	0.67118	9.54167	0.518
6.91666	0.99813			9.525	0.87271			9.2	0.6679	9.55	0.5255
6.925	0.99073			9.53333	0.86778			9.20833	0.67385	9.55834	0.52064
6.93333	1.00176			9.54167	0.86545			9.21666	0.67055	9.56667	0.52959
6.94166	0.99269			9.55	0.86303			9.225	0.67092	9.575	0.52422
6.95	0.99042			9.55833	0.86722			9.23333	0.6636	9.58334	0.53066
6.95833	0.99298			9.56667	0.86199			9.24166	0.67355	9.59167	0.5227
6.96666	1.00153			9.575	0.86814			9.25	0.67171	9.6	0.52825
6.975	0.99217			9.58333	0.85871			9.25833	0.67185	9.60834	0.52478
6.98333	0.99366			9.59167	0.86046			9.26666	0.66036	9.61667	0.52775
6.99166	1.00127			9.6	0.86429			9.275	0.66514	9.625	0.52661
7	0.99165			9.60833	0.86293			9.28333	0.66363	9.63334	0.532
7.00833	1.00167			9.61667	0.85861			9.29166	0.66596	9.64167	0.52476
7.01666	0.99103			9.625	0.8627			9.3	0.6736	9.65	0.52576
7.025	0.99431			9.63333	0.86308			9.30833	0.67125	9.65834	0.52988
7.03333	0.99547			9.64167	0.85691			9.31666	0.66901	9.66667	0.52438
7.04166	0.99009			9.65	0.8718			9.325	0.66663	9.675	0.52818
7.05	0.99837			9.65833	0.87114			9.33333	0.66303	9.68334	0.52749
7.05833	1.00808			9.66667	0.85789			9.34166	0.67084	9.69167	0.52395
7.06666	0.99351			9.675	0.86778			9.35	0.66592	9.7	0.52537
7.075	0.99996			9.68333	0.85839			9.35833	0.66807	9.70834	0.5268
7.08333	1.00011			9.69167	0.86579			9.36666	0.67626	9.71667	0.52835
7.09166	0.99263			9.7	0.86425			9.375	0.66164	9.725	0.52081
7.1	0.99665			9.70833	0.85735			9.38333	0.66944	9.73334	0.52372
7.10833	0.98724			9.71667	0.85869			9.39166	0.66527	9.74167	0.52304
7.11666	1.00786			9.725	0.87057			9.4	0.66867	9.75	0.52265
7.125	0.99654			9.73333	0.86189			9.40833	0.66409	9.75834	0.52767
7.13333	1.00645			9.74167	0.86204			9.41666	0.66494	9.76667	0.52951
7.14166	1.00432			9.75	0.85779			9.425	0.67296	9.775	0.5265
7.15	0.99678			9.75833	0.86409			9.43333	0.66978	9.78334	0.52725
7.15833	0.9959			9.76667	0.86909			9.44166	0.66238	9.79167	0.52485
7.16666	1.00163			9.775	0.86438			9.45	0.66665	9.8	0.52715
7.175	0.99656			9.78333	0.86108			9.45833	0.66557	9.80834	0.52678
7.18333	1.01201			9.79167	0.8621			9.46666	0.6692	9.81667	0.52666
7.19166	0.9968			9.8	0.87077			9.475	0.67567	9.825	0.52404
7.2	0.98292			9.80833	0.86427			9.48333	0.66582	9.83334	0.52353
7.20833	1.00366			9.81667	0.85838			9.49166	0.6654	9.84167	0.52727
7.21666	0.98763			9.825	0.87383			9.5	0.67113	9.85	0.52338
7.225	0.99514			9.83333	0.85843			9.50833	0.66969	9.85834	0.52719
7.23333	0.99038			9.84167	0.86618			9.51666	0.66869	9.86667	0.52557
7.24166	0.99351			9.85	0.86748			9.525	0.66569	9.875	0.52665
7.25	0.99564			9.85833	0.86434			9.53333	0.66672	9.88334	0.52207
7.25833	0.98831			9.86667	0.86789			9.54166	0.67047	9.89167	0.52646
7.26666	1.00427			9.875	0.8616			9.55	0.66699	9.9	0.5296
7.275	0.98878			9.88333	0.8769			9.55833	0.67673	9.90834	0.52631
7.28333	0.99068			9.89167	0.87816			9.56666	0.66413	9.91667	0.52617
7.29166	1.00433			9.9	0.8613			9.575	0.66594	9.925	0.52594
7.3	1.00435			9.90833	0.86373			9.58333	0.66722	9.93334	0.52429
7.30833	1.00041			9.91667	0.87441			9.59166	0.66318	9.94167	0.52221
7.31666	1.00457			9.925	0.86808			9.6	0.66389	9.95	0.52083
7.325	0.99805			9.93333	0.86613			9.60833	0.67362	9.95834	0.53097
7.33333	0.9919			9.94167	0.86086			9.61666	0.66699	9.96667	0.52157
7.34166	1.00839			9.95	0.8692			9.625	0.66639	9.975	0.52499
7.35	0.99899			9.95833	0.87711			9.63333	0.67563	9.98334	0.52231
7.35833	1.00189			9.96667	0.86383			9.64166	0.67389	9.99167	0.52758
7.36666	0.99473			9.975	0.87042			9.65	0.66839	10	0.52769
7.375	0.99229			9.98333	0.86048			9.65833	0.66969	10.0083	0.52331
7.38333	0.99415			9.99167	0.87079			9.66666	0.67188	10.0167	0.52669
7.39166	0.99111			10	0.86435			9.675	0.66689	10.025	0.52193
7.4	0.99323			10.0083	0.86598			9.68333	0.6798	10.0333	0.53114
7.40833	0.99113			10.0167	0.86795			9.69166	0.66911	10.0417	0.52721
7.41666	1.00971			10.025	0.85417			9.7	0.67147	10.05	0.52874
7.425	1.0018			10.0333	0.85894			9.70833	0.67124	10.0583	0.5239
7.43333	0.99144			10.0417	0.85706			9.71666	0.66951	10.0667	0.53026
7.44166	1.00035			10.05	0.86645			9.725	0.67338	10.075	0.52597
7.45	0.99528			10.0583	0.87139			9.73333	0.66525	10.0833	0.5324
7.45833	0.99511			10.0667	0.86582			9.74166	0.66529	10.0917	0.52605
7.46666	0.98816			10.075	0.86553			9.75	0.65851	10.1	0.52314
7.475	0.99697			10.0833	0.86721			9.75833	0.66959	10.1083	0.52722
7.48333	0.99751			10.0917	0.8641			9.76666	0.66953	10.1167	0.51812
7.49166	1.00051			10.1	0.86675			9.775	0.67598	10.125	0.5252
7.5	1.00034			10.1083	0.85569			9.78333	0.67081	10.1333	0.52581
7.50833	0.99126			10.1167	0.85778			9.79166	0.67247	10.1417	0.52646
7.51666	1.01287			10.125	0.8616			9.8	0.67024	10.15	0.52425
7.525	0.98666			10.1333	0.85784			9.80833	0.66435	10.1583	0.53017
7.53333	1.00095			10.1417	0.86904			9.81666	0.66495	10.1667	0.5257
7.54166	0.99962			10.15	0.86912			9.825	0.67571	10.175	0.52015
7.55	0.98774			10.1583	0.86338			9.83333	0.67071	10.1833	0.52663
7.55833	0.99095			10.1667	0.86339			9.84166	0.65753	10.1917	0.5301
7.56666	0.99096			10.175	0.86716			9.85	0.66654	10.2	0.5277
7.575	0.99718			10.1833	0.86315			9.85833	0.66453	10.2083	0.52836
7.58333	0.98809			10.1917	0.87096			9.86666	0.66604	10.2167	0.52641
7.59166	0.98649			10.2	0.86591			9.875	0.67124	10.225	0.51891
7.6	0.98496			10.2083	0.8623			9.88333	0.6682	10.2333	0.52273
7.60833	0.99409			10.2167	0.86472			9.89166	0.66595	10.2417	0.52608
7.61666	0.99163			10.225	0.86488			9.9	0.66968	10.25	0.52217
7.625	0.98947			10.2333	0.87229			9.90833	0.67252	10.2583	0.52956
7.63333	0.98813			10.2417	0.86376			9.91666	0.67298	10.2667	0.52509
7.64166	0.99593			10.25	0.86634			9.925	0.66763	10.275	0.52353
7.65	1.00511			10.2583	0.86478			9.93333	0.67502	10.2833	0.53162
7.65833	0.98515			10.2667	0.86522			9.94166	0.6688	10.2917	0.52385
7.66666	0.9967			10.275	0.87089			9.95	0.67369	10.3	0.52671
7.675	0.98703			10.2833	0.85545			9.95833	0.66498	10.3083	0.5279
7.68333	1.0013			10.2917	0.86549			9.96666	0.66706	10.3167	0.52817
7.69166	0.99353			10.3	0.86365			9.975	0.66262	10.325	0.52453
7.7	0.99648			10.3083	0.86747			9.98333	0.6745	10.3333	0.52892
7.70833	1.00261			10.3167	0.86989			9.99166	0.66632	10.3417	0.53271
7.71666	1.00632			10.325	0.86212			10	0.6713	10.35	0.52527
7.725	0.99756			10.3333	0.86978			10.0083	0.66283	10.3583	0.52677
7.73333	0.99862			10.3417	0.86103			10.0167	0.66971	10.3667	0.5275
7.74166	1.00132			10.35	0.86532			10.025	0.66674	10.375	0.52319
7.75	1.00363			10.3583	0.86031			10.0333	0.66954	10.3833	0.52488
7.75833	0.99286			10.3667	0.86495			10.0417	0.67039	10.3917	0.52153
7.76666	0.99277			10.375	0.86357			10.05	0.66694	10.4	0.52291
7.775	1.00161			10.3833	0.86445			10.0583	0.67039	10.4083	0.53019
7.78333	0.9945			10.3917	0.86188			10.0667	0.65748	10.4167	0.53067
7.79166	0.99327			10.4	0.86937			10.075	0.66429	10.425	0.52558
7.8	0.98167			10.4083	0.86224			10.0833	0.67201	10.4333	0.52403
7.80833	0.98562			10.4167	0.86727			10.0917	0.66529	10.4417	0.52315
7.81666	1.00308			10.425	0.86487			10.1	0.6723	10.45	0.52543
7.825	0.99297			10.4333	0.86038			10.1083	0.6654	10.4583	0.53279
7.83333	0.99505			10.4417	0.86558			10.1167	0.67188	10.4667	0.52039
7.84166	0.99484			10.45	0.86478			10.125	0.66844	10.475	0.52678
7.85	0.98488			10.4583	0.86675			10.1333	0.67191	10.4833	0.52516
7.85833	0.99416			10.4667	0.86604			10.1417	0.66162	10.4917	0.52782
7.86666	0.98732			10.475	0.85752			10.15	0.66892	10.5	0.52612
7.875	0.98824			10.4833	0.86561			10.1583	0.67279	10.5083	0.52809
7.88333	0.98926			10.4917	0.85872			10.1667	0.66234	10.5167	0.52211
7.89166	1.00578			10.5	0.8717			10.175	0.66862	10.525	0.5275
7.9	0.9974			10.5083	0.86066			10.1833	0.66924	10.5333	0.52329
7.90833	0.99046			10.5167	0.85942			10.1917	0.67102	10.5417	0.52985
7.91666	0.99323			10.525	0.86203			10.2	0.67375	10.55	0.52575
7.925	0.99262			10.5333	0.86168			10.2083	0.66334	10.5583	0.5247
7.93333	0.99601			10.5417	0.85412			10.2167	0.67416	10.5667	0.52704
7.94166	0.99647			10.55	0.85759			10.225	0.6612	10.575	0.53309
7.95	0.99015			10.5583	0.86745			10.2333	0.67418	10.5833	0.52132
7.95833	0.99307			10.5667	0.87038			10.2417	0.66877	10.5917	0.52978
7.96666	0.99006			10.575	0.86596			10.25	0.67558	10.6	0.52247
7.975	0.99991			10.5833	0.86811			10.2583	0.66526	10.6083	0.5238
7.98333	1.00175			10.5917	0.86649			10.2667	0.67131	10.6167	0.52983
7.99166	0.99748			10.6	0.8657			10.275	0.66492	10.625	0.52412
8	0.99638			10.6083	0.87157			10.2833	0.67057	10.6333	0.52881
8.00833	0.9967			10.6167	0.86928			10.2917	0.6692	10.6417	0.52511
8.01666	1.00408			10.625	0.86503			10.3	0.66957	10.65	0.52732
8.025	1.00748			10.6333	0.85774			10.3083	0.66784	10.6583	0.52578
8.03333	0.99391			10.6417	0.87867			10.3167	0.66682	10.6667	0.52797
8.04166	0.99933			10.65	0.86421			10.325	0.66843	10.675	0.52239
8.05	0.99664			10.6583	0.86943			10.3333	0.6667	10.6833	0.52124
8.05833	0.99032			10.6667	0.85828			10.3417	0.66405	10.6917	0.52796
8.06666	1.0046			10.675	0.87317			10.35	0.66953	10.7	0.52508
8.075	0.99631			10.6833	0.86748			10.3583	0.66964	10.7083	0.52528
8.08333	0.99687			10.6917	0.86331			10.3667	0.6636	10.7167	0.52143
8.09166	0.98264			10.7	0.87457			10.375	0.66937	10.725	0.52961
8.1	0.9939			10.7083	0.8587			10.3833	0.66974	10.7333	0.52871
8.10833	0.99092			10.7167	0.85888			10.3917	0.66737	10.7417	0.52593
8.11666	0.99509			10.725	0.85999			10.4	0.67506	10.75	0.52281
8.125	0.99804			10.7333	0.8628			10.4083	0.66557	10.7583	0.52473
8.13333	0.98701			10.7417	0.86526			10.4167	0.67013	10.7667	0.5291
8.14166	0.99728			10.75	0.86456			10.425	0.6646	10.775	0.52511
8.15	0.99451			10.7583	0.86083			10.4333	0.66931	10.7833	0.52616
8.15833	1.00893			10.7667	0.86167			10.4417	0.67069	10.7917	0.52415
8.16666	1.0009			10.775	0.86582			10.45	0.66885	10.8	0.52266
8.175	0.99785			10.7833	0.87185			10.4583	0.67391	10.8083	0.525
8.18333	0.99701			10.7917	0.86181			10.4667	0.6667	10.8167	0.5257
8.19166	0.9819			10.8	0.86081			10.475	0.67086	10.825	0.5254
8.2	0.99871			10.8083	0.8752			10.4833	0.66989	10.8333	0.52774
8.20833	0.99111			10.8167	0.85716			10.4917	0.6706	10.8417	0.52271
8.21666	0.98587			10.825	0.86713			10.5	0.66889	10.85	0.52528
8.225	1.00144			10.8333	0.85743			10.5083	0.67234	10.8583	0.52872
8.23333	1.00559			10.8417	0.86808			10.5167	0.66573	10.8667	0.52656
8.24166	1.00456			10.85	0.87359			10.525	0.66277	10.875	0.53253
8.25	1.00628			10.8583	0.85803			10.5333	0.67618	10.8833	0.51482
8.25833	1.01268			10.8667	0.86718			10.5417	0.65873	10.8917	0.52832
8.26666	1.00145			10.875	0.85899			10.55	0.67113	10.9	0.52752
8.275	1.01774			10.8833	0.86304			10.5583	0.66949	10.9083	0.52619
8.28333	1.0044			10.8917	0.86361			10.5667	0.66726	10.9167	0.52675
8.29166	1.00096			10.9	0.85913			10.575	0.67327	10.925	0.52795
8.3	0.99493			10.9083	0.87285			10.5833	0.66705	10.9333	0.52517
8.30833	0.99308			10.9167	0.86741			10.5917	0.6743	10.9417	0.52179
8.31666	1.00029			10.925	0.85634			10.6	0.66348	10.95	0.52728
8.325	0.99298			10.9333	0.86102			10.6083	0.67139	10.9583	0.52617
8.33333	0.99851			10.9417	0.8644			10.6167	0.66673	10.9667	0.52003
8.34166	1.0039			10.95	0.8644			10.625	0.66135	10.975	0.526
8.35	0.99114			10.9583	0.86094			10.6333	0.66858	10.9833	0.53269
8.35833	1.0068			10.9667	0.85687			10.6417	0.66161	10.9917	0.52857
8.36666	1.01306			10.975	0.86324			10.65	0.67345	11	0.52767
8.375	1.00149			10.9833	0.86121			10.6583	0.66169	11.0083	0.52107
8.38333	0.99119			10.9917	0.86203			10.6667	0.66747	11.0167	0.52412
8.39166	0.99179			11	0.86183			10.675	0.66322	11.025	0.52623
8.4	0.99988			11.0083	0.86648			10.6833	0.65966	11.0333	0.52254
8.40833	1.01345			11.0167	0.86529			10.6917	0.66512	11.0417	0.52322
8.41666	1.00458			11.025	0.85925			10.7	0.66914	11.05	0.526
8.425	1.00164			11.0333	0.86645			10.7083	0.66587	11.0583	0.52895
8.43333	0.99251			11.0417	0.86472			10.7167	0.66563	11.0667	0.5239
8.44166	0.99368			11.05	0.86237			10.725	0.66955
8.45	1.00641			11.0583	0.86473			10.7333	0.67054
8.45833	0.99764			11.0667	0.86402			10.7417	0.66425
8.46666	0.99683			11.075	0.87603			10.75	0.65949
8.475	0.99168			11.0833	0.85479			10.7583	0.67084
8.48333	0.98508			11.0917	0.86412			10.7667	0.67019
8.49166	0.99148			11.1	0.86182			10.775	0.67604
8.5	0.98149			11.1083	0.86624			10.7833	0.66213
8.50833	0.98902			11.1167	0.87507			10.7917	0.66961
8.51666	0.98547			11.125	0.86125			10.8	0.67028
8.525	0.98899			11.1333	0.8662			10.8083	0.66782
8.53333	0.99783			11.1417	0.86415			10.8167	0.66966
8.54166	0.99312			11.15	0.86431			10.825	0.66482
8.55	1.00588			11.1583	0.87119			10.8333	0.67497
8.55833	1.00577			11.1667	0.86983			10.8417	0.66816
8.56666	1.00378			11.175	0.86178			10.85	0.6687
8.575	0.99467			11.1833	0.85948			10.8583	0.66373
8.58333	0.99683			11.1917	0.86335			10.8667	0.66887
8.59166	1.00234			11.2	0.86383			10.875	0.65996
8.6	0.9951			11.2083	0.86679			10.8833	0.66962
8.60833	1.00349			11.2167	0.86322			10.8917	0.66699
8.61666	0.98076			11.225	0.85922			10.9	0.66614
8.625	1.00523			11.2333	0.86332			10.9083	0.67601
8.63333	0.99568			11.2417	0.86955			10.9167	0.66888
8.64166	0.98677			11.25	0.86743			10.925	0.66855
8.65	0.99557			11.2583	0.8586			10.9333	0.66878
8.65833	1.00119			11.2667	0.86845			10.9417	0.66784
8.66666	0.98852			11.275	0.86635			10.95	0.66148
8.675	0.99183			11.2833	0.86634			10.9583	0.66705
8.68333	0.99783			11.2917	0.86777			10.9667	0.67111
8.69166	0.99966			11.3	0.86273			10.975	0.66731
8.7	1.00093			11.3083	0.86157			10.9833	0.66965
8.70833	0.98653			11.3167	0.85651
8.71666	1.00425			11.325	0.86389
8.725	0.99781			11.3333	0.86648
8.73333	0.99823			11.3417	0.85612
8.74166	1.00451			11.35	0.86255
8.75	1.00232			11.3583	0.86565
8.75833	0.9945			11.3667	0.86601
8.76666	0.9949			11.375	0.86735
8.775	0.99289			11.3833	0.86463
8.78333	0.99194			11.3917	0.86566
8.79166	0.99335			11.4	0.85551
8.8	1.00553			11.4083	0.86852
8.80833	0.99056			11.4167	0.86868
8.81666	0.99116			11.425	0.86027
8.825	0.98535			11.4333	0.86746
--	--			11.4417	0.86706
--	--			11.45	0.87033
--	--			11.4583	0.86747
--	--			11.4667	0.87312
--	--			11.475	0.86429
--	--			11.4833	0.86185
--	--			11.4917	0.86834
--	--			11.5	0.86632
--	--			11.5083	0.86774
--	--			11.5167	0.86498
--	--			11.525	0.86175
--	--			11.5333	0.85473
--	--			11.5417	0.86622
--	--			11.55	0.86954
--	--			11.5583	0.8708
--	--			11.5667	0.87131
--	--			11.575	0.86614
--	--			11.5833	0.86661
--	--			11.5917	0.85828
--	--			11.6	0.85595
--	--			11.6083	0.86479
--	--			11.6167	0.87221
--	--			11.625	0.87109
--	--			11.6333	0.86061
--	--			11.6417	0.87067
--	--			11.65	0.85468
--	--			11.6583	0.86152
--	--			11.6667	0.86352
--	--			11.675	0.86618
--	--			11.6833	0.86911
--	--			11.6917	0.87381
--	--			11.7	0.85847
--	--			11.7083	0.86576
--	--			11.7167	0.8559
--	--			11.725	0.86906
--	--			11.7333	0.86151
--	--			11.7417	0.86169
--	--			11.75	0.87219
--	--			11.7583	0.86433
--	--			11.7667	0.86192
--	--			11.775	0.87179
--	--			11.7833	0.86842
--	--			11.7917	0.86166
--	--			11.8	0.87409
--	--			11.8083	0.86541
--	--			11.8167	0.87107
--	--			11.825	0.86987
--	--			11.8333	0.86959
--	--			11.8417	0.85799
--	--			11.85	0.86343
--	--			11.8583	0.86545
--	--			11.8667	0.86398
--	--			11.875	0.86583
--	--			11.8833	0.86511
--	--			11.8917	0.86289
--	--			11.9	0.86753
--	--			11.9083	0.87396
--	--			11.9167	0.87316
--	--			11.925	0.86127
--	--			11.9333	0.86577
--	--			11.9417	0.8675
--	--			11.95	0.86654
--	--			11.9583	0.8568
--	--			11.9667	0.86155
--	--			11.975	0.86793
--	--			11.9833	0.87383
--	--			11.9917	0.85858
--	--			12	0.86133
--	--			12.0083	0.87334
--	--			12.0167	0.86405
--	--			12.025	0.86646
--	--			12.0333	0.86559
--	--			12.0417	0.85884
--	--			12.05	0.86526
--	--			12.0583	0.86838
--	--			12.0667	0.87118
--	--			12.075	0.86885
--	--			12.0833	0.86193
--	--			12.0917	0.86337
--	--			12.1	0.87411
--	--			12.1083	0.86915
--	--			12.1167	0.86592
--	--			12.125	0.86591
--	--			12.1333	0.86516
--	--			12.1417	0.86364
--	--			12.15	0.86334
--	--			12.1583	0.86414
--	--			12.1667	0.86771
--	--			12.175	0.86239
--	--			12.1833	0.86256
--	--			12.1917	0.86494
--	--			12.2	0.86446
--	--			12.2083	0.86346
--	--			12.2167	0.86563
--	--			12.225	0.87379
--	--			12.2333	0.86016
--	--			12.2417	0.8666
--	--			12.25	0.86976
--	--			12.2583	0.86698
--	--			12.2667	0.86014
--	--			12.275	0.87037
--	--			12.2833	0.85934
--	--			12.2917	0.85995
--	--			12.3	0.86813
--	--			12.3083	0.86043
--	--			12.3167	0.86282
--	--			12.325	0.86782
--	--			12.3333	0.85379
--	--			12.3417	0.85836
--	--			12.35	0.86517
--	--			12.3583	0.86414
--	--			12.3667	0.86776
--	--			12.375	0.86164
--	--			12.3833	0.86822
--	--			12.3917	0.87386
--	--			12.4	0.86623
--	--			12.4083	0.86762
--	--			12.4167	0.87088
--	--			12.425	0.85659
--	--			12.4333	0.87145
--	--			12.4417	0.8686
--	--			12.45	0.86192
--	--			12.4583	0.86668
--	--			12.4667	0.86508
--	--			12.475	0.85569
--	--			12.4833	0.87248
--	--			12.4917	0.86496
--	--			12.5	0.86432
--	--			12.5083	0.8638
--	--			12.5167	0.8682
--	--			12.525	0.86234
--	--			12.5333	0.87258
--	--			12.5417	0.86291
--	--			12.55	0.86505
--	--			12.5583	0.86944
--	--			12.5667	0.85717
--	--			12.575	0.8645
--	--			12.5833	0.86423
--	--			12.5917	0.86277
--	--			12.6	0.86328
--	--			12.6083	0.86508
--	--			12.6167	0.86266
--	--			12.625	0.86211
--	--			12.6333	0.86298
--	--			12.6417	0.87213
--	--			12.65	0.88226
--	--			12.6583	0.86713
--	--			12.6667	0.8609
--	--			12.675	0.87173
--	--			12.6833	0.86272
--	--			12.6917	0.85929
--	--			12.7	0.85052
--	--			12.7083	0.86996
--	--			12.7167	0.86524
--	--			12.725	0.86474
--	--			12.7333	0.8623
--	--			12.7417	0.86245
--	--			12.75	0.86728
--	--			12.7583	0.86494
--	--			12.7667	0.85845
--	--			12.775	0.86589
--	--			12.7833	0.86044
--	--			12.7917	0.86469
--	--			12.8	0.87087
--	--			12.8083	0.8616
--	--			12.8167	0.86887
--	--			12.825	0.85365
--	--			12.8333	0.86823
--	--			12.8417	0.86883
--	--			12.85	0.86454
--	--			12.8583	0.86108
--	--			12.8667	0.86586
--	--			12.875	0.86569
--	--			12.8833	0.86342
--	--			12.8917	0.86456
--	--			12.9	0.86296
--	--			12.9083	0.86754
--	--			12.9167	0.86298
--	--			12.925	0.86292
--	--			12.9333	0.86215
--	--			12.9417	0.86513
--	--			12.95	0.86051
--	--			12.9583	0.86348
--	--			12.9667	0.8634
--	--			12.975	0.86107
--	--			12.9833	0.87498
--	--			12.9917	0.85775
--	--			13	0.86608
--	--			13.0083	0.86318
--	--			13.0167	0.86402
--	--			13.025	0.85846
--	--			13.0333	0.86663
--	--			13.0417	0.86068
--	--			13.05	0.86159
--	--			13.0583	0.86767
--	--			13.0667	0.86123
--	--			13.075	0.86778
--	--			13.0833	0.8582
--	--			13.0917	0.86214
--	--			13.1	0.87024
--	--			13.1083	0.86147
--	--			13.1167	0.86748
--	--			13.125	0.85753
--	--			13.1333	0.86127
--	--			13.1417	0.8692
--	--			13.15	0.86164
--	--			13.1583	0.86811
--	--			13.1667	0.86798
--	--			13.175	0.86553
--	--			13.1833	0.87074
--	--			13.1917	0.86533
--	--			13.2	0.86725
--	--			13.2083	0.87215
--	--			13.2167	0.86236
--	--			13.225	0.87173
--	--			13.2333	0.86538
--	--			13.2417	0.86487
--	--			13.25	0.87323
--	--			13.2583	0.86525
--	--			13.2667	0.8719
--	--			13.275	0.85985
--	--			13.2833	0.87666
--	--			13.2917	0.86716
--	--			13.3	0.86314
--	--			13.3083	0.86024
--	--			13.3167	0.85882
--	--			13.325	0.87094
--	--			13.3333	0.86654
--	--			13.3417	0.86398
--	--			13.35	0.86005
--	--			13.3583	0.86869
--	--			13.3667	0.86683
--	--			13.375	0.86829
--	--			13.3833	0.86564
--	--			13.3917	0.85881
--	--			13.4	0.85612
--	--			13.4083	0.87177
--	--			13.4167	0.86178
--	--			13.425	0.87118
--	--			13.4333	0.85814
--	--			13.4417	0.8636
--	--			13.45	0.85971
--	--			13.4583	0.86654
--	--			13.4667	0.86557
--	--			13.475	0.86329
--	--			13.4833	0.86517
--	--			13.4917	0.86836
--	--			13.5	0.86206
--	--			13.5083	0.8621
--	--			13.5167	0.87133
--	--			13.525	0.86817
--	--			13.5333	0.87145
--	--			13.5417	0.86646
--	--			13.55	0.87037
--	--			13.5583	0.85747
--	--			13.5667	0.86202
--	--			13.575	0.87289
--	--			13.5833	0.86433
--	--			13.5917	0.8643
--	--			13.6	0.85786
--	--			13.6083	0.86892
--	--			13.6167	0.85703
--	--			13.625	0.86462
--	--			13.6333	0.86508
--	--			13.6417	0.86699
--	--			13.65	0.86968
--	--			13.6583	0.86846
--	--			13.6667	0.86761
--	--			13.675	0.86389
--	--			13.6833	0.85993
--	--			13.6917	0.85712
--	--			13.7	0.87208
--	--			13.7083	0.86914
--	--			13.7167	0.86293
--	--			13.725	0.86061
--	--			13.7333	0.8696
--	--
--	--
--	--
--	--
--	--
--	--
--	--
--	--
--	--
--	--
--	--
--	--
--	--
--	--
--	--
--	--
--	--
--	--
--	--
--	--
--	--
--	--
--	--
--	--
--	--
--	--
--	--
--	--
--	--
--	--
--	--
--	--
--	--
--	--
--	--
--	--
--	--
--	--
--	--
--	--
--	--
--	--
--	--
--	--
--	--
--	--
--	--
--	--
--	--
--	--
--	--
--	--
--	--
--	--
--	--
--	--
--	--
--	--
--	--
--	--
--	--
--	--
--	--
--	--
--	--
--	--
--	--
--	--
--	--
--	--
--	--
--	--
--	--
--	--
--	--
--	--
--	--
--	--
--	--
--	--
--	--
--	--
--	--
--	--
--	--
--	--
--	--
--	--
--	--
--	--
--	--
--	--
--	--
--	--
--	--
--	--
--	--
--	--
--	--
--	--
--	--
--	--
--	--
--	--
--	--
--	--
--	--
--	--
--	--
--	--
--	--
--	--
--	--
--	--
--	--
--	--
--	--
--	--
--	--
--	--
--	--
--	--
--	--
--	--
--	--
--	--
--	--
--	--
--	--
--	--
--	--
--	--
--	--
--	--
--	--
--	--
--	--
--	--
--	--
--	--
--	--
--	--
--	--
--	--
--	--
--	--
--	--
--	--
--	--
--	--
--	--
--	--
--	--
--	--
--	--
--	--
--	--
--	--
--	--
--	--
--	--
--	--
--	--
--	--
--	--
--	--
--	--
--	--
--	--
--	--
--	--
--	--
--	--
--	--
--	--
--	--
--	--
--	--
--	--
--	--
--	--
--	--
--	--
--	--
--	--
--	--
--	--
--	--
--	--
--	--
--	--
--	--
--	--
--	--
--	--
--	--
--	--
--	--
--	--
--	--
--	--
--	--
--	--
--	--
--	--
--	--
--	--
--	--
--	--
--	--
--	--
--	--
--	--
--	--
--	--
--	--
--	--
--	--
--	--
--	--
--	--
[truncated: 1,798 more rows]

## Sheet: Figure4c
without enzyme		with enzyme
time /min	rel Int	time /min	rel Int
9.5e-08	1.00174	0	1.04765
0.00833	1.00554	0.00833	1.02381
0.01667	1.00134	0.01667	0.99615
0.025	1.00072	0.025	0.99701
0.03333	0.99693	0.03333	0.99747
0.04167	0.99758	0.04167	0.99401
0.05	0.99715	0.05	0.99575
0.05833	0.99794	0.05833	0.99781
0.06667	1.00011	0.06667	0.99294
0.075	1.00329	0.075	0.98975
0.08333	1.00217	0.08333	0.99065
0.09167	1.00307	0.09167	0.98885
0.1	1.00354	0.1	0.98674
0.10833	1.00029	0.10833	0.99004
0.11667	1.00117	0.11667	0.99138
0.125	0.99754	0.125	0.9926
0.13333	0.99926	0.13333	0.99104
0.14167	0.99801	0.14167	0.99212
0.15	0.99919	0.15	0.99157
0.15833	0.99686	0.15833	0.9898
0.16667	0.99943	0.16667	0.98852
0.175	0.99807	0.175	0.9897
0.18333	0.9977	0.18333	0.98955
0.19167	0.9928	0.19167	0.98885
0.2	0.98947	0.2	0.98905
0.20833	0.98929	0.20833	0.98931
0.21667	0.98959	0.21667	0.98843
0.225	0.98925	0.225	0.9868
0.23333	0.99284	0.23333	0.98393
0.24167	0.99414	0.24167	0.98362
0.25	0.99191	0.25	0.98251
0.25833	0.9894	0.25833	0.98253
0.26667	0.9876	0.26667	0.98192
0.275	0.98533	0.275	0.98398
0.28333	0.98597	0.28333	0.98434
0.29167	0.98629	0.29167	0.9853
0.3	0.98498	0.3	0.98453
0.30833	0.98552	0.30833	0.98531
0.31667	0.98757	0.31667	0.98393
0.325	0.98833	0.325	0.98105
0.33333	0.98715	0.33333	0.98108
0.34167	0.99068	0.34167	0.97883
0.35	0.99025	0.35	0.97664
0.35833	0.99067	0.35833	0.97647
0.36667	0.98995	0.36667	0.97866
0.375	0.99286	0.375	0.97731
0.38333	0.99072	0.38333	0.97818
0.39167	0.99244	0.39167	0.98099
0.4	0.99096	0.4	0.98207
0.40833	0.98925	0.40833	0.98213
0.41667	0.98672	0.41667	0.9826
0.425	0.98763	0.425	0.98462
0.43333	0.9871	0.43333	0.98237
0.44167	0.98476	0.44167	0.98108
0.45	0.98696	0.45	0.97757
0.45833	0.98785	0.45833	0.97745
0.46667	0.98815	0.46667	0.97632
0.475	0.98916	0.475	0.97576
0.48333	0.99134	0.48333	0.97447
0.49167	0.99061	0.49167	0.97527
0.5	0.99284	0.5	0.97212
0.50833	0.99137	0.50833	0.9729
0.51667	0.98873	0.51667	0.97395
0.525	0.98843	0.525	0.98589
0.53333	0.98748
0.54167	0.98479
0.55	0.98688	0.65	0.94166
0.55833	0.98701	0.65833	0.92863
0.56667	0.98788	0.66667	0.92494
0.575	0.98666	0.675	0.92084
0.58333	0.98419	0.68333	0.92176
0.59167	0.9823	0.69167	0.91867
0.6	0.98412	0.7	0.91658
0.60833	0.98341	0.70833	0.91307
0.61667	0.98608	0.71667	0.91007
0.625	0.98705	0.725	0.90584
0.63333	0.98511	0.73333	0.90339
0.64167	0.98491	0.74167	0.9029
0.65	0.98479	0.75	0.89957
0.65833	0.98588	0.75833	0.89726
0.66667	0.98372	0.76667	0.89346
0.675	0.98259	0.775	0.88959
0.68333	0.97945	0.78333	0.88857
0.69167	0.9785	0.79167	0.88899
0.7	0.97447	0.8	0.88633
0.70833	0.97609	0.80833	0.88592
0.71667	0.97597	0.81667	0.88227
0.725	0.97957	0.825	0.87665
0.73333	0.97996	0.83333	0.87198
0.74167	0.98131	0.84167	0.87013
0.75	0.98188	0.85	0.86702
0.75833	0.98367	0.85833	0.86749
0.76667	0.98008	0.86667	0.86674
0.775	0.97716	0.875	0.86424
0.78333	0.97421	0.88333	0.86038
0.79167	0.9744	0.89167	0.85828
0.8	0.97484	0.9	0.85476
0.80833	0.97558	0.90833	0.85043
0.81667	0.97928	0.91667	0.84963
0.825	0.98097	0.925	0.84926
0.83333	0.97993	0.93333	0.84822
0.84167	0.9775	0.94167	0.8458
0.85	0.97649	0.95	0.84241
0.85833	0.9748	0.95833	0.83901
0.86667	0.97259	0.96667	0.83626
0.875	0.97611	0.975	0.834
0.88333	0.9779	0.98333	0.83159
0.89167	0.97772	0.99167	0.83294
0.9	0.97797	1	0.83162
0.90833	0.98145	1.00833	0.8302
0.91667	0.97859	1.01667	0.82924
0.925	0.9771	1.025	0.82881
0.93333	0.97662	1.03333	0.827
0.94167	0.97693	1.04167	0.8256
0.95	0.9745	1.05	0.82064
0.95833	0.9749	1.05833	0.81743
0.96667	0.97298	1.06667	0.81362
0.975	0.97217	1.075	0.81071
0.98333	0.96911	1.08333	0.80795
0.99167	0.96912	1.09167	0.80597
1	0.96737	1.1	0.80505
1.00833	0.96965	1.10833	0.80403
1.01667	0.96913	1.11667	0.80203
1.025	0.9687	1.125	0.79992
1.03333	0.96499	1.13333	0.79978
1.04167	0.9646	1.14167	0.79692
1.05	0.96494	1.15	0.79626
1.05833	0.96619	1.15833	0.79293
1.06667	0.9658	1.16667	0.79199
1.075	0.96662	1.175	0.79181
1.08333	0.96809	1.18333	0.78913
1.09167	0.96752	1.19167	0.78578
1.1	0.96895	1.2	0.78696
1.10833	0.97064	1.20833	0.78518
1.11667	0.973	1.21667	0.78158
1.125	0.97076	1.225	0.78079
1.13333	0.96948	1.23333	0.77957
1.14167	0.96761	1.24167	0.77757
1.15	0.96643	1.25	0.77645
1.15833	0.96391	1.25833	0.77619
1.16667	0.96441	1.26667	0.77577
1.175	0.96549	1.275	0.77512
1.18333	0.96452	1.28333	0.77407
1.19167	0.9619	1.29167	0.77298
1.2	0.96468	1.3	0.77138
1.20833	0.96354	1.30833	0.76882
1.21667	0.96563	1.31667	0.767
1.225	0.96852	1.325	0.76441
1.23333	0.96906	1.33333	0.76203
1.24167	0.9667	1.34167	0.76004
1.25	0.96816	1.35	0.75869
1.25833	0.96433	1.35833	0.75882
1.26667	0.96033	1.36667	0.7573
1.275	0.962	1.375	0.75638
1.28333	0.96299	1.38333	0.75443
1.29167	0.96327	1.39167	0.75213
1.3	0.96312	1.4	0.74996
1.30833	0.9648	1.40833	0.74908
1.31667	0.96496	1.41667	0.74607
1.325	0.96488	1.425	0.74709
1.33333	0.96399	1.43333	0.74644
1.34167	0.96564	1.44167	0.74467
1.35	0.96374	1.45	0.74074
1.35833	0.96341	1.45833	0.74336
1.36667	0.96177	1.46667	0.7411
1.375	0.9598	1.475	0.74275
1.38333	0.95725	1.48333	0.74032
1.39167	0.95959	1.49167	0.74171
1.4	0.95988	1.5	0.73828
1.40833	0.95891	1.50833	0.73734
1.41667	0.95813	1.51667	0.73434
1.425	0.95877	1.525	0.73504
1.43333	0.9535	1.53333	0.73133
1.44167	0.95275	1.54167	0.73098
1.45	0.95337	1.55	0.72778
1.45833	0.95315	1.55833	0.72557
1.46667	0.95121	1.56667	0.72484
1.475	0.95465	1.575	0.72566
1.48333	0.95555	1.58333	0.72392
1.49167	0.95721	1.59167	0.72321
1.5	0.95784	1.6	0.72302
1.50833	0.96143	1.60833	0.72219
1.51667	0.96	1.61667	0.72165
1.525	0.96068	1.625	0.72007
1.53333	0.95926	1.63333	0.72064
1.54167	0.95837	1.64167	0.72055
1.55	0.95559	1.65	0.71797
1.55833	0.95737	1.65833	0.71571
1.56667	0.95557	1.66667	0.71298
1.575	0.95457	1.675	0.71177
1.58333	0.95551	1.68333	0.70953
1.59167	0.95561	1.69167	0.70985
1.6	0.95256	1.7	0.70826
1.60833	0.95098	1.70833	0.70916
1.61667	0.95384	1.71667	0.70716
1.625	0.95623	1.725	0.7046
1.63333	0.95521	1.73333	0.70235
1.64167	0.95511	1.74167	0.7043
1.65	0.95827	1.75	0.70359
1.65833	0.956	1.75833	0.70294
1.66667	0.95318	1.76667	0.70228
1.675	0.95515	1.775	0.7011
1.68333	0.9579	1.78333	0.70054
1.69167	0.95398	1.79167	0.69915
1.7	0.95224	1.8	0.69809
1.70833	0.95269	1.80833	0.69829
1.71667	0.95147	1.81667	0.69913
1.725	0.95128	1.825	0.69625
1.73333	0.95285	1.83333	0.69479
1.74167	0.95487	1.84167	0.69468
1.75	0.95436	1.85	0.69405
1.75833	0.95446	1.85833	0.69394
1.76667	0.95362	1.86667	0.69289
1.775	0.953	1.875	0.69185
1.78333	0.95449	1.88333	0.69049
1.79167	0.95371	1.89167	0.68883
1.8	0.95302	1.9	0.68623
1.80833	0.95219	1.90833	0.6855
1.81667	0.95334	1.91667	0.68511
1.825	0.95107	1.925	0.68438
1.83333	0.95046	1.93333	0.68431
1.84167	0.94971	1.94167	0.68378
1.85	0.95178	1.95	0.68216
1.85833	0.94938	1.95833	0.68286
1.86667	0.94725	1.96667	0.68318
1.875	0.94693	1.975	0.68309
1.88333	0.94701	1.98333	0.68112
1.89167	0.94434	1.99167	0.68149
1.9	0.94613	2	0.67968
1.90833	0.949	2.00833	0.67935
1.91667	0.94899	2.01667	0.67687
1.925	0.95014	2.025	0.67462
1.93333	0.95186	2.03333	0.67389
1.94167	0.95133	2.04167	0.67225
1.95	0.94948	2.05	0.66905
1.95833	0.9519	2.05833	0.66922
1.96667	0.95367	2.06667	0.67074
1.975	0.95292	2.075	0.66873
1.98333	0.95444	2.08333	0.66894
1.99167	0.95368	2.09167	0.66767
2	0.95187	2.1	0.66646
2.00833	0.94987	2.10833	0.66553
2.01667	0.95076	2.11667	0.66602
2.025	0.94773	2.125	0.66549
2.03333	0.94768	2.13333	0.66635
2.04167	0.94836	2.14167	0.66641
2.05	0.94842	2.15	0.6655
2.05833	0.94595	2.15833	0.66479
2.06667	0.94778	2.16667	0.66445
2.075	0.95037	2.175	0.66397
2.08333	0.94874	2.18333	0.66319
2.09167	0.94905	2.19167	0.66292
2.1	0.95056	2.2	0.66203
2.10833	0.94889	2.20833	0.66071
2.11667	0.94879	2.21667	0.65938
2.125	0.94997	2.225	0.65808
2.13333	0.94861	2.23333	0.6572
2.14167	0.94904	2.24167	0.6569
2.15	0.95029	2.25	0.65484
2.15833	0.94882	2.25833	0.65582
2.16667	0.94838	2.26667	0.65582
2.175	0.94814	2.275	0.65612
2.18333	0.9463	2.28333	0.65511
2.19167	0.94684	2.29167	0.65486
2.2	0.94793	2.3	0.65375
2.20833	0.94902	2.30833	0.65256
2.21667	0.94963	2.31667	0.65252
2.225	0.94989	2.325	0.65128
2.23333	0.94857	2.33333	0.64967
2.24167	0.94948	2.34167	0.6497
2.25	0.94766	2.35	0.6502
2.25833	0.94745	2.35833	0.64804
2.26667	0.94642	2.36667	0.64771
2.275	0.94667	2.375	0.65048
2.28333	0.944	2.38333	0.64776
2.29167	0.94606	2.39167	0.64722
2.3	0.94492	2.4	0.64498
2.30833	0.94666	2.40833	0.64473
2.31667	0.94591	2.41667	0.64233
2.325	0.9467	2.425	0.64268
2.33333	0.94263	2.43333	0.64088
2.34167	0.94199	2.44167	0.64282
2.35	0.9418	2.45	0.64256
2.35833	0.94219	2.45833	0.64163
2.36667	0.94064	2.46667	0.64046
2.375	0.94378	2.475	0.64123
2.38333	0.94446	2.48333	0.63987
2.39167	0.94506	2.49167	0.63973
2.4	0.94354	2.5	0.63952
2.40833	0.9446	2.50833	0.6382
2.41667	0.94465	2.51667	0.6374
2.425	0.9426	2.525	0.63776
2.43333	0.94088	2.53333	0.63739
2.44167	0.9435	2.54167	0.63711
2.45	0.94375	2.55	0.6383
2.45833	0.94285	2.55833	0.63703
2.46667	0.94595	2.56667	0.63646
2.475	0.94789	2.575	0.63634
2.48333	0.94574	2.58333	0.6363
2.49167	0.94384	2.59167	0.63655
2.5	0.94187	2.6	0.63606
2.50833	0.94035	2.60833	0.63588
2.51667	0.93743	2.61667	0.63274
2.525	0.938	2.625	0.6336
2.53333	0.93838	2.63333	0.63071
2.54167	0.93889	2.64167	0.62995
2.55	0.93837	2.65	0.62884
2.55833	0.93748	2.65833	0.63059
2.56667	0.93924	2.66667	0.6288
2.575	0.93847	2.675	0.62832
2.58333	0.93808	2.68333	0.62781
2.59167	0.93808	2.69167	0.62836
2.6	0.94101	2.7	0.6263
2.60833	0.93823	2.70833	0.62508
2.61667	0.94166	2.71667	0.62554
2.625	0.94367	2.725	0.62475
2.63333	0.9446	2.73333	0.62317
2.64167	0.944	2.74167	0.62426
2.65	0.94482	2.75	0.62455
2.65833	0.94106	2.75833	0.62262
2.66667	0.94118	2.76667	0.62231
2.675	0.93981	2.775	0.62218
2.68333	0.93759	2.78333	0.62076
2.69167	0.93703	2.79167	0.6198
2.7	0.93921	2.8	0.62314
2.70833	0.9384	2.80833	0.62284
2.71667	0.9432	2.81667	0.62138
2.725	0.94449	2.825	0.62131
2.73333	0.94428	2.83333	0.62009
2.74167	0.94265	2.84167	0.61869
2.75	0.94326	2.85	0.61788
2.75833	0.93795	2.85833	0.61792
2.76667	0.93905	2.86667	0.61893
2.775	0.94215	2.875	0.61987
2.78333	0.944	2.88333	0.61973
2.79167	0.94386	2.89167	0.6194
2.8	0.94463	2.9	0.61876
2.80833	0.94216	2.90833	0.61633
2.81667	0.9405	2.91667	0.61517
2.825	0.93756	2.925	0.61365
2.83333	0.93674	2.93333	0.61376
2.84167	0.93872	2.94167	0.61477
2.85	0.93786	2.95	0.61474
2.85833	0.93626	2.95833	0.61466
2.86667	0.93838	2.96667	0.61437
2.875	0.93463	2.975	0.61449
2.88333	0.93336	2.98333	0.61289
2.89167	0.93507	2.99167	0.61285
2.9	0.93476	3	0.61351
2.90833	0.93121	3.00833	0.61249
2.91667	0.93162	3.01667	0.61158
2.925	0.93121	3.025	0.61142
2.93333	0.93249	3.03333	0.60975
2.94167	0.93228	3.04167	0.60936
2.95	0.93299	3.05	0.60947
2.95833	0.93314	3.05833	0.60964
2.96667	0.93352	3.06667	0.60969
2.975	0.92967	3.075	0.61125
2.98333	0.93035	3.08333	0.6099
2.99167	0.93124	3.09167	0.61064
3	0.93577	3.1	0.61098
3.00833	0.93655	3.10833	0.60962
3.01667	0.93798	3.11667	0.60872
3.025	0.93809	3.125	0.60841
3.03333	0.94069	3.13333	0.60801
3.04167	0.93779	3.14167	0.60562
3.05	0.93651	3.15	0.60581
3.05833	0.93746	3.15833	0.6061
3.06667	0.93442	3.16667	0.60595
3.075	0.932	3.175	0.60414
3.08333	0.93383	3.18333	0.60672
3.09167	0.9336	3.19167	0.60701
3.1	0.93253	3.2	0.60617
3.10833	0.93548	3.20833	0.6058
3.11667	0.93746	3.21667	0.60675
3.125	0.93546	3.225	0.60599
3.13333	0.93609	3.23333	0.60428
3.14167	0.93926	3.24167	0.60382
3.15	0.93865	3.25	0.60397
3.15833	0.93635	3.25833	0.60155
3.16667	0.93707	3.26667	0.60171
3.175	0.93475	3.275	0.60186
3.18333	0.93016	3.28333	0.60179
3.19167	0.92852	3.29167	0.60227
3.2	0.92866	3.3	0.6022
3.20833	0.93013	3.30833	0.59998
3.21667	0.93238	3.31667	0.60092
3.225	0.9318	3.325	0.60052
3.23333	0.93313	3.33333	0.59857
3.24167	0.93438	3.34167	0.59929
3.25	0.93254	3.35	0.59959
3.25833	0.93155	3.35833	0.59872
3.26667	0.93424	3.36667	0.59859
3.275	0.93561	3.375	0.59846
3.28333	0.93458	3.38333	0.59928
3.29167	0.93478	3.39167	0.59942
3.3	0.93289	3.4	0.59951
3.30833	0.93193	3.40833	0.59869
3.31667	0.92917	3.41667	0.59867
3.325	0.929	3.425	0.59716
3.33333	0.93154	3.43333	0.59678
3.34167	0.93028	3.44167	0.59585
3.35	0.93006	3.45	0.59452
3.35833	0.93188	3.45833	0.59433
3.36667	0.92986	3.46667	0.59305
3.375	0.92596	3.475	0.59096
3.38333	0.92672	3.48333	0.59125
3.39167	0.92698	3.49167	0.59142
3.4	0.92671	3.5	0.5914
3.40833	0.92899	3.50833	0.59155
3.41667	0.931	3.51667	0.59232
3.425	0.93451	3.525	0.5906
3.43333	0.93523	3.53333	0.59232
3.44167	0.93369	3.54167	0.59173
3.45	0.93377	3.55	0.59339
3.45833	0.93114	3.55833	0.59251
3.46667	0.93055	3.56667	0.59374
3.475	0.92901	3.575	0.59183
3.48333	0.92917	3.58333	0.59256
3.49167	0.92758	3.59167	0.59089
3.5	0.92918	3.6	0.59085
3.50833	0.92784	3.60833	0.59051
3.51667	0.92952	3.61667	0.59121
3.525	0.93187	3.625	0.58937
3.53333	0.93455	3.63333	0.58945
3.54167	0.93247	3.64167	0.59101
3.55	0.93152	3.65	0.59012
3.55833	0.9299	3.65833	0.58992
3.56667	0.92886	3.66667	0.58905
3.575	0.9273	3.675	0.58918
3.58333	0.92924	3.68333	0.58787
3.59167	0.92867	3.69167	0.58869
3.6	0.9296	3.7	0.58847
3.60833	0.92978	3.70833	0.58881
3.61667	0.9298	3.71667	0.5881
3.625	0.92948	3.725	0.58861
3.63333	0.92969	3.73333	0.5873
3.64167	0.92817	3.74167	0.58864
3.65	0.92671	3.75	0.58869
3.65833	0.92686	3.75833	0.58926
3.66667	0.92685	3.76667	0.58902
3.675	0.92782	3.775	0.59025
3.68333	0.92959	3.78333	0.58864
3.69167	0.9302	3.79167	0.58916
3.7	0.92976	3.8	0.58683
3.70833	0.92982	3.80833	0.5859
3.71667	0.9301	3.81667	0.58411
3.725	0.92873	3.825	0.58238
3.73333	0.9276	3.83333	0.58138
3.74167	0.92802	3.84167	0.58191
3.75	0.92729	3.85	0.58221
3.75833	0.9238	3.85833	0.58192
3.76667	0.92386	3.86667	0.58252
3.775	0.92362	3.875	0.58258
3.78333	0.92335	3.88333	0.58361
3.79167	0.92182	3.89167	0.58313
3.8	0.92383	3.9	0.58485
3.80833	0.92139	3.90833	0.58504
3.81667	0.92238	3.91667	0.58463
3.825	0.92246	3.925	0.58301
3.83333	0.92464	3.93333	0.5819
3.84167	0.92562	3.94167	0.58001
3.85	0.92694	3.95	0.5792
3.85833	0.92599	3.95833	0.57874
3.86667	0.92552	3.96667	0.57944
3.875	0.9221	3.975	0.5796
3.88333	0.92297	3.98333	0.58047
3.89167	0.92277	3.99167	0.58169
3.9	0.92065	4	0.58176
3.90833	0.91786	4.00833	0.58211
3.91667	0.9183	4.01667	0.58079
3.925	0.91459	4.025	0.57983
3.93333	0.91667	4.03333	0.57848
3.94167	0.91807	4.04167	0.57834
3.95	0.91943	4.05	0.57606
3.95833	0.9216	4.05833	0.57852
3.96667	0.92393	4.06667	0.57836
3.975	0.92241	4.075	0.57714
3.98333	0.92005	4.08333	0.57768
3.99167	0.92031	4.09167	0.57912
4	0.9202	4.1	0.57723
4.00833	0.91648	4.10833	0.57756
4.01667	0.91513	4.11667	0.57888
4.025	0.91845	4.125	0.5776
4.03333	0.91775	4.13333	0.57655
4.04167	0.91762	4.14167	0.57634
4.05	0.92067	4.15	0.57622
4.05833	0.92346	4.15833	0.57416
4.06667	0.92175	4.16667	0.57462
4.075	0.92261	4.175	0.57537
4.08333	0.92308	4.18333	0.57442
4.09167	0.92188	4.19167	0.57452
4.1	0.92075	4.2	0.5761
4.10833	0.91942	4.20833	0.57645
4.11667	0.91908	4.21667	0.57487
4.125	0.91865	4.225	0.5752
4.13333	0.91975	4.23333	0.57308
4.14167	0.91931	4.24167	0.57163
4.15	0.91904	4.25	0.57252
4.15833	0.91919	4.25833	0.57356
4.16667	0.91697	4.26667	0.57444
4.175	0.91813	4.275	0.57592
4.18333	0.91827	4.28333	0.5783
4.19167	0.92099	4.29167	0.57706
4.2	0.91949	4.3	0.57726
4.20833	0.91984	4.30833	0.57624
4.21667	0.9181	4.31667	0.57618
4.225	0.91808	4.325	0.57368
4.23333	0.91375	4.33333	0.57284
4.24167	0.91474	4.34167	0.57218
4.25	0.91903	4.35	0.57215
4.25833	0.91846	4.35833	0.57185
4.26667	0.91817	4.36667	0.57138
4.275	0.92254	4.375	0.57139
4.28333	0.92204	4.38333	0.57217
4.29167	0.91681	4.39167	0.5705
4.3	0.91981	4.4	0.57015
4.30833	0.9158	4.40833	0.57232
4.31667	0.91643	4.41667	0.57307
4.325	0.91847	4.425	0.57192
4.33333	0.91936	4.43333	0.57326
4.34167	0.91767	4.44167	0.57409
4.35	0.9208	4.45	0.57302
4.35833	0.91632	4.45833	0.5716
4.36667	0.91434	4.46667	0.57278
4.375	0.91227	4.475	0.57293
4.38333	0.91052	4.48333	0.57175
4.39167	0.91161	4.49167	0.57209
4.4	0.91382	4.5	0.57163
4.40833	0.9119	4.50833	0.57009
4.41667	0.91328	4.51667	0.57108
4.425	0.91336	4.525	0.57077
4.43333	0.90957	4.53333	0.57001
4.44167	0.91029	4.54167	0.57085
4.45	0.91089	4.55	0.57032
4.45833	0.91104	4.55833	0.56898
4.46667	0.91035	4.56667	0.56808
4.475	0.91383	4.575	0.56679
4.48333	0.91228	4.58333	0.56635
4.49167	0.91282	4.59167	0.56679
4.5	0.91238	4.6	0.56695
4.50833	0.9131	4.60833	0.56727
4.51667	0.90984	4.61667	0.56808
4.525	0.91061	4.625	0.5673
4.53333	0.91147	4.63333	0.566
4.54167	0.91459	4.64167	0.56575
4.55	0.91764	4.65	0.56535
4.55833	0.92061	4.65833	0.56601
4.56667	0.92044	4.66667	0.56636
4.575	0.92213	4.675	0.56882
4.58333	0.92033	4.68333	0.56844
4.59167	0.91749	4.69167	0.56905
4.6	0.91635	4.7	0.56818
4.60833	0.91823	4.70833	0.56802
4.61667	0.91771	4.71667	0.56587
4.625	0.91658	4.725	0.56562
4.63333	0.91798	4.73333	0.56348
4.64167	0.91825	4.74167	0.5635
4.65	0.91778	4.75	0.56415
4.65833	0.91527	4.75833	0.56635
4.66667	0.91857	4.76667	0.56658
4.675	0.9173	4.775	0.56845
4.68333	0.91768	4.78333	0.56843
4.69167	0.91538	4.79167	0.56776
4.7	0.9138	4.8	0.56556
4.70833	0.90899	4.80833	0.56551
4.71667	0.90538	4.81667	0.56496
4.725	0.90522	4.825	0.56554
4.73333	0.90772	4.83333	0.56487
4.74167	0.91028	4.84167	0.56527
4.75	0.91122	4.85	0.56579
4.75833	0.91461	4.85833	0.5649
4.76667	0.91259	4.86667	0.56437
4.775	0.91184	4.875	0.56375
4.78333	0.91067	4.88333	0.56431
4.79167	0.9123	4.89167	0.56311
4.8	0.91132	4.9	0.56431
4.80833	0.91212	4.90833	0.56376
4.81667	0.91298	4.91667	0.56519
4.825	0.91309	4.925	0.5644
4.83333	0.91031	4.93333	0.56371
4.84167	0.91201	4.94167	0.56421
4.85	0.91306	4.95	0.56342
4.85833	0.90923	4.95833	0.56283
4.86667	0.9081	4.96667	0.56304
4.875	0.90861	4.975	0.56394
4.88333	0.90784	4.98333	0.56217
4.89167	0.9051	4.99167	0.56282
4.9	0.90739	5	0.56276
4.90833	0.9101	5.00833	0.56191
4.91667	0.91267	5.01667	0.56199
4.925	0.9115	5.025	0.56194
4.93333	0.91501	5.03333	0.56232
4.94167	0.91317	5.04167	0.56224
4.95	0.9115	5.05	0.56307
4.95833	0.9078	5.05833	0.56215
4.96667	0.90634	5.06667	0.56229
4.975	0.90457	5.075	0.56177
4.98333	0.90533	5.08333	0.56275
4.99167	0.90739	5.09167	0.56239
5	0.90905	5.1	0.56284
5.00833	0.91169	5.10833	0.56244
5.01667	0.91397	5.11667	0.56241
5.025	0.91379	5.125	0.56263
5.03333	0.91216	5.13333	0.5619
5.04167	0.91218	5.14167	0.56142
5.05	0.91054	5.15	0.56234
5.05833	0.9084	5.15833	0.56253
5.06667	0.90672	5.16667	0.56172
5.075	0.90604	5.175	0.56185
5.08333	0.9077	5.18333	0.56157
5.09167	0.90692	5.19167	0.56148
5.1	0.90676	5.2	0.56036
5.10833	0.90878	5.20833	0.56077
5.11667	0.91126	5.21667	0.56096
5.125	0.9089	5.225	0.56164
5.13333	0.91073	5.23333	0.56195
5.14167	0.91005	5.24167	0.56095
5.15	0.90902	5.25	0.55968
5.15833	0.90625	5.25833	0.55946
5.16667	0.90733	5.26667	0.56029
5.175	0.90715	5.275	0.56051
5.18333	0.90808	5.28333	0.56131
5.19167	0.90751	5.29167	0.56253
5.2	0.90802	5.3	0.56259
5.20833	0.91027	5.30833	0.56276
5.21667	0.90866	5.31667	0.56104
5.225	0.90919	5.325	0.56183
5.23333	0.90953	5.33333	0.56024
5.24167	0.91099	5.34167	0.55989
5.25	0.9091	5.35	0.55938
5.25833	0.91031	5.35833	0.5609
5.26667	0.9105	5.36667	0.56011
5.275	0.91332	5.375	0.56155
5.28333	0.91389	5.38333	0.56219
5.29167	0.91307	5.39167	0.56111
5.3	0.91265	5.4	0.56017
5.30833	0.91047	5.40833	0.56063
5.31667	0.90937	5.41667	0.55861
5.325	0.90695	5.425	0.55735
5.33333	0.90757	5.43333	0.55708
5.34167	0.90934	5.44167	0.55891
5.35	0.91236	5.45	0.55783
5.35833	0.91117	5.45833	0.55961
5.36667	0.91099	5.46667	0.56127
5.375	0.90949	5.475	0.56229
5.38333	0.90816	5.48333	0.56069
5.39167	0.90506	5.49167	0.56221
5.4	0.90495	5.5	0.56027
5.40833	0.90706	5.50833	0.55882
5.41667	0.91049	5.51667	0.55923
5.425	0.91145	5.525	0.55974
5.43333	0.91095	5.53333	0.55905
5.44167	0.91063	5.54167	0.55932
5.45	0.90805	5.55	0.55964
5.45833	0.90381	5.55833	0.5587
5.46667	0.90065	5.56667	0.55875
5.475	0.90103	5.575	0.55958
5.48333	0.90117	5.58333	0.56125
5.49167	0.90131	5.59167	0.56264
5.5	0.90429	5.6	0.56203
5.50833	0.90533	5.60833	0.56272
5.51667	0.90664	5.61667	0.56198
5.525	0.90534	5.625	0.5613
5.53333	0.90809	5.63333	0.55946
5.54167	0.90919	5.64167	0.55865
5.55	0.90898	5.65	0.55619
5.55833	0.91094	5.65833	0.55624
5.56667	0.91135	5.66667	0.55664
5.575	0.90862	5.675	0.55712
5.58333	0.90507	5.68333	0.55722
5.59167	0.9058	5.69167	0.55803
5.6	0.90297	5.7	0.559
5.60833	0.90415	5.70833	0.55808
5.61667	0.90322	5.71667	0.55833
5.625	0.90688	5.725	0.55817
5.63333	0.90544	5.73333	0.55776
5.64167	0.90547	5.74167	0.55761
5.65	0.90595	5.75	0.55697
5.65833	0.9051	5.75833	0.5568
5.66667	0.90185	5.76667	0.55693
5.675	0.90182	5.775	0.5582
5.68333	0.90138	5.78333	0.55669
5.69167	0.90038	5.79167	0.55637
5.7	0.9022	5.8	0.55515
5.70833	0.9028	5.80833	0.55728
5.71667	0.90555	5.81667	0.55548
5.725	0.90606	5.825	0.55559
5.73333	0.9067	5.83333	0.55702
5.74167	0.9058	5.84167	0.5566
5.75	0.90396	5.85	0.55647
5.75833	0.90215	5.85833	0.55617
5.76667	0.90093	5.86667	0.55587
5.775	0.90111	5.875	0.55525
5.78333	0.90141	5.88333	0.55764
5.79167	0.90153	5.89167	0.55564
5.8	0.90127	5.9	0.55619
5.80833	0.90187	5.90833	0.55685
5.81667	0.90517	5.91667	0.55712
5.825	0.90656	5.925	0.55684
5.83333	0.9106	5.93333	0.55625
5.84167	0.91016	5.94167	0.55629
5.85	0.91092	5.95	0.55623
5.85833	0.90675	5.95833	0.55456
5.86667	0.90482	5.96667	0.55497
5.875	0.90326	5.975	0.55733
5.88333	0.90394	5.98333	0.55827
5.89167	0.90193	5.99167	0.55847
5.9	0.90334	6	0.5587
5.90833	0.90333	6.00833	0.55654
5.91667	0.90132	6.01667	0.55529
5.925	0.90247	6.025	0.55506
5.93333	0.90579	6.03333	0.55436
5.94167	0.90292	6.04167	0.55474
5.95	0.90248	6.05	0.55461
5.95833	0.90379	6.05833	0.55693
5.96667	0.90092	6.06667	0.5564
5.975	0.89886	6.075	0.55733
5.98333	0.9003	6.08333	0.55785
5.99167	0.90202	6.09167	0.55738
6	0.90141	6.1	0.55506
6.00833	0.90367	6.10833	0.55494
6.01667	0.90467	6.11667	0.55477
6.025	0.90226	6.125	0.5553
6.03333	0.89946	6.13333	0.5561
6.04167	0.89976	6.14167	0.55574
6.05	0.89893	6.15	0.55597
6.05833	0.89696	6.15833	0.55517
6.06667	0.8995	6.16667	0.55338
6.075	0.90074	6.175	0.55272
6.08333	0.90207	6.18333	0.55304
6.09167	0.90142	6.19167	0.55317
6.1	0.90105	6.2	0.55177
6.10833	0.89952	6.20833	0.55143
6.11667	0.89999	6.21667	0.55249
6.125	0.89644	6.225	0.55407
6.13333	0.89667	6.23333	0.55292
6.14167	0.89689	6.24167	0.55415
6.15	0.89879	6.25	0.55535
6.15833	0.89844	6.25833	0.55532
6.16667	0.90002	6.26667	0.55329
6.175	0.90073	6.275	0.554
6.18333	0.90158	6.28333	0.55444
6.19167	0.9007	6.29167	0.55466
6.2	0.89928	6.3	0.55424
6.20833	0.89878	6.30833	0.55522
6.21667	0.89839	6.31667	0.55555
6.225	0.89909	6.325	0.5559
6.23333	0.89919	6.33333	0.55481
6.24167	0.90298	6.34167	0.55549
6.25	0.90211	6.35	0.55501
6.25833	0.90443	6.35833	0.55484
6.26667	0.90375	6.36667	0.55434
6.275	0.90377	6.375	0.55671
6.28333	0.90104	6.38333	0.55643
6.29167	0.90144	6.39167	0.55671
6.3	0.90061	6.4	0.55556
6.30833	0.9006	6.40833	0.55509
6.31667	0.90147	6.41667	0.5545
6.325	0.90131	6.425	0.55354
6.33333	0.90582	6.43333	0.55341
6.34167	0.90447	6.44167	0.55387
6.35	0.90292	6.45	0.55396
6.35833	0.89886	6.45833	0.55446
6.36667	0.89745	6.46667	0.55487
6.375	0.89368	6.475	0.55478
6.38333	0.89287	6.48333	0.55474
6.39167	0.89197	6.49167	0.55505
6.4	0.8939	6.5	0.55235
6.40833	0.89608	6.50833	0.55276
6.41667	0.89449	6.51667	0.55173
6.425	0.89588	6.525	0.55135
6.43333	0.89653	6.53333	0.55037
6.44167	0.89781	6.54167	0.54966
6.45	0.89782	6.55	0.54999
6.45833	0.8997	6.55833	0.55053
6.46667	0.89686	6.56667	0.55031
6.475	0.89817	6.575	0.5512
6.48333	0.89929	6.58333	0.55293
6.49167	0.89955	6.59167	0.55234
6.5	0.89867	6.6	0.55297
6.50833	0.9013	6.60833	0.55369
6.51667	0.90025	6.61667	0.55501
6.525	0.89762	6.625	0.55523
6.53333	0.8985	6.63333	0.555
6.54167	0.89707	6.64167	0.55452
6.55	0.89683	6.65	0.55337
6.55833	0.89709	6.65833	0.55166
6.56667	0.89854	6.66667	0.55051
6.575	0.89702	6.675	0.55096
6.58333	0.89793	6.68333	0.54973
6.59167	0.8977	6.69167	0.55031
6.6	0.89775	6.7	0.55062
6.60833	0.89722	6.70833	0.55121
6.61667	0.89666	6.71667	0.54957
6.625	0.89446	6.725	0.55092
6.63333	0.89284	6.73333	0.5519
6.64167	0.89241	6.74167	0.55074
6.65	0.89173	6.75	0.55112
6.65833	0.89223	6.75833	0.55277
6.66667	0.89635	6.76667	0.55199
6.675	0.89797	6.775	0.55218
6.68333	0.89829	6.78333	0.55361
6.69167	0.89627	6.79167	0.55318
6.7	0.89652	6.8	0.55314
6.70833	0.89455	6.80833	0.5548
6.71667	0.89425	6.81667	0.55446
6.725	0.89405	6.825	0.55331
6.73333	0.89641	6.83333	0.55236
6.74167	0.89555	6.84167	0.55247
6.75	0.89633	6.85	0.55144
6.75833	0.89465	6.85833	0.55056
6.76667	0.89701	6.86667	0.55057
6.775	0.89652	6.875	0.5519
6.78333	0.89814	6.88333	0.55096
6.79167	0.89726	6.89167	0.55019
6.8	0.89778	6.9	0.55007
6.80833	0.89641	6.90833	0.54974
6.81667	0.89794	6.91667	0.54992
6.825	0.89676	6.925	0.55085
6.83333	0.89759	6.93333	0.5515
6.84167	0.9002	6.94167	0.55241
6.85	0.89996	6.95	0.55165
6.85833	0.8974	6.95833	0.55203
6.86667	0.89561	6.96667	0.55025
6.875	0.89381	6.975	0.54946
6.88333	0.89155	6.98333	0.54965
6.89167	0.88971	6.99167	0.55017
6.9	0.88952	7	0.54864
6.90833	0.89309	7.00833	0.54933
6.91667	0.89596	7.01667	0.55085
6.925	0.89538	7.025	0.55182
6.93333	0.89819	7.03333	0.5531
6.94167	0.89926	7.04167	0.5544
6.95	0.89645	7.05	0.55648
6.95833	0.89374	7.05833	0.55612
6.96667	0.89295	7.06667	0.55426
6.975	0.89123	7.075	0.55425
6.98333	0.89262	7.08333	0.55277
6.99167	0.8948	7.09167	0.55168
7	0.89407	7.1	0.55005
7.00833	0.89503	7.10833	0.55125
7.01667	0.89613	7.11667	0.55114
7.025	0.89376	7.125	0.55202
7.03333	0.89347	7.13333	0.55267
7.04167	0.89402	7.14167	0.55378
7.05	0.89253	7.15	0.55232
7.05833	0.89186	7.15833	0.55207
7.06667	0.89317	7.16667	0.55274
7.075	0.8905	7.175	0.55176
7.08333	0.89223	7.18333	0.5522
7.09167	0.89347	7.19167	0.55255
7.1	0.89097	7.2	0.55264
7.10833	0.89049	7.20833	0.55197
7.11667	0.89124	7.21667	0.55142
7.125	0.89024	7.225	0.55007
7.13333	0.88876	7.23333	0.55052
7.14167	0.89013	7.24167	0.55241
7.15	0.88989	7.25	0.55242
7.15833	0.88778	7.25833	0.55294
7.16667	0.88768	7.26667	0.55415
7.175	0.88977	7.275	0.55383
7.18333	0.89116	7.28333	0.55169
7.19167	0.89368	7.29167	0.55169
7.2	0.89508	7.3	0.54985
7.20833	0.89404	7.30833	0.55025
7.21667	0.89421	7.31667	0.55109
7.225	0.8922	7.325	0.55101
7.23333	0.88939	7.33333	0.55112
7.24167	0.88843	7.34167	0.55257
7.25	0.8877	7.35	0.5517
7.25833	0.8865	7.35833	0.55039
7.26667	0.88644	7.36667	0.55032
7.275	0.88669	7.375	0.55128
7.28333	0.88807	7.38333	0.55064
7.29167	0.89026	7.39167	0.54954
7.3	0.8925	7.4	0.54965
7.30833	0.89513	7.40833	0.55031
7.31667	0.89588	7.41667	0.54982
7.325	0.89535	7.425	0.54933
7.33333	0.89652	7.43333	0.55166
7.34167	0.8946	7.44167	0.55291
7.35	0.89085	7.45	0.5524
7.35833	0.89081	7.45833	0.55102
7.36667	0.89277	7.46667	0.55374
7.375	0.89161	7.475	0.55238
7.38333	0.89567	7.48333	0.5514
7.39167	0.89721	7.49167	0.55144
7.4	0.89576	7.5	0.55117
7.40833	0.89373	7.50833	0.54933
7.41667	0.89408	7.51667	0.54882
7.425	0.88907	7.525	0.54784
7.43333	0.89058	7.53333	0.54793
7.44167	0.89028	7.54167	0.54895
7.45	0.89053	7.55	0.54953
7.45833	0.8888	7.55833	0.54913
7.46667	0.88822	7.56667	0.54955
7.475	0.88637	7.575	0.54961
7.48333	0.88692	7.58333	0.54954
7.49167	0.8854	7.59167	0.55022
7.5	0.88463	7.6	0.55148
7.50833	0.88517	7.60833	0.5518
7.51667	0.88595	7.61667	0.55274
7.525	0.88518	7.625	0.55238
7.53333	0.88863	7.63333	0.55135
7.54167	0.89036	7.64167	0.55132
7.55	0.8917	7.65	0.55047
7.55833	0.88974	7.65833	0.54905
7.56667	0.88987	7.66667	0.54872
7.575	0.88931	7.675	0.55014
7.58333	0.89045	7.68333	0.54926
7.59167	0.88844	7.69167	0.55005
7.6	0.88827	7.7	0.55046
7.60833	0.89141	7.70833	0.55179
7.61667	0.89017	7.71667	0.54992
7.625	0.88797	7.725	0.55042
7.63333	0.88922	7.73333	0.55032
7.64167	0.89108	7.74167	0.54934
7.65	0.89057	7.75	0.54867
7.65833	0.89324	7.75833	0.54842
7.66667	0.89318	7.76667	0.54823
7.675	0.891	7.775	0.54792
7.68333	0.89263	7.78333	0.54972
7.69167	0.88992	7.79167	0.54978
7.7	0.88599	7.8	0.55042
7.70833	0.88504	7.80833	0.55059
7.71667	0.88552	7.81667	0.55089
7.725	0.8832	7.825	0.54999
7.73333	0.8837	7.83333	0.54893
7.74167	0.88465	7.84167	0.5494
7.75	0.88633	7.85	0.54985
7.75833	0.88754	7.85833	0.54999
7.76667	0.88702	7.86667	0.55079
7.775	0.88576	7.875	0.55233
7.78333	0.8857	7.88333	0.552
7.79167	0.88525	7.89167	0.55182
7.8	0.88563	7.9	0.5523
7.80833	0.8844	7.90833	0.5511
7.81667	0.88593	7.91667	0.55044
7.825	0.88356	7.925	0.55151
7.83333	0.88421	7.93333	0.55082
7.84167	0.88583	7.94167	0.54944
7.85	0.88767	7.95	0.5499
7.85833	0.88766	7.95833	0.55008
7.86667	0.89023	7.96667	0.54986
7.875	0.89025	7.975	0.54929
7.88333	0.88801	7.98333	0.55053
7.89167	0.88781	7.99167	0.54848
7.9	0.88661	8	0.54895
7.90833	0.88668	8.00833	0.5483
7.91667	0.88555	8.01667	0.54862
7.925	0.88457	8.025	0.5473
7.93333	0.88317	8.03333	0.54872
7.94167	0.88321	8.04167	0.5474
7.95	0.8821	8.05	0.5481
7.95833	0.88173	8.05833	0.54907
7.96667	0.87987	8.06667	0.54916
7.975	0.88137	8.075	0.55039
7.98333	0.88031	8.08333	0.55024
7.99167	0.87979	8.09167	0.54934
8	0.87943	8.1	0.55
8.00833	0.88287	8.10833	0.5511
8.01667	0.88171	8.11667	0.55048
8.025	0.88271	8.125	0.54975
8.03333	0.88345	8.13333	0.54922
8.04167	0.88429	8.14167	0.54806
8.05	0.88293	8.15	0.54885
8.05833	0.88311	8.15833	0.54982
8.06667	0.88133	8.16667	0.55155
8.075	0.88043	8.175	0.55261
8.08333	0.87838	8.18333	0.552
8.09167	0.88125	8.19167	0.55182
8.1	0.88341	8.2	0.55137
8.10833	0.8843	8.20833	0.55061
8.11667	0.88419	8.21667	0.54892
8.125	0.88547	8.225	0.54881
8.13333	0.88379	8.23333	0.54797
8.14167	0.88366	8.24167	0.54768
8.15	0.88473	8.25	0.54705
8.15833	0.88503	8.25833	0.54839
8.16667	0.88663	8.26667	0.5478
8.175	0.88505	8.275	0.54597
8.18333	0.8855	8.28333	0.54527
8.19167	0.88547	8.29167	0.54597
8.2	0.8851	8.3	0.54543
8.20833	0.8834	8.30833	0.54631
8.21667	0.88443	8.31667	0.54741
8.225	0.88334	8.325	0.5477
8.23333	0.88307	8.33333	0.54872
8.24167	0.88346	8.34167	0.54882
8.25	0.88467	8.35	0.54924
8.25833	0.88375	8.35833	0.54986
8.26667	0.88351	8.36667	0.55128
8.275	0.88299	8.375	0.55149
8.28333	0.88274	8.38333	0.55061
8.29167	0.88165	8.39167	0.55099
8.3	0.88157	8.4	0.55156
8.30833	0.88015	8.40833	0.55011
8.31667	0.88008	8.41667	0.54885
8.325	0.88189	8.425	0.54911
8.33333	0.88271	8.43333	0.54834
8.34167	0.8851	8.44167	0.54673
8.35	0.88673	8.45	0.5467
8.35833	0.88979	8.45833	0.54711
8.36667	0.88786	8.46667	0.547
8.375	0.88873	8.475	0.54765
8.38333	0.88746	8.48333	0.54907
8.39167	0.88502	8.49167	0.54819
8.4	0.88264	8.5	0.54851
8.40833	0.88464	8.50833	0.54934
8.41667	0.88189	8.51667	0.55006
8.425	0.88257	8.525	0.54869
8.43333	0.88697	8.53333	0.54967
8.44167	0.88752	8.54167	0.54846
8.45	0.88656	8.55	0.54771
8.45833	0.88674	8.55833	0.54761
8.46667	0.88549	8.56667	0.5487
8.475	0.88042	8.575	0.54873
8.48333	0.88031	8.58333	0.55047
8.49167	0.87911	8.59167	0.55048
8.5	0.87978	8.6	0.54959
8.50833	0.87995	8.60833	0.54847
8.51667	0.88185	8.61667	0.54808
8.525	0.88208	8.625	0.54737
8.53333	0.88442	8.63333	0.54734
8.54167	0.88333	8.64167	0.54609
8.55	0.8822	8.65	0.54666
8.55833	0.88398	8.65833	0.5479
8.56667	0.88435	8.66667	0.54757
8.575	0.88323	8.675	0.54742
8.58333	0.88494	8.68333	0.54858
8.59167	0.88534	8.69167	0.54899
8.6	0.88422	8.7	0.54802
8.60833	0.88027	8.70833	0.54837
8.61667	0.87806	8.71667	0.54791
8.625	0.87945	8.725	0.54834
8.63333	0.87955	8.73333	0.54934
8.64167	0.88045	8.74167	0.54983
8.65	0.88187	8.75	0.55017
8.65833	0.885	8.75833	0.55234
8.66667	0.88244	8.76667	0.55166
8.675	0.88273	8.775	0.55034
8.68333	0.88317	8.78333	0.55084
8.69167	0.8847	8.79167	0.55135
8.7	0.88218	8.8	0.54841
8.70833	0.88266	8.80833	0.54896
8.71667	0.88253	8.81667	0.54901
8.725	0.88105	8.825	0.54755
8.73333	0.88061	8.83333	0.54818
8.74167	0.88372	8.84167	0.54915
8.75	0.88367	8.85	0.54973
8.75833	0.88355	8.85833	0.54998
8.76667	0.88188	8.86667	0.55051
8.775	0.88016	8.875	0.54717
8.78333	0.88082	8.88333	0.54984
8.79167	0.88215	8.89167	0.54867
8.8	0.88162	8.9	0.54952
8.80833	0.8826	8.90833	0.54888
8.81667	0.88545	8.91667	0.55135
8.825	0.88218	8.925	0.54929
8.83333	0.87973	8.93333	0.54884
8.84167	0.87849	8.94167	0.54673
8.85	0.88173	8.95	0.54737
8.85833	0.88064	8.95833	0.5458
8.86667	0.88081	8.96667	0.54554
8.875	0.88265	8.975	0.5454
8.88333	0.88547	8.98333	0.54569
8.89167	0.88057	8.99167	0.54545
8.9	0.88026	9	0.5474
8.90833	0.88044	9.00833	0.54878
8.91667	0.88001	9.01667	0.54997
8.925	0.8773	9.025	0.55154
8.93333	0.87623	9.03333	0.55402
8.94167	0.87789	9.04167	0.55309
8.95	0.87988	9.05	0.55356
8.95833	0.88131	9.05833	0.55388
8.96667	0.88284	9.06667	0.55296
8.975	0.88504	9.075	0.54968
8.98333	0.88645	9.08333	0.54889
8.99167	0.882	9.09167	0.5468
9	0.87975	9.1	0.54785
9.00833	0.88064	9.10833	0.54751
9.01667	0.88258	9.11667	0.54808
9.025	0.87997	9.125	0.54888
9.03333	0.8827	9.13333	0.55023
9.04167	0.88463	9.14167	0.5491
9.05	0.884	9.15	0.54963
9.05833	0.88265	9.15833	0.54923
9.06667	0.8826	9.16667	0.54988
9.075	0.88299	9.175	0.5492
9.08333	0.88076	9.18333	0.54786
9.09167	0.88086	9.19167	0.5488
9.1	0.87959	9.2	0.54951
9.10833	0.87976	9.20833	0.54964
9.11667	0.87962	9.21667	0.54889
9.125	0.88102	9.225	0.55047
9.13333	0.88064	9.23333	0.54994
9.14167	0.88157	9.24167	0.54987
9.15	0.87883	9.25	0.54865
9.15833	0.88029	9.25833	0.54964
9.16667	0.88023	9.26667	0.54804
9.175	0.88246	9.275	0.54857
9.18333	0.88408	9.28333	0.54796
9.19167	0.88496	9.29167	0.54838
9.2	0.87988	9.3	0.54728
9.20833	0.88086	9.30833	0.54881
9.21667	0.87848	9.31667	0.54832
9.225	0.87638	9.325	0.54997
9.23333	0.8769	9.33333	0.54833
9.24167	0.87921	9.34167	0.54963
9.25	0.87777	9.35	0.54813
9.25833	0.87834	9.35833	0.54844
9.26667	0.87862	9.36667	0.54804
9.275	0.88028	9.375	0.54955
9.28333	0.88032	9.38333	0.54961
9.29167	0.87941	9.39167	0.55158
9.3	0.87928	9.4	0.55116
9.30833	0.87954	9.40833	0.54992
9.31667	0.87769	9.41667	0.54983
9.325	0.87918	9.425	0.54922
9.33333	0.8769	9.43333	0.54811
9.34167	0.87638	9.44167	0.54871
9.35	0.87597	9.45	0.54909
9.35833	0.87557	9.45833	0.54791
9.36667	0.87357	9.46667	0.54815
9.375	0.87517	9.475	0.54785
9.38333	0.87472	9.48333	0.54701
9.39167	0.87555	9.49167	0.54711
9.4	0.87917	9.5	0.5472
9.40833	0.87946	9.50833	0.54923
9.41667	0.8834	9.51667	0.54951
9.425	0.88513	9.525	0.55053
9.43333	0.88507	9.53333	0.55138
9.44167	0.88374	9.54167	0.55221
9.45	0.88426	9.55	0.54989
9.45833	0.88335	9.55833	0.54908
9.46667	0.88333	9.56667	0.54822
9.475	0.88335	9.575	0.54756
9.48333	0.88176	9.58333	0.54756
9.49167	0.88148	9.59167	0.54839
9.5	0.88069	9.6	0.54956
9.50833	0.87994	9.60833	0.54909
9.51667	0.88141	9.61667	0.54892
9.525	0.88277	9.625	0.5491
9.53333	0.88162	9.63333	0.549
9.54167	0.87912	9.64167	0.54893
9.55	0.88021	9.65	0.5497
9.55833	0.87716	9.65833	0.54867
9.56667	0.87416	9.66667	0.54844
9.575	0.87639	9.675	0.54811
9.58333	0.87855	9.68333	0.54798
9.59167	0.87758	9.69167	0.54755
9.6	0.87854	9.7	0.54786
9.60833	0.8815	9.70833	0.54908
9.61667	0.88297	9.71667	0.54924
9.625	0.88124	9.725	0.55018
9.63333	0.87938	9.73333	0.55038
9.64167	0.88159	9.74167	0.55207
9.65	0.8808	9.75	0.55238
9.65833	0.87856	9.75833	0.55229
9.66667	0.88119	9.76667	0.55145
9.675	0.88159	9.775	0.55239
9.68333	0.87959	9.78333	0.55122
9.69167	0.88117	9.79167	0.55092
9.7	0.88149	9.8	0.55087
9.70833	0.8808	9.80833	0.55069
9.71667	0.88101	9.81667	0.54878
9.725	0.88011	9.825	0.54839
9.73333	0.88025	9.83333	0.54676
9.74167	0.88156	9.84167	0.5473
9.75	0.88102	9.85	0.5454
9.75833	0.88239	9.85833	0.54556
9.76667	0.88606	9.86667	0.54526
9.775	0.88431	9.875	0.54688
9.78333	0.88365	9.88333	0.54699
9.79167	0.8831	9.89167	0.54892
9.8	0.88112	9.9	0.55021
9.80833	0.87845	9.90833	0.55104
9.81667	0.88112	9.91667	0.55117
9.825	0.87966	9.925	0.55142
9.83333	0.87901	9.93333	0.55121
9.84167	0.87929	9.94167	0.55087
9.85	0.87869	9.95	0.55196
9.85833	0.87805	9.95833	0.55165
9.86667	0.88132	9.96667	0.55091
9.875	0.88109	9.975	0.55049
9.88333	0.88079	9.98333	0.55039
9.89167	0.88127	9.99167	0.55044
9.9	0.87987	10	0.55053
9.90833	0.87595	10.0083	0.55045
9.91667	0.8762	10.0167	0.55112
9.925	0.876	10.025	0.55154
9.93333	0.87696	10.0333	0.55087
9.94167	0.87516	10.0417	0.54868
9.95	0.87405	10.05	0.54825
9.95833	0.87561	10.0583	0.5492
9.96667	0.87556	10.0667	0.54889
9.975	0.87437	10.075	0.54857
9.98333	0.87557	10.0833	0.55099
9.99167	0.87803	10.0917	0.54995
10	0.88139	10.1	0.54891
10.0083	0.88225	10.1083	0.54947
10.0167	0.87915	10.1167	0.54868
10.025	0.87796	10.125	0.54794
10.0333	0.87889	10.1333	0.54942
10.0417	0.87299	10.1417	0.55065
10.05	0.87377	10.15	0.55006
10.0583	0.87738	10.1583	0.55067
10.0667	0.87808	10.1667	0.55025
10.075	0.87796	10.175	0.54875
10.0833	0.87758	10.1833	0.54784
10.0917	0.87966	10.1917	0.547
10.1	0.87857	10.2	0.54697
10.1083	0.87797	10.2083	0.54717
10.1167	0.87739	10.2167	0.54732
10.125	0.87894	10.225	0.54579
10.1333	0.87674	10.2333	0.54644
10.1417	0.87619	10.2417	0.54688
10.15	0.87726	10.25	0.54789
10.1583	0.87612	10.2583	0.54896
10.1667	0.87489	10.2667	0.55013
10.175	0.87371	10.275	0.55171
10.1833	0.87396	10.2833	0.55117
10.1917	0.87291	10.2917	0.54968
10.2	0.87447	10.3	0.55088
10.2083	0.87689	10.3083	0.54995
10.2167	0.87579	10.3167	0.54941
10.225	0.87622	10.325	0.55054
10.2333	0.87576	10.3333	0.55127
10.2417	0.87599	10.3417	0.5509
10.25	0.87581	10.35	0.55304
10.2583	0.87761	10.3583	0.5516
10.2667	0.87807	10.3667	0.55177
10.275	0.87936	10.375	0.55091
10.2833	0.87858	10.3833	0.55038
10.2917	0.87907	10.3917	0.54772
10.3	0.87932	10.4	0.54929
10.3083	0.88096	10.4083	0.54829
10.3167	0.88168	10.4167	0.54931
10.325	0.88125	10.425	0.54946
10.3333	0.88166	10.4333	0.55104
10.3417	0.88128	10.4417	0.55177
10.35	0.87657	10.45	0.55146
10.3583	0.87504	10.4583	0.55113
10.3667	0.87354	10.4667	0.55181
10.375	0.87371	10.475	0.55258
10.3833	0.87184	10.4833	0.55159
10.3917	0.87459	10.4917	0.55173
10.4	0.8757	10.5	0.55112
10.4083	0.87786	10.5083	0.55052
10.4167	0.87694	10.5167	0.54971
10.425	0.87859	10.525	0.54743
10.4333	0.87938	10.5333	0.5465
10.4417	0.88031	10.5417	0.54826
10.45	0.88073	10.55	0.54786
10.4583	0.88003	10.5583	0.54806
10.4667	0.87991	10.5667	0.54888
10.475	0.87881	10.575	0.55053
10.4833	0.87477	10.5833	0.54984
10.4917	0.87372	10.5917	0.55018
10.5	0.87247	10.6	0.55008
10.5083	0.87239	10.6083	0.55095
10.5167	0.8724	10.6167	0.55056
10.525	0.87733	10.625	0.55175
10.5333	0.87586	10.6333	0.55109
10.5417	0.8789	10.6417	0.5519
10.55	0.87945	10.65	0.55134
10.5583	0.87852	10.6583	0.55131
10.5667	0.87555	10.6667	0.55027
10.575	0.87673	10.675	0.55061
10.5833	0.87525	10.6833	0.55001
10.5917	0.87346	10.6917	0.55038
10.6	0.87453	10.7	0.55013
10.6083	0.87524	10.7083	0.54994
10.6167	0.87455	10.7167	0.54962
10.625	0.87093	10.725	0.55068
10.6333	0.87287	10.7333	0.55155
10.6417	0.87262	10.7417	0.55125
10.65	0.8729	10.75	0.55098
10.6583	0.87345	10.7583	0.55161
10.6667	0.87687	10.7667	0.54927
10.675	0.87675	10.775	0.54889
10.6833	0.87722	10.7833	0.54972
10.6917	0.87751	10.7917	0.55009
10.7	0.87643	10.8	0.54992
10.7083	0.876	10.8083	0.55062
10.7167	0.87473	10.8167	0.54918
10.725	0.87335	10.825	0.54867
10.7333	0.87184	10.8333	0.54872
10.7417	0.87218	10.8417	0.5494
10.75	0.87	10.85	0.5493
10.7583	0.87002	10.8583	0.55059
10.7667	0.87216	10.8667	0.55112
10.775	0.87479	10.875	0.55024
10.7833	0.87572	10.8833	0.55019
10.7917	0.87732	10.8917	0.55196
10.8	0.87791	10.9	0.55032
10.8083	0.87722	10.9083	0.55086
10.8167	0.87318	10.9167	0.55071
10.825	0.87285	10.925	0.54961
10.8333	0.8732	10.9333	0.5485
10.8417	0.87301	10.9417	0.55064
10.85	0.87397	10.95	0.55095
10.8583	0.87385	10.9583	0.55223
10.8667	0.87562	10.9667	0.55311
10.875	0.87698	10.975	0.55414
10.8833	0.87671	10.9833	0.55384
10.8917	0.8741	10.9917	0.55302
10.9	0.87609	11	0.55277
10.9083	0.87439	11.0083	0.55234
10.9167	0.8745	11.0167	0.55147
10.925	0.87473	11.025	0.55008
10.9333	0.87535	11.0333	0.54932
10.9417	0.8762	11.0417	0.55037
10.95	0.87481	11.05	0.55153
10.9583	0.87343	11.0583	0.55079
10.9667	0.87712	11.0667	0.55246
10.975	0.87729	11.075	0.55324
10.9833	0.87826	11.0833	0.55263
10.9917	0.87962	11.0917	0.55297
11	0.8788	11.1	0.55315
11.0083	0.87329	11.1083	0.55069
11.0167	0.8742	11.1167	0.55079
11.025	0.8726	11.125	0.54971
11.0333	0.87279	11.1333	0.54878
11.0417	0.8715	11.1417	0.54764
11.05	0.87472	11.15	0.55013
11.0583	0.87485	11.1583	0.54878
11.0667	0.87625	11.1667	0.54985
11.075	0.87582	11.175	0.54832
11.0833	0.87927	11.1833	0.54887
11.0917	0.87889	11.1917	0.54848
11.1	0.87706	11.2	0.54892
11.1083	0.87438	11.2083	0.54723
11.1167	0.87443	11.2167	0.54852
11.125	0.87256	11.225	0.54903
11.1333	0.87141	11.2333	0.54944
11.1417	0.87261	11.2417	0.54982
11.15	0.87166	11.25	0.55066
11.1583	0.86923	11.2583	0.54847
11.1667	0.86802	11.2667	0.54898
11.175	0.8673	11.275	0.54731
11.1833	0.86719	11.2833	0.5458
11.1917	0.86944	11.2917	0.54659
11.2	0.86954	11.3	0.54921
11.2083	0.8725	11.3083	0.54986
11.2167	0.87199	11.3167	0.54985
11.225	0.87244	11.325	0.55271
11.2333	0.87352	11.3333	0.55084
11.2417	0.87537	11.3417	0.55059
11.25	0.87492	11.35	0.55012
11.2583	0.87604	11.3583	0.55088
11.2667	0.87567	11.3667	0.5509
11.275	0.87305	11.375	0.55253
11.2833	0.87373	11.3833	0.55262
11.2917	0.87211	11.3917	0.55358
11.3	0.87087	11.4	0.55443
11.3083	0.87162	11.4083	0.55377
11.3167	0.87091	11.4167	0.55318
11.325	0.87043	11.425	0.55236
11.3333	0.87197	11.4333	0.55066
11.3417	0.87384	11.4417	0.54872
11.35	0.86956	11.45	0.5474
11.3583	0.871	11.4583	0.54822
11.3667	0.86957	11.4667	0.55084
11.375	0.86677	11.475	0.55264
11.3833	0.86569	11.4833	0.55225
11.3917	0.8691	11.4917	0.55293
11.4	0.86715	11.5	0.55289
11.4083	0.86843	11.5083	0.54999
11.4167	0.86994	11.5167	0.54805
11.425	0.86906	11.525	0.55039
11.4333	0.86808	11.5333	0.55052
11.4417	0.87197	11.5417	0.5494
11.45	0.87108	11.55	0.54989
11.4583	0.87061	11.5583	0.55044
11.4667	0.8731	11.5667	0.55047
11.475	0.87497	11.575	0.55021
11.4833	0.87391	11.5833	0.55126
11.4917	0.87433	11.5917	0.55035
11.5	0.87474	11.6	0.54973
11.5083	0.87299	11.6083	0.54995
11.5167	0.86996	11.6167	0.54974
11.525	0.86926	11.625	0.54906
11.5333	0.86814	11.6333	0.54972
11.5417	0.86628	11.6417	0.54949
11.55	0.86828	11.65	0.54873
11.5583	0.8711	11.6583	0.55075
11.5667	0.87214	11.6667	0.5506
11.575	0.87527	11.675	0.55027
11.5833	0.87472	11.6833	0.55017
11.5917	0.8725	11.6917	0.54909
11.6	0.86926	11.7	0.54847
11.6083	0.8676	11.7083	0.54839
11.6167	0.86499	11.7167	0.55001
11.625	0.86619	11.725	0.55125
11.6333	0.86604	11.7333	0.55159
11.6417	0.8669	11.7417	0.54933
11.65	0.86808	11.75	0.54888
11.6583	0.86842	11.7583	0.5473
11.6667	0.86833	11.7667	0.54774
11.675	0.86702	11.775	0.54786
11.6833	0.86833	11.7833	0.5491
11.6917	0.86784	11.7917	0.55048
11.7	0.86661	11.8	0.55136
11.7083	0.8673	11.8083	0.55176
11.7167	0.86786	11.8167	0.55224
11.725	0.86758	11.825	0.55192
11.7333	0.86714	11.8333	0.55132
11.7417	0.86941	11.8417	0.55072
11.75	0.86936	11.85	0.55006
11.7583	0.86799	11.8583	0.55109
11.7667	0.8677	11.8667	0.55115
11.775	0.86613	11.875	0.55161
11.7833	0.86613	11.8833	0.55168
11.7917	0.86838	11.8917	0.55091
11.8	0.87075	11.9	0.54819
11.8083	0.87207	11.9083	0.54905
11.8167	0.87549	11.9167	0.54722
11.825	0.87412	11.925	0.54775
11.8333	0.87487	11.9333	0.54779
11.8417	0.87521	11.9417	0.54908
11.85	0.87286	11.95	0.54783
11.8583	0.87272	11.9583	0.55009
11.8667	0.87502	11.9667	0.55035
11.875	0.87479	11.975	0.5495
11.8833	0.876	11.9833	0.54802
11.8917	0.88023	11.9917	0.54929
11.9	0.87955	12	0.54799
11.9083	0.8777	12.0083	0.54713
11.9167	0.87316	12.0167	0.54924
11.925	0.87184	12.025	0.55091
11.9333	0.86942	12.0333	0.55063
11.9417	0.86746	12.0417	0.55223
11.95	0.86879	12.05	0.55333
11.9583	0.87136	12.0583	0.55142
11.9667	0.87282	12.0667	0.55176
11.975	0.87514	12.075	0.55087
11.9833	0.87664	12.0833	0.5495
11.9917	0.87283	12.0917	0.54981
12	0.87054	12.1	0.55015
12.0083	0.86916	12.1083	0.55
12.0167	0.86495	12.1167	0.55006
12.025	0.86567	12.125	0.55059
12.0333	0.86723	12.1333	0.55103
12.0417	0.8691	12.1417	0.55196
12.05	0.86837	12.15	0.55267
12.0583	0.86939	12.1583	0.55174
12.0667	0.86894	12.1667	0.55093
12.075	0.8693	12.175	0.54962
12.0833	0.87037	12.1833	0.54908
12.0917	0.87219	12.1917	0.54783
12.1	0.87294	12.2	0.54987
12.1083	0.87224	12.2083	0.55015
12.1167	0.87258	12.2167	0.55006
12.125	0.87084	12.225	0.55129
12.1333	0.86809	12.2333	0.55201
12.1417	0.86877	12.2417	0.55168
12.15	0.86821	12.25	0.55306
12.1583	0.86942	12.2583	0.55282
12.1667	0.86774	12.2667	0.55163
12.175	0.86985	12.275	0.55206
12.1833	0.86758	12.2833	0.55167
12.1917	0.86857	12.2917	0.55081
12.2	0.86728	12.3	0.55076
12.2083	0.86973	12.3083	0.55079
12.2167	0.86957	12.3167	0.55007
12.225	0.86859	12.325	0.54958
12.2333	0.86914	12.3333	0.54963
12.2417	0.87122	12.3417	0.55051
12.25	0.86991	12.35	0.55062
12.2583	0.87237	12.3583	0.55082
12.2667	0.87543	12.3667	0.55045
12.275	0.87551	12.375	0.55062
12.2833	0.87367	12.3833	0.55031
12.2917	0.87579	12.3917	0.55183
12.3	0.87283	12.4	0.55086
12.3083	0.87049	12.4083	0.55265
12.3167	0.86955	12.4167	0.55123
12.325	0.86685	12.425	0.55049
12.3333	0.86703	12.4333	0.55009
12.3417	0.86831	12.4417	0.55214
12.35	0.86986	12.45	0.55249
12.3583	0.86813	12.4583	0.55288
12.3667	0.87198	12.4667	0.55189
12.375	0.87176	12.475	0.55122
12.3833	0.8715	12.4833	0.55057
12.3917	0.87324	12.4917	0.54976
12.4	0.87472	12.5	0.55118
12.4083	0.87132	12.5083	0.5515
12.4167	0.86952	12.5167	0.5506
12.425	0.86569	12.525	0.55057
12.4333	0.86302	12.5333	0.55112
12.4417	0.86242	12.5417	0.55136
12.45	0.86592	12.55	0.55301
12.4583	0.86496	12.5583	0.55443
12.4667	0.86496	12.5667	0.55353
12.475	0.86488	12.575	0.5535
12.4833	0.86409	12.5833	0.55292
12.4917	0.86126	12.5917	0.5517
12.5	0.86396	12.6	0.55067
12.5083	0.8666	12.6083	0.55186
12.5167	0.86711	12.6167	0.54988
12.525	0.86807	12.625	0.54864
12.5333	0.87041	12.6333	0.54934
12.5417	0.86977	12.6417	0.54935
12.55	0.8686	12.65	0.54881
12.5583	0.86782	12.6583	0.55019
12.5667	0.86952	12.6667	0.55192
12.575	0.86804	12.675	0.55196
12.5833	0.86579	12.6833	0.5523
12.5917	0.8654	12.6917	0.55311
12.6	0.86514	12.7	0.55411
12.6083	0.86269	12.7083	0.5519
12.6167	0.86405	12.7167	0.55088
12.625	0.8653	12.725	0.54875
12.6333	0.86714	12.7333	0.54841
12.6417	0.86745	12.7417	0.5477
12.65	0.86796	12.75	0.54862
12.6583	0.86759	12.7583	0.54863
12.6667	0.86701	12.7667	0.55137
12.675	0.8651	12.775	0.55123
12.6833	0.86411	12.7833	0.55138
12.6917	0.86531	12.7917	0.55032
12.7	0.86413	12.8	0.55107
12.7083	0.86656	12.8083	0.55043
12.7167	0.86921	12.8167	0.55093
12.725	0.87134	12.825	0.55075
12.7333	0.87119	12.8333	0.55335
12.7417	0.87229	12.8417	0.55351
12.75	0.87174	12.85	0.5537
12.7583	0.8699	12.8583	0.55383
12.7667	0.86779	12.8667	0.55456
12.775	0.86692	12.875	0.55313
12.7833	0.86852	12.8833	0.55408
12.7917	0.86905	12.8917	0.5529
12.8	0.86926	12.9	0.55247
12.8083	0.86879	12.9083	0.55196
12.8167	0.87127	12.9167	0.55278
12.825	0.86724	12.925	0.55238
12.8333	0.86635	12.9333	0.55335
12.8417	0.86868	12.9417	0.55262
12.85	0.87127	12.95	0.5522
12.8583	0.86809	12.9583	0.54972
12.8667	0.86917	12.9667	0.55022
12.875	0.86746	12.975	0.54961
12.8833	0.86633	12.9833	0.55142
12.8917	0.86621	12.9917	0.55182
12.9	0.86696	13	0.55268
12.9083	0.8697	13.0083	0.55268
12.9167	0.86956	13.0167	0.5556
12.925	0.8702	13.025	0.55431
12.9333	0.86866	13.0333	0.55482
12.9417	0.867	13.0417	0.5553
12.95	0.86478	13.05	0.55349
12.9583	0.86506	13.0583	0.54992
12.9667	0.86346	13.0667	0.55038
12.975	0.86434	13.075	0.55016
12.9833	0.86511	13.0833	0.55054
12.9917	0.86353	13.0917	0.55189
13	0.86427	13.1	0.55281
13.0083	0.86356	13.1083	0.5528
13.0167	0.86475	13.1167	0.55253
13.025	0.86457	13.125	0.55228
13.0333	0.86612	13.1333	0.55094
13.0417	0.86684	13.1417	0.5536
13.05	0.86601	13.15	0.553
13.0583	0.86429	13.1583	0.55052
13.0667	0.86543	13.1667	0.55233
13.075	0.86789	13.175	0.5519
13.0833	0.86538	13.1833	0.5497
13.0917	0.86509	13.1917	0.54793
13.1	0.86367	13.2	0.55091
13.1083	0.86544	13.2083	0.54988
13.1167	0.86379	13.2167	0.55157
13.125	0.8636	13.225	0.55254
13.1333	0.86793	13.2333	0.5545
13.1417	0.86844	13.2417	0.55457
13.15	0.8663	13.25	0.55416
13.1583	0.8666	13.2583	0.55345
13.1667	0.86855	13.2667	0.55271
13.175	0.86706	13.275	0.55162
13.1833	0.86857	13.2833	0.55083
13.1917	0.86792	13.2917	0.55125
13.2	0.86807	13.3	0.55132
13.2083	0.86864	13.3083	0.55216
13.2167	0.8673	13.3167	0.55327
13.225	0.86674	13.325	0.55354
13.2333	0.86847	13.3333	0.55245
13.2417	0.86664	13.3417	0.55177
13.25	0.86444	13.35	0.55125
13.2583	0.86541	13.3583	0.55022
13.2667	0.86524	13.3667	0.5488
13.275	0.86629	13.375	0.54807
13.2833	0.86414	13.3833	0.54943
13.2917	0.86392	13.3917	0.5472
13.3	0.86277	13.4	0.54855
13.3083	0.8628	13.4083	0.55016
13.3167	0.86066	13.4167	0.55084
13.325	0.86218	13.425	0.55064
13.3333	0.86338	13.4333	0.55152
13.3417	0.8643	13.4417	0.55198
13.35	0.86538	13.45	0.55184
13.3583	0.86268	13.4583	0.5533
13.3667	0.86203	13.4667	0.55209
13.375	0.86047	13.475	0.55207
13.3833	0.86095	13.4833	0.54988
13.3917	0.85871	13.4917	0.54948
13.4	0.86059	13.5	0.54884
13.4083	0.862	13.5083	0.55011
13.4167	0.86386	13.5167	0.5501
13.425	0.86132	13.525	0.55248
13.4333	0.86375	13.5333	0.55257
13.4417	0.86216	13.5417	0.55224
13.45	0.86159	13.55	0.55176
13.4583	0.86078	13.5583	0.55178
13.4667	0.86259	13.5667	0.55071
13.475	0.86317	13.575	0.55107
13.4833	0.86494	13.5833	0.55071
13.4917	0.8665	13.5917	0.55112
13.5	0.86678	13.6	0.55231
13.5083	0.86664	13.6083	0.5511
13.5167	0.86558	13.6167	0.55008
13.525	0.86659	13.625	0.55132
13.5333	0.86666	13.6333	0.55105
13.5417	0.86542	13.6417	0.55051
13.55	0.86462	13.65	0.55073
13.5583	0.86378	13.6583	0.5508
13.5667	0.86193	13.6667	0.54974
13.575	0.86011	13.675	0.54989
13.5833	0.85777	13.6833	0.55075
13.5917	0.85786	13.6917	0.55136
13.6	0.85824	13.7	0.55205
13.6083	0.85972	13.7083	0.55213
13.6167	0.85989	13.7167	0.5524
13.625	0.86312	13.725	0.55163
13.6333	0.86328	13.7333	0.55179
13.6417	0.86039	13.7417	0.55139
13.65	0.85701	13.75	0.55209
13.6583	0.85664	13.7583	0.5528
13.6667	0.85528	13.7667	0.5523
13.675	0.85236	13.775	0.5531
13.6833	0.85556	13.7833	0.55304
13.6917	0.85567	13.7917	0.55339
13.7	0.85652	13.8	0.55221
13.7083	0.85785	13.8083	0.55333
13.7167	0.86099	13.8167	0.55347
13.725	0.85945	13.825	0.55499
13.7333	0.86049	13.8333	0.5544
13.7417	0.8622	13.8417	0.55375
13.75	0.86416	13.85	0.55292
13.7583	0.86464	13.8583	0.55144
13.7667	0.86648	13.8667	0.54909
13.775	0.86954	13.875	0.54926
13.7833	0.86708	13.8833	0.54969
13.7917	0.86534	13.8917	0.55011
13.8	0.86291	13.9	0.5495
13.8083	0.86077	13.9083	0.55154
13.8167	0.85925	13.9167	0.55158
13.825	0.85828	13.925	0.55184
13.8333	0.85855	13.9333	0.55121
13.8417	0.85848	13.9417	0.55227
13.85	0.85992	13.95	0.55143
13.8583	0.85993	13.9583	0.55214
13.8667	0.86311	13.9667	0.55312
13.875	0.86297	13.975	0.55275
13.8833	0.86562	13.9833	0.55322
13.8917	0.86413	13.9917	0.55469
13.9	0.86509	14	0.55388
13.9083	0.86468	14.0083	0.55239
13.9167	0.86498	14.0167	0.55342
13.925	0.86529	14.025	0.55259
13.9333	0.86654	14.0333	0.55088
13.9417	0.86413	14.0417	0.55056
13.95	0.86286	14.05	0.55186
13.9583	0.85993	14.0583	0.55158
13.9667	0.85969	14.0667	0.55072
13.975	0.85819	14.075	0.55171
13.9833	0.85969	14.0833	0.55184
13.9917	0.86112	14.0917	0.55103
14	0.86203	14.1	0.55095
14.0083	0.86017	14.1083	0.55214
14.0167	0.86113	14.1167	0.55116
14.025	0.86071	14.125	0.55182
14.0333	0.85795	14.1333	0.55284
14.0417	0.85858	14.1417	0.55387
14.05	0.85993	14.15	0.55458
14.0583	0.86075	14.1583	0.55436
14.0667	0.86141	14.1667	0.55456
14.075	0.86341	14.175	0.55329
14.0833	0.86342	14.1833	0.55245
14.0917	0.86325	14.1917	0.55386
14.1	0.86165	14.2	0.55477
14.1083	0.86222	14.2083	0.55493
14.1167	0.86162	14.2167	0.55468
14.125	0.8636	14.225	0.55357
14.1333	0.8637	14.2333	0.55107
14.1417	0.86524	14.2417	0.55053
14.15	0.86357	14.25	0.54901
14.1583	0.86269	14.2583	0.54975
14.1667	0.86064	14.2667	0.55142
14.175	0.85834	14.275	0.55455
14.1833	0.85621	14.2833	0.55446
14.1917	0.85612	14.2917	0.55559
14.2	0.8552	14.3	0.55588
14.2083	0.85659	14.3083	0.55512
14.2167	0.85972	14.3167	0.55151
14.225	0.86066	14.325	0.55158
14.2333	0.85968	14.3333	0.55158
14.2417	0.86092	14.3417	0.5518
14.25	0.85992	14.35	0.55265
14.2583	0.85899	14.3583	0.55349
14.2667	0.85686	14.3667	0.55426
14.275	0.85911	14.375	0.5551
14.2833	0.85847	14.3833	0.55454
14.2917	0.85977	14.3917	0.55378
14.3	0.85969	14.4	0.55474
14.3083	0.86061	14.4083	0.55431
14.3167	0.86072	14.4167	0.55337
14.325	0.86252	14.425	0.55374
14.3333	0.86285	14.4333	0.55434
14.3417	0.86152	14.4417	0.55431
14.35	0.86199	14.45	0.55316
14.3583	0.85852	14.4583	0.55335
14.3667	0.85652	14.4667	0.55367
14.375	0.85414	14.475	0.55352
14.3833	0.85635	14.4833	0.55276
14.3917	0.85774	14.4917	0.5532
14.4	0.86122	14.5	0.55284
14.4083	0.86112	14.5083	0.55262
14.4167	0.86218	14.5167	0.55287
14.425	0.85898	14.525	0.55232
14.4333	0.8591	14.5333	0.55312
14.4417	0.85731	14.5417	0.55225
14.45	0.85991	14.55	0.5518
14.4583	0.85842	14.5583	0.55147
14.4667	0.85962	14.5667	0.55163
14.475	0.85932	14.575	0.55235
14.4833	0.85994	14.5833	0.5523
14.4917	0.85859	14.5917	0.55288
14.5	0.8606	14.6	0.55262
14.5083	0.86078	14.6083	0.55252
14.5167	0.86057	14.6167	0.55096
14.525	0.86327	14.625	0.55108
14.5333	0.86355	14.6333	0.55177
14.5417	0.85913	14.6417	0.55231
14.55	0.85986	14.65	0.55392
14.5583	0.86149	14.6583	0.55377
14.5667	0.85935	14.6667	0.55373
14.575	0.85995	14.675	0.55219
14.5833	0.86697	14.6833	0.55162
14.5917	0.86604	14.6917	0.55085
14.6	0.86155	14.7	0.55293
14.6083	0.86061	14.7083	0.55307
14.6167	0.85833	14.7167	0.5553
14.625	0.85562	14.725	0.55496
14.6333	0.85596	14.7333	0.55424
14.6417	0.85678	14.7417	0.55205
14.65	0.85699	14.75	0.55281
14.6583	0.85671	14.7583	0.5509
14.6667	0.85554	14.7667	0.55154
14.675	0.85515	14.775	0.55201
14.6833	0.85666	14.7833	0.55291
14.6917	0.85672	14.7917	0.55301
14.7	0.85928	14.8	0.55344
14.7083	0.85806	14.8083	0.55341
14.7167	0.8558	14.8167	0.554
14.725	0.8554	14.825	0.5553
14.7333	0.85514	14.8333	0.55454
14.7417	0.85341	14.8417	0.55384
14.75	0.85608	14.85	0.55339
14.7583	0.85945	14.8583	0.5522
14.7667	0.85959	14.8667	0.55011
14.775	0.85982	14.875	0.5506
14.7833	0.86082	14.8833	0.54972
14.7917	0.85922	14.8917	0.54998
14.8	0.85892	14.9	0.55093
14.8083	0.85818	14.9083	0.55241
14.8167	0.85913	14.9167	0.55291
14.825	0.859	14.925	0.55384
14.8333	0.85836	14.9333	0.55335
14.8417	0.85923	14.9417	0.5522
14.85	0.86064	14.95	0.55111
14.8583	0.86048	14.9583	0.55234
14.8667	0.8599	14.9667	0.55251
14.875	0.86195	14.975	0.55392
14.8833	0.86158	14.9833	0.5541
14.8917	0.86076	14.9917	0.55424
14.9	0.86001	15	0.5536
14.9083	0.85625	15.0083	0.55254
14.9167	0.85709	15.0167	0.55114
14.925	0.85886	15.025	0.55196
14.9333	0.86079	15.0333	0.55293
14.9417	0.86346	15.0417	0.55141
14.95	0.86697	15.05	0.55205
14.9583	0.86397	15.0583	0.55259
14.9667	0.86219	15.0667	0.55221
14.975	0.86007	15.075	0.55105
14.9833	0.85753	15.0833	0.5513
14.9917	0.85631	15.0917	0.55239
15	0.85638	15.1	0.55368
15.0083	0.85727	15.1083	0.55367
15.0167	0.85728	15.1167	0.55421
15.025	0.85832	15.125	0.55447
15.0333	0.85837	15.1333	0.55395
15.0417	0.86152	15.1417	0.55366
15.05	0.85936	15.15	0.55299
15.0583	0.85942	15.1583	0.55261
15.0667	0.85934	15.1667	0.55216
15.075	0.86067	15.175	0.55254
15.0833	0.85846	15.1833	0.55158
15.0917	0.85884	15.1917	0.55251
15.1	0.85909	15.2	0.55191
15.1083	0.85746	15.2083	0.55222
15.1167	0.85806	15.2167	0.55194
15.125	0.8577	15.225	0.55185
15.1333	0.85763	15.2333	0.55082
15.1417	0.85767	15.2417	0.5519
15.15	0.85832	15.25	0.55335
15.1583	0.85717	15.2583	0.55337
15.1667	0.85572	15.2667	0.55364
15.175	0.85521	15.275	0.55455
15.1833	0.85631	15.2833	0.55444
15.1917	0.85728	15.2917	0.55241
15.2	0.85854	15.3	0.55278
15.2083	0.85982	15.3083	0.55231
15.2167	0.86047	15.3167	0.55285
15.225	0.85818	15.325	0.55296
15.2333	0.85609	15.3333	0.55389
15.2417	0.8541	15.3417	0.55349
15.25	0.85435	15.35	0.55362
15.2583	0.85202	15.3583	0.55182
15.2667	0.8544	15.3667	0.5528
15.275	0.85666	15.375	0.55293
15.2833	0.85733	15.3833	0.554
15.2917	0.85639	15.3917	0.55383
15.3	0.85911	15.4	0.55584
15.3083	0.86047	15.4083	0.5544
15.3167	0.85967	15.4167	0.55357
15.325	0.86091	15.425	0.55248
15.3333	0.86117	15.4333	0.55339
15.3417	0.86031	15.4417	0.55256
15.35	0.85708	15.45	0.55315
15.3583	0.85647	15.4583	0.55332
15.3667	0.85673	15.4667	0.55266
15.375	0.85978	15.475	0.55185
15.3833	0.85961	15.4833	0.5522
15.3917	0.86122	15.4917	0.55262
15.4	0.86357	15.5	0.5513
15.4083	0.86124	15.5083	0.55108
15.4167	0.85968	15.5167	0.55082
15.425	0.86099	15.525	0.55086
15.4333	0.85889	15.5333	0.54909
15.4417	0.85654	15.5417	0.55027
15.45	0.8574	15.55	0.55229
15.4583	0.85715	15.5583	0.5537
15.4667	0.85571	15.5667	0.554
15.475	0.85877	15.575	0.55445
15.4833	0.85779	15.5833	0.55429
15.4917	0.85736	15.5917	0.55279
15.5	0.85929	15.6	0.55084
15.5083	0.86006	15.6083	0.54914
15.5167	0.85887	15.6167	0.54946
15.525	0.86197	15.625	0.55039
15.5333	0.8636	15.6333	0.55082
15.5417	0.86421	15.6417	0.55257
15.55	0.86248	15.65	0.55403
15.5583	0.86026	15.6583	0.55517
15.5667	0.85564	15.6667	0.55573
15.575	0.85624	15.675	0.55596
15.5833	0.85256	15.6833	0.55576
15.5917	0.85395	15.6917	0.55526
15.6	0.85426	15.7	0.55438
15.6083	0.85498	15.7083	0.55341
15.6167	0.85496	15.7167	0.55242
15.625	0.85476	15.725	0.55189
15.6333	0.85372	15.7333	0.55188
15.6417	0.85561	15.7417	0.55142
15.65	0.8565	15.75	0.55142
15.6583	0.85613	15.7583	0.55192
15.6667	0.85759	15.7667	0.55244
15.675	0.85744	15.775	0.55349
15.6833	0.85652	15.7833	0.55428
15.6917	0.86007	15.7917	0.55646
15.7	0.85911	15.8	0.55669
15.7083	0.85899	15.8083	0.55625
15.7167	0.85943	15.8167	0.5553
15.725	0.86022	15.825	0.55447
15.7333	0.85675	15.8333	0.55044
15.7417	0.85748	15.8417	0.55034
15.75	0.85747	15.85	0.54932
15.7583	0.85802	15.8583	0.54961
15.7667	0.85682	15.8667	0.54942
15.775	0.85632	15.875	0.55189
15.7833	0.85506	15.8833	0.55149
15.7917	0.85345	15.8917	0.55375
15.8	0.85097	15.9	0.55468
15.8083	0.85266	15.9083	0.55528
15.8167	0.8544	15.9167	0.55405
15.825	0.85576	15.925	0.55499
15.8333	0.85394	15.9333	0.55476
15.8417	0.85752	15.9417	0.55417
15.85	0.85772	15.95	0.55413
15.8583	0.85787	15.9583	0.55397
15.8667	0.85581	15.9667	0.55355
15.875	0.85905	15.975	0.55224
15.8833	0.85792	15.9833	0.55216
15.8917	0.85861	15.9917	0.5538
15.9	0.85719	16	0.55477
15.9083	0.85981	16.0083	0.55274
15.9167	0.86005	16.0167	0.55407
15.925	0.85962	16.025	0.55338
15.9333	0.8561	16.0333	0.55104
15.9417	0.85814	16.0417	0.55252
15.95	0.8568	16.05	0.55396
15.9583	0.85722	16.0583	0.55334
15.9667	0.85752	16.0667	0.55377
15.975	0.85973	16.075	0.55536
15.9833	0.85707	16.0833	0.55466
15.9917	0.85681	16.0917	0.55528
16	0.85466	16.1	0.55483
16.0083	0.85464	16.1083	0.55599
16.0167	0.85069	16.1167	0.55513
16.025	0.85106	16.125	0.55524
16.0333	0.8503	16.1333	0.55465
16.0417	0.85464	16.1417	0.55498
16.05	0.85535	16.15	0.55413
16.0583	0.85825	16.1583	0.554
16.0667	0.8602	16.1667	0.55349
16.075	0.86086	16.175	0.55423
16.0833	0.85859	16.1833	0.5549
16.0917	0.85726	16.1917	0.55443
16.1	0.85768	16.2	0.55456
16.1083	0.85594	16.2083	0.55531
16.1167	0.85684	16.2167	0.55562
16.125	0.85398	16.225	0.55553
16.1333	0.85391	16.2333	0.55588
16.1417	0.85338	16.2417	0.55742
16.15	0.85332	16.25	0.5561
16.1583	0.85158	16.2583	0.55588
16.1667	0.85207	16.2667	0.55515
16.175	0.85205	16.275	0.55374
16.1833	0.853	16.2833	0.55156
16.1917	0.85412	16.2917	0.55141
16.2	0.85384	16.3	0.55151
16.2083	0.85417	16.3083	0.55145
16.2167	0.85598	16.3167	0.55327
16.225	0.8557	16.325	0.55413
16.2333	0.85466	16.3333	0.55373
16.2417	0.85488	16.3417	0.5538
16.25	0.85615	16.35	0.55519
16.2583	0.85479	16.3583	0.55486
16.2667	0.85432	16.3667	0.55426
16.275	0.85592	16.375	0.55451
16.2833	0.85566	16.3833	0.55452
16.2917	0.85482	16.3917	0.55364
16.3	0.85447	16.4	0.55301
16.3083	0.8568	16.4083	0.55319
16.3167	0.85717	16.4167	0.55325
16.325	0.85885	16.425	0.55254
16.3333	0.86075	16.4333	0.55192
16.3417	0.86109	16.4417	0.55261
16.35	0.85667	16.45	0.55202
16.3583	0.85668	16.4583	0.55163
16.3667	0.85686	16.4667	0.55261
16.375	0.85609	16.475	0.55289
16.3833	0.85615	16.4833	0.55339
16.3917	0.85766	16.4917	0.55555
16.4	0.85649	16.5	0.55797
16.4083	0.85818	16.5083	0.55646
16.4167	0.85849	16.5167	0.55733
16.425	0.86129	16.525	0.55714
16.4333	0.86029	16.5333	0.55588
16.4417	0.85836	16.5417	0.55363
16.45	0.85659	16.55	0.55342
16.4583	0.85479	16.5583	0.55354
16.4667	0.85274	16.5667	0.55255
16.475	0.8556	16.575	0.55317
16.4833	0.85768	16.5833	0.55357
16.4917	0.85682	16.5917	0.55633
16.5	0.85863	16.6	0.55517
16.5083	0.85671	16.6083	0.55542
16.5167	0.85712	16.6167	0.55483
16.525	0.85772	16.625	0.55465
16.5333	0.85931	16.6333	0.55226
16.5417	0.85811	16.6417	0.55208
16.55	0.85904	16.65	0.55175
16.5583	0.86102	16.6583	0.552
16.5667	0.86104	16.6667	0.55173
16.575	0.85982	16.675	0.55218
16.5833	0.86172	16.6833	0.55052
16.5917	0.86417	16.6917	0.55099
16.6	0.85929	16.7	0.55106
16.6083	0.85986	16.7083	0.55082
16.6167	0.86128	16.7167	0.55169
16.625	0.85854	16.725	0.55323
16.6333	0.8564	16.7333	0.5517
16.6417	0.85661	16.7417	0.55104
[truncated: 5,236 more rows]

## Sheet: Figure4d
control (5uM substrate)		bGal and 0.62 uM subst.		bGal and 1.25 uM subst.		bGal and 2.5 uM subst.
time /min	rel Int	time /min	rel Int	time /min	rel Int	time /min	rel Int
-9.70834	1	-1.36666	1	-2.725	1	-1	1
-9.7	1.00885	-1.35833	0.99634	-2.71667	1.00478	-0.99167	0.99521
-9.69167	1.00707	-1.35	0.99646	-2.70834	1.00349	-0.98333	0.99645
-9.68334	1.00982	-1.34166	0.99699	-2.7	1.00188	-0.975	0.99703
-9.675	1.00753	-1.33333	0.99789	-2.69167	0.99798	-0.96667	0.99814
-9.66667	1.00363	-1.325	0.99877	-2.68334	0.99654	-0.95833	1.00167
-9.65834	1.00538	-1.31666	1.0007	-2.675	0.99421	-0.95	1.0018
-9.65	1.00659	-1.30833	1.00122	-2.66667	0.99086	-0.94167	1.00031
-9.64167	1.00749	-1.3	0.99972	-2.65834	0.99134	-0.93333	0.99918
-9.63334	1.00751	-1.29166	1.00213	-2.65	0.99116	-0.925	0.99839
-9.625	1.00727	-1.28333	1.00026	-2.64167	0.99011	-0.91667	0.99678
-9.61667	1.00727	-1.275	0.99802	-2.63334	0.98877	-0.90833	0.99619
-9.60834	1.00583	-1.26666	0.99815	-2.625	0.99177	-0.9	0.9978
-9.6	1.00365	-1.25833	1.00075	-2.61667	0.9913	-0.89167	0.99825
-9.59167	1.00756	-1.25	0.9973	-2.60834	0.99195	-0.88333	0.99761
-9.58334	1.01151	-1.24166	0.99724	-2.6	0.99124	-0.875	0.99788
-9.575	1.01002	-1.23333	0.9988	-2.59167	0.99214	-0.86667	0.99876
-9.56667	1.01085	-1.225	0.99871	-2.58334	0.99254	-0.85833	0.99791
-9.55834	1.01113	-1.21666	0.9995	-2.575	0.99197	-0.85	0.99746
-9.55	1.00981	-1.20833	1.00167	-2.56667	0.99308	-0.84167	0.99955
-9.54167	1.00595	-1.2	1.00186	-2.55834	0.99621	-0.83333	0.99871
-9.53334	1.00594	-1.19166	1.00098	-2.55	0.99771	-0.825	1.0019
-9.525	1.00335	-1.18333	1.00186	-2.54167	0.99443	-0.81667	1.00194
-9.51667	1.00149	-1.175	0.99868	-2.53334	0.99923	-0.80833	1.00069
-9.50834	0.9995	-1.16666	0.99885	-2.525	0.99913	-0.8	1.00026
-9.5	1.0015	-1.15833	1.00127	-2.51667	0.99857	-0.79167	1.00081
-9.49167	1.00091	-1.15	1.00202	-2.50834	0.99779	-0.78333	0.99628
-9.48334	1.00112	-1.14166	1.00184	-2.5	0.99949	-0.775	0.99634
-9.475	1.00237	-1.13333	1.00176	-2.49167	0.99597	-0.76667	0.99751
-9.46667	1.00363	-1.125	1.00214	-2.48334	0.99396	-0.75833	0.99574
-9.45834	1.00309	-1.11666	0.99906	-2.475	0.9927	-0.75	0.99413
-9.45	1.00556	-1.10833	0.99675	-2.46667	0.99414	-0.74167	0.9947
-9.44167	1.00563	-1.1	0.99581	-2.45834	0.99274	-0.73333	0.993
-9.43334	1.00609	-1.09166	0.99595	-2.45	0.9935	-0.725	0.99259
-9.425	1.00655	-1.08333	0.99338	-2.44167	0.99505	-0.71667	0.9951
-9.41667	1.00465	-1.075	0.99413	-2.43334	0.99497	-0.70833	0.9953
-9.40834	1.00242	-1.06666	0.99429	-2.425	0.99492	-0.7	0.99421
-9.4	1.00406	-1.05833	0.99543	-2.41667	0.99564	-0.69167	0.99613
-9.39167	1.00414	-1.05	0.99761	-2.40834	0.99416	-0.68333	0.99405
-9.38334	1.00265	-1.04166	1.00038	-2.4	0.9953	-0.675	0.99024
-9.375	1.00591	-1.03333	1.00066	-2.39167	0.99501	-0.66667	0.99278
-9.36667	1.0067	-1.025	1.00137	-2.38334	0.99543	-0.65833	0.99365
-9.35834	1.0056	-1.01666	1.00087	-2.375	0.9957	-0.65	0.99061
-9.35	1.00637	-1.00833	0.99971	-2.36667	0.99734	-0.64167	0.99238
-9.34167	1.0082	-1	0.99866	-2.35834	0.99429	-0.63333	0.99264
-9.33334	1.00729	-0.99166	0.99952	-2.35	0.99545	-0.625	0.99074
-9.325	1.00711	-0.98333	1.00054	-2.34167	0.99444	-0.61667	0.98975
-9.31667	1.00803	-0.975	0.99759	-2.33334	0.99396	-0.60833	0.99053
-9.30834	1.00792	-0.96666	0.99605	-2.325	0.99292	-0.6	0.99077
-9.3	1.00477	-0.95833	0.99696	-2.31667	0.99256	-0.59167	0.99203
-9.29167	1.004	-0.95	0.99709	-2.30834	0.99054	-0.58333	0.99024
--	--	-0.94166	0.99711	-2.3	0.98853	-0.575	0.991
--	--	-0.93333	0.99924	-2.29167	0.98928	-0.56667	0.99152
--	--	-0.925	1.00151	-2.28334	0.98799	-0.55833	0.98954
--	--	-0.91666	1.00335	-2.275	0.98824	-0.55	0.98954
--	--	-0.90833	1.00222	-2.26667	0.98791	-0.54167	0.98748
--	--	-0.9	1.00296	-2.25834	0.98907	-0.53333	0.9877
--	--	-0.89166	1.0032	-2.25	0.98954	-0.525	0.98808
--	--	-0.88333	1.00285	-2.24167	0.98962	-0.51667	0.98832
--	--	-0.875	1.00048	-2.23334	0.99137	-0.50833	0.98649
--	--	-0.86666	1.0006	-2.225	0.9921	-0.5	0.98941
--	--	-0.85833	0.99947	-2.21667	0.99171	-0.49167	0.98923
--	--	-0.85	1.00078	-2.20834	0.98907	-0.48333	0.98892
--	--	-0.84166	1.00007	-2.2	0.98885	-0.475	0.99052
--	--	-0.83333	0.99797	-2.19167	0.98737	-0.46667	0.99241
--	--	-0.825	0.99985	-2.18334	0.98904	-0.45833	0.99166
--	--	-0.81666	1.00071	-2.175	0.99017	-0.45	0.99382
--	--	-0.80833	0.99952	-2.16667	0.99114	-0.44167	0.99353
--	--	-0.8	0.99985	-2.15834	0.99132	-0.43333	0.99186
--	--	-0.79166	1.001	-2.15	0.99255	-0.425	0.99159
0	1.00112	-0.78333	0.99937	-2.14167	0.99209	-0.41667	0.99234
0.00833	0.99717	-0.775	0.99879	-2.13334	0.98922	-0.40833	0.99024
0.01666	0.99488	-0.76666	0.99756	-2.125	0.98931	-0.4	0.99064
0.025	0.99484	-0.75833	0.99605	-2.11667	0.99059	-0.39167	0.99268
0.03333	0.99102	-0.75	0.99593	-2.10834	0.98955	-0.38333	0.99088
0.04166	0.99268	-0.74166	0.99525	-2.1	0.98941	-0.375	0.99021
0.05	0.99173	-0.73333	0.99591	-2.09167	0.99039	-0.36667	0.98838
0.05833	0.99202	-0.725	0.99545	-2.08334	0.99237	-0.35833	0.98781
0.06666	0.99246	-0.71666	0.99535	-2.075	0.99195	-0.35	0.98692
0.075	0.99533	-0.70833	0.99752	-2.06667	0.99076	-0.34167	0.98925
0.08333	0.99356	-0.7	0.99883	-2.05834	0.99163	-0.33333	0.98997
0.09166	0.99751	-0.69166	0.99691	-2.05	0.99227	-0.325	0.99262
0.1	0.99733	-0.68333	0.99854	-2.04167	0.9907	-0.31667	0.99341
0.10833	0.99834	-0.675	1.00043	-2.03334	0.99073	-0.30833	0.99218
0.11666	0.99701	-0.66666	0.99833	-2.025	0.99131	-0.3	0.99467
0.125	0.99986	-0.65833	0.99873	-2.01667	0.98906	-0.29167	0.99389
0.13333	0.99675	-0.65	0.99965	-2.00834	0.98998	-0.28333	0.99101
0.14166	0.99457	-0.64166	0.99949	-2	0.99044	-0.275	0.98986
0.15	0.99552	-0.63333	0.99802	-1.99167	0.98969	-0.26667	0.99168
0.15833	0.99328	-0.625	0.99729	-1.98334	0.98959	-0.25833	0.98952
0.16666	0.99201	-0.61666	0.99559	-1.975	0.98704	-0.25	0.99119
0.175	0.99515	-0.60833	0.99502	-1.96667	0.98712	-0.24167	0.98601
0.18333	0.99621	-0.6	0.99484	-1.95834	0.98775	-0.23333	0.97954
0.19166	0.99631	-0.59166	0.99465	-1.95	0.98768	--	--
0.2	1.00107	-0.58333	0.9951	-1.94167	0.98887	--	--
0.20833	0.99996	-0.575	0.99562	-1.93334	0.99115	--	--
0.21666	1.00046	-0.56666	0.99579	-1.925	0.98989	--	--
0.225	1.00195	-0.55833	0.99554	-1.91667	0.98944	--	--
0.23333	1.00165	-0.55	0.99523	-1.90834	0.99099	--	--
0.24166	0.99741	-0.54166	0.99571	-1.9	0.99075	--	--
0.25	0.99683	-0.53333	0.99539	-1.89167	0.99245	--	--
0.25833	0.99347	-0.525	0.99366	-1.88334	0.99315	--	--
0.26666	0.99207	-0.51666	0.99399	-1.875	0.99206	--	--
0.275	0.99358	-0.50833	0.99357	-1.86667	0.99	--	--
0.28333	0.99339	-0.5	0.99458	-1.85834	0.9907	--	--
0.29166	0.99526	-0.49166	0.9955	-1.85	0.99123	--	--
0.3	0.99675	-0.48333	0.99765	-1.84167	0.99279	--	--
0.30833	0.99689	-0.475	0.99672	-1.83334	0.99281	--	--
0.31666	0.9927	-0.46666	0.99699	-1.825	0.99311	--	--
0.325	0.99472	-0.45833	0.99671	-1.81667	0.992	--	--
0.33333	0.99354	-0.45	0.9953	-1.80834	0.99044	--	--
0.34166	0.99332	-0.44166	0.99565	-1.8	0.98848	--	--
0.35	0.99385	-0.43333	0.99527	-1.79167	0.98779	--	--
0.35833	0.99591	-0.425	0.99432	-1.78334	0.98972	--	--
0.36666	0.99311	-0.41666	0.99192	-1.775	0.98893	--	--
0.375	0.99389	-0.40833	0.99168	-1.76667	0.98905	--	--
0.38333	0.99214	-0.4	0.99008	-1.75834	0.98927	--	--
0.39166	0.99243	-0.39166	0.99057	-1.75	0.9884	--	--
0.4	0.99061	-0.38333	0.99164	-1.74167	0.98651	--	--
0.40833	0.99256	-0.375	0.99155	-1.73334	0.98582	--	--
0.41666	0.99355	-0.36666	0.99192	-1.725	0.98483	0	0.96912
0.425	0.99688	-0.35833	0.9928	-1.71667	0.98366	0.00833	0.95939
0.43333	0.99908	-0.35	0.99262	-1.70834	0.98359	0.01667	0.95036
0.44166	1.00036	-0.34166	0.9925	-1.7	0.98277	0.025	0.95144
0.45	0.99922	-0.33333	0.9942	-1.69167	0.98363	0.03333	0.94714
0.45833	0.99987	-0.325	0.99442	-1.68334	0.98554	0.04167	0.94598
0.46666	0.998	-0.31666	0.99291	-1.675	0.98657	0.05	0.94545
0.475	0.99543	-0.30833	0.99465	-1.66667	0.98688	0.05833	0.94304
0.48333	0.99462	-0.3	0.99623	-1.65834	0.98624	0.06667	0.93774
0.49166	0.99857	-0.29166	0.99607	-1.65	0.98411	0.075	0.93895
0.5	0.99553	-0.28333	0.99633	-1.64167	0.98198	0.08333	0.93904
0.50833	0.99723	-0.275	0.99736	-1.63334	0.98281	0.09167	0.93758
0.51666	0.99528	-0.26666	0.99752	-1.625	0.98134	0.1	0.93838
0.525	0.99918	-0.25833	0.99478	-1.61667	0.98172	0.10833	0.93802
0.53333	0.99748	-0.25	0.99474	-1.60834	0.98381	0.11667	0.93639
0.54166	0.99992	-0.24166	0.99555	-1.6	0.98531	0.125	0.93468
0.55	1.00136	-0.23333	0.99731	-1.59167	0.98454	0.13333	0.93189
0.55833	1.0025	-0.225	0.99552	-1.58334	0.98531	0.14167	0.92805
0.56666	1.00166	-0.21666	0.99745	-1.575	0.98498	0.15	0.92782
0.575	0.99901	-0.20833	0.99837	-1.56667	0.98344	0.15833	0.92788
0.58333	0.99476	-0.2	0.99654	-1.55834	0.98071	0.16667	0.92772
0.59166	0.99319	-0.19166	0.99512	-1.55	0.97917	0.175	0.92783
0.6	0.99532	-0.18333	0.99529	-1.54167	0.98056	0.18333	0.92832
0.60833	0.99462	-0.175	0.99567	-1.53334	0.98048	0.19167	0.92565
0.61666	0.99722	-0.16666	0.99131	-1.525	0.98169	0.2	0.92147
0.625	1.00139	-0.15833	0.98771	-1.51667	0.98172	0.20833	0.91861
0.63333	0.99988	--	--	-1.50834	0.98203	0.21667	0.9168
0.64166	0.99553	--	--	-1.5	0.98264	0.225	0.91664
0.65	0.99455	--	--	-1.49167	0.98422	0.23333	0.91766
0.65833	0.99098	--	--	-1.48334	0.98416	0.24167	0.91845
0.66666	0.98959	--	--	-1.475	0.98614	0.25	0.92027
0.675	0.98891	--	--	-1.46667	0.98411	0.25833	0.91959
0.68333	0.99168	--	--	-1.45834	0.98432	0.26667	0.91681
0.69166	0.99477	--	--	-1.45	0.98552	0.275	0.91369
0.7	0.99647	--	--	-1.44167	0.98747	0.28333	0.91367
0.70833	0.99423	--	--	-1.43334	0.98651	0.29167	0.91029
0.71666	0.99636	--	--	-1.425	0.99014	0.3	0.90924
0.725	0.9975	--	--	-1.41667	0.98958	0.30833	0.90971
0.73333	0.99504	--	--	-1.40834	0.9876	0.31667	0.90774
0.74166	0.99626	--	--	-1.4	0.9855	0.325	0.90457
0.75	0.99834	--	--	-1.39167	0.98643	0.33333	0.90292
0.75833	0.99469	--	--	-1.38334	0.98384	0.34167	0.90206
0.76666	0.99457	--	--	-1.375	0.98237	0.35	0.89817
0.775	0.9925	--	--	-1.36667	0.98314	0.35833	0.89855
0.78333	0.99257	0	0.98627	-1.35834	0.98432	0.36667	0.89769
0.79166	0.99557	0.00834	0.98495	-1.35	0.98497	0.375	0.89685
0.8	0.99927	0.01667	0.97959	-1.34167	0.98557	0.38333	0.89648
0.80833	0.99842	0.025	0.98054	-1.33334	0.98813	0.39167	0.89755
0.81666	0.99889	0.03334	0.98172	-1.325	0.98742	0.4	0.89631
0.825	0.99812	0.04167	0.97893	-1.31667	0.98838	0.40833	0.89602
0.83333	0.99686	0.05	0.97626	-1.30834	0.98796	0.41667	0.89469
0.84166	0.99442	0.05834	0.97862	-1.3	0.98844	0.425	0.89254
0.85	0.99145	0.06667	0.97865	-1.29167	0.98586	0.43333	0.89147
0.85833	0.98958	0.075	0.98017	-1.28334	0.98562	0.44167	0.89146
0.86666	0.98943	0.08334	0.98133	-1.275	0.98295	0.45	0.88895
0.875	0.98866	0.09167	0.98327	-1.26667	0.98052	0.45833	0.88885
0.88333	0.98834	0.1	0.98138	-1.25834	0.97915	0.46667	0.88725
0.89166	0.99091	0.10834	0.97865	-1.25	0.97991	0.475	0.8862
0.9	0.9914	0.11667	0.97459	-1.24167	0.97949	0.48333	0.88156
0.90833	0.98888	0.125	0.97451	-1.23334	0.97964	0.49167	0.883
0.91666	0.98987	0.13334	0.97321	-1.225	0.98101	0.5	0.88344
0.925	0.99189	0.14167	0.9752	-1.21667	0.98378	0.50833	0.88333
0.93333	0.99086	0.15	0.97508	-1.20834	0.98414	0.51667	0.88281
0.94166	0.99163	0.15834	0.97752	-1.2	0.98424	0.525	0.8837
0.95	0.99664	0.16667	0.97731	-1.19167	0.9845	0.53333	0.8832
0.95833	0.99511	0.175	0.97724	-1.18334	0.98382	0.54167	0.88029
0.96666	0.99325	0.18334	0.97504	-1.175	0.98156	0.55	0.87747
0.975	0.99255	0.19167	0.97676	-1.16667	0.98069	0.55833	0.87623
0.98333	0.9939	0.2	0.97605	-1.15834	0.97857	0.56667	0.87604
0.99166	0.98935	0.20834	0.97659	-1.15	0.98044	0.575	0.87245
1	0.9903	0.21667	0.97578	-1.14167	0.98077	0.58333	0.87284
1.00833	0.98807	0.225	0.97582	-1.13334	0.97949	0.59167	0.8711
1.01666	0.99017	0.23334	0.97709	-1.125	0.97999	0.6	0.86737
1.025	0.99026	0.24167	0.97536	-1.11667	0.98284	0.60833	0.86928
1.03333	0.99266	0.25	0.97327	-1.10834	0.97894	0.61667	0.86995
1.04166	0.99163	0.25834	0.97297	-1.1	0.97737	0.625	0.87071
1.05	0.99665	0.26667	0.97227	-1.09167	0.9779	0.63333	0.87317
1.05833	0.99601	0.275	0.96842	-1.08334	0.97968	0.64167	0.87362
1.06666	0.99306	0.28334	0.96897	-1.075	0.97894	0.65	0.86963
1.075	0.99641	0.29167	0.96736	-1.06667	0.97975	0.65833	0.86847
1.08333	0.99593	0.3	0.96969	-1.05834	0.98206	0.66667	0.86584
1.09166	0.99494	0.30834	0.96933	-1.05	0.98208	0.675	0.86407
1.1	0.99599	0.31667	0.97052	-1.04167	0.97891	0.68333	0.86556
1.10833	1.0007	0.325	0.9708	-1.03334	0.97835	0.69167	0.86812
1.11666	0.99519	0.33334	0.97196	-1.025	0.97987	0.7	0.86728
1.125	0.99699	0.34167	0.96984	-1.01667	0.98267	0.70833	0.8664
1.13333	0.99745	0.35	0.97175	-1.00834	0.98583	0.71667	0.86564
1.14166	0.99401	0.35834	0.97262	-1	0.98657	0.725	0.86359
1.15	0.99114	0.36667	0.97202	-0.99167	0.98662	0.73333	0.85974
1.15833	0.99425	0.375	0.97227	-0.98334	0.98661	0.74167	0.85908
1.16666	0.99119	0.38334	0.96987	-0.975	0.98239	0.75	0.86029
1.175	0.99115	0.39167	0.96738	-0.96667	0.97935	0.75833	0.86088
1.18333	0.99506	0.4	0.96743	-0.95834	0.97943	0.76667	0.86017
1.19166	0.99344	0.40834	0.96789	-0.95	0.98256	0.775	0.85989
1.2	0.99306	0.41667	0.96931	-0.94167	0.98094	0.78333	0.86004
1.20833	0.99436	0.425	0.96997	-0.93334	0.97998	0.79167	0.85716
1.21666	0.9929	0.43334	0.97198	-0.925	0.98116	0.8	0.85553
1.225	0.99416	0.44167	0.97078	-0.91667	0.98086	0.80833	0.85628
1.23333	0.99644	0.45	0.97073	-0.90834	0.97712	0.81667	0.85508
1.24166	0.99921	0.45834	0.9689	-0.9	0.97784	0.825	0.85491
1.25	0.9998	0.46667	0.97165	-0.89167	0.98079	0.83333	0.8548
1.25833	0.99745	0.475	0.96932	-0.88334	0.98099	0.84167	0.85398
1.26666	0.99686	0.48334	0.9698	-0.875	0.98166	0.85	0.8522
1.275	0.99548	0.49167	0.97032	-0.86667	0.98226	0.85833	0.85222
1.28333	0.99213	0.5	0.96948	-0.85834	0.98435	0.86667	0.85177
1.29166	0.99211	0.50834	0.96648	-0.85	0.98202	0.875	0.8519
1.3	0.99725	0.51667	0.96784	-0.84167	0.98355	0.88333	0.85091
1.30833	0.99461	0.525	0.96559	-0.83334	0.9825	0.89167	0.85199
1.31666	0.99586	0.53334	0.96682	-0.825	0.98459	0.9	0.85127
1.325	0.99578	0.54167	0.96843	-0.81667	0.98329	0.90833	0.85013
1.33333	0.99492	0.55	0.96961	-0.80834	0.98501	0.91667	0.85033
1.34166	0.99385	0.55834	0.97016	-0.8	0.98309	0.925	0.84936
1.35	0.99507	0.56667	0.97343	-0.79167	0.9832	0.93333	0.84627
1.35833	0.99564	0.575	0.97047	-0.78334	0.98159	0.94167	0.84748
1.36666	0.99709	0.58334	0.96592	-0.775	0.98024	0.95	0.84695
1.375	0.9967	0.59167	0.96589	-0.76667	0.97881	0.95833	0.84302
1.38333	0.99274	0.6	0.96555	-0.75834	0.97998	0.96667	0.8429
1.39166	0.9924	0.60834	0.96404	-0.75	0.98127	0.975	0.84249
1.4	0.9905	0.61667	0.96538	-0.74167	0.98137	0.98333	0.84143
1.40833	0.98872	0.625	0.96892	-0.73334	0.98195	0.99167	0.84032
1.41666	0.98826	0.63334	0.96879	-0.725	0.98123	1	0.8438
1.425	0.99028	0.64167	0.96754	-0.71667	0.97966	1.00833	0.84346
1.43333	0.9899	0.65	0.96779	-0.70834	0.97886	1.01667	0.84208
1.44166	0.98913	0.65834	0.96527	-0.7	0.97874	1.025	0.84214
1.45	0.9878	0.66667	0.96526	-0.69167	0.97943	1.03333	0.84287
1.45833	0.98568	0.675	0.96688	-0.68334	0.98257	1.04167	0.83955
1.46666	0.98767	0.68334	0.96595	-0.675	0.98417	1.05	0.84011
1.475	0.98663	0.69167	0.96648	-0.66667	0.98544	1.05833	0.83983
1.48333	0.98882	0.7	0.96865	-0.65834	0.98814	1.06667	0.83921
1.49166	0.99311	0.70834	0.96734	-0.65	0.98752	1.075	0.83804
1.5	0.99764	0.71667	0.96526	-0.64167	0.98529	1.08333	0.83765
1.50833	0.99614	0.725	0.96494	-0.63334	0.98274	1.09167	0.83785
1.51666	0.99452	0.73334	0.96604	-0.625	0.98153	1.1	0.83763
1.525	0.99433	0.74167	0.96375	-0.61667	0.97794	1.10833	0.83618
1.53333	0.99038	0.75	0.96484	-0.60834	0.97743	1.11667	0.83547
1.54166	0.98656	0.75834	0.9634	-0.6	0.97713	1.125	0.83715
1.55	0.98523	0.76667	0.9642	-0.59167	0.97808	1.13333	0.83592
1.55833	0.9887	0.775	0.96327	-0.58334	0.97937	1.14167	0.83632
1.56666	0.98927	0.78334	0.96522	-0.575	0.97973	1.15	0.83534
1.575	0.99133	0.79167	0.96445	-0.56667	0.97944	1.15833	0.83643
1.58333	0.99283	0.8	0.96647	-0.55834	0.97977	1.16667	0.83381
1.59166	0.99338	0.80834	0.96666	-0.55	0.98135	1.175	0.83239
1.6	0.99052	0.81667	0.9652	-0.54167	0.98105	1.18333	0.83342
1.60833	0.99217	0.825	0.96356	-0.53334	0.98146	1.19167	0.83274
1.61666	0.99103	0.83334	0.96308	-0.525	0.98303	1.2	0.82999
1.625	0.99333	0.84167	0.96346	-0.51667	0.98026	1.20833	0.83242
1.63333	0.99481	0.85	0.96308	-0.50834	0.98028	1.21667	0.834
1.64166	0.99629	0.85834	0.96272	-0.5	0.9781	1.225	0.83284
1.65	0.99338	0.86667	0.96529	-0.49167	0.97736	1.23333	0.83322
1.65833	0.99574	0.875	0.96519	-0.48334	0.9781	1.24167	0.83387
1.66666	0.99506	0.88334	0.9638	-0.475	0.98107	1.25	0.83145
1.675	0.99562	0.89167	0.96454	-0.46667	0.97916	1.25833	0.82978
1.68333	0.99568	0.9	0.96318	-0.45834	0.97869	1.26667	0.82917
1.69166	0.99781	0.90834	0.96088	-0.45	0.97624	1.275	0.82868
1.7	0.99511	0.91667	0.96216	-0.44167	0.976	1.28333	0.8285
1.70833	0.99577	0.925	0.96138	-0.43334	0.97758	1.29167	0.82851
1.71666	0.99413	0.93334	0.95915	-0.425	0.97813	1.3	0.82805
1.725	0.99323	0.94167	0.95938	-0.41667	0.97999	1.30833	0.82867
1.73333	0.99292	0.95	0.95798	-0.40834	0.98346	1.31667	0.82864
1.74166	0.99396	0.95834	0.95513	-0.4	0.98159	1.325	0.82861
1.75	0.99391	0.96667	0.95588	-0.39167	0.98125	1.33333	0.82572
1.75833	0.99392	0.975	0.95706	-0.38334	0.98439	1.34167	0.8254
1.76666	0.99659	0.98334	0.95884	-0.375	0.98751	1.35	0.82444
1.775	0.99837	0.99167	0.96344	-0.36667	0.98856	1.35833	0.82253
1.78333	1.00028	1	0.9661	-0.35834	0.98836	1.36667	0.82153
1.79166	0.99827	1.00834	0.96533	-0.35	0.98598	1.375	0.82301
1.8	1.00017	1.01667	0.96568	-0.34167	0.98277	1.38333	0.82357
1.80833	0.99888	1.025	0.96602	-0.33334	0.97837	1.39167	0.82453
1.81666	0.99457	1.03334	0.96431	-0.325	0.97444	1.4	0.82553
1.825	0.99237	1.04167	0.96332	-0.31667	0.97662	1.40833	0.82506
1.83333	0.99444	1.05	0.9653	-0.30834	0.97703	1.41667	0.82586
1.84166	0.9931	1.05834	0.967	-0.3	0.9776	1.425	0.82576
1.85	0.9949	1.06667	0.96589	-0.29167	0.97828	1.43333	0.82315
1.85833	0.99582	1.075	0.96334	-0.28334	0.98006	1.44167	0.8224
1.86666	0.9939	1.08334	0.96321	-0.275	0.98037	1.45	0.82326
1.875	0.99245	1.09167	0.96063	-0.26667	0.98146	1.45833	0.82268
1.88333	0.99325	1.1	0.95941	-0.25834	0.98094	1.46667	0.82219
1.89166	0.9892	1.10834	0.95849	-0.25	0.9805	1.475	0.82311
1.9	0.98948	1.11667	0.95924	-0.24167	0.98104	1.48333	0.82283
1.90833	0.99277	1.125	0.96067	-0.23334	0.98029	1.49167	0.82211
1.91666	0.99221	1.13334	0.96036	-0.225	0.9801	1.5	0.82191
1.925	0.99345	1.14167	0.9578	-0.21667	0.97967	1.50833	0.8199
1.93333	0.99455	1.15	0.95935	-0.20834	0.98014	1.51667	0.81974
1.94166	0.99382	1.15834	0.96111	-0.2	0.98124	1.525	0.8229
1.95	0.9935	1.16667	0.95867	-0.19167	0.97914	1.53333	0.82267
1.95833	0.99405	1.175	0.96078	-0.18334	0.97713	1.54167	0.82191
1.96666	0.99234	1.18334	0.96136	-0.175	0.97932	1.55	0.82286
1.975	0.99231	1.19167	0.95945	-0.16667	0.97822	1.55833	0.81955
1.98333	0.99447	1.2	0.95917	-0.15834	0.97815	1.56667	0.81722
1.99166	0.99184	1.20834	0.96042	-0.15	0.9771	1.575	0.81602
2	0.99227	1.21667	0.95939	-0.14167	0.97453	1.58333	0.81515
2.00833	0.99168	1.225	0.96266	--	--	1.59167	0.81563
2.01666	0.99122	1.23334	0.96473	--	--	1.6	0.81812
2.025	0.99207	1.24167	0.96456	--	--	1.60833	0.8154
2.03333	0.99441	1.25	0.96419	--	--	1.61667	0.81475
2.04166	0.99501	1.25834	0.96476	--	--	1.625	0.81826
2.05	0.99629	1.26667	0.9655	--	--	1.63333	0.81626
2.05833	0.99804	1.275	0.96451	--	--	1.64167	0.81565
2.06666	0.995	1.28334	0.96433	--	--	1.65	0.81509
2.075	0.99424	1.29167	0.96373	--	--	1.65833	0.81537
2.08333	0.99136	1.3	0.96541	--	--	1.66667	0.81139
2.09166	0.9913	1.30834	0.962	--	--	1.675	0.81352
2.1	0.98998	1.31667	0.96161	--	--	1.68333	0.81334
2.10833	0.99171	1.325	0.96167	--	--	1.69167	0.81388
2.11666	0.99059	1.33334	0.96106	--	--	1.7	0.81339
2.125	0.99377	1.34167	0.96002	--	--	1.70833	0.81437
2.13333	0.99318	1.35	0.96221	--	--	1.71667	0.81243
2.14166	0.99312	1.35834	0.96172	-3.778e-06	0.97016	1.725	0.81268
2.15	0.99252	1.36667	0.95788	0.00833	0.96816	1.73333	0.81441
2.15833	0.99373	1.375	0.95877	0.01666	0.9645	1.74167	0.81453
2.16666	0.99609	1.38334	0.95726	0.025	0.96342	1.75	0.81402
2.175	0.99474	1.39167	0.95499	0.03333	0.96417	1.75833	0.81465
2.18333	0.99639	1.4	0.95568	0.04166	0.96479	1.76667	0.81392
2.19166	0.99434	1.40834	0.96015	0.05	0.96233	1.775	0.81242
2.2	0.99285	1.41667	0.95943	0.05833	0.96142	1.78333	0.81266
2.20833	0.99311	1.425	0.95893	0.06666	0.96096	1.79167	0.81139
2.21666	0.99357	1.43334	0.95788	0.075	0.96201	1.8	0.81004
2.225	0.98958	1.44167	0.95672	0.08333	0.9587	1.80833	0.80832
2.23333	0.99149	1.45	0.95515	0.09166	0.9591	1.81667	0.80798
2.24166	0.99272	1.45834	0.96013	0.1	0.96166	1.825	0.80792
2.25	0.99173	1.46667	0.96085	0.10833	0.96088	1.83333	0.8078
2.25833	0.99225	1.475	0.96147	0.11666	0.95865	1.84167	0.80894
2.26666	0.9945	1.48334	0.96177	0.125	0.95788	1.85	0.80978
2.275	0.99232	1.49167	0.95947	0.13333	0.95864	1.85833	0.80683
2.28333	0.99219	1.5	0.95715	0.14166	0.95462	1.86667	0.80649
2.29166	0.9923	1.50834	0.95716	0.15	0.95484	1.875	0.80592
2.3	0.98891	1.51667	0.95604	0.15833	0.95498	1.88333	0.8047
2.30833	0.98979	1.525	0.95696	0.16666	0.95508	1.89167	0.80488
2.31666	0.99152	1.53334	0.95656	0.175	0.95547	1.9	0.80971
2.325	0.9927	1.54167	0.95349	0.18333	0.95553	1.90833	0.80886
2.33333	0.98925	1.55	0.95231	0.19166	0.9538	1.91667	0.81048
2.34166	0.99276	1.55834	0.95411	0.2	0.9524	1.925	0.81101
2.35	0.99278	1.56667	0.95261	0.20833	0.95342	1.93333	0.81149
2.35833	0.99484	1.575	0.95474	0.21666	0.95449	1.94167	0.8082
2.36666	0.99473	1.58334	0.95573	0.225	0.95335	1.95	0.80886
2.375	0.9942	1.59167	0.95798	0.23333	0.95351	1.95833	0.80795
2.38333	0.99431	1.6	0.95677	0.24166	0.95471	1.96667	0.80829
2.39166	0.99585	1.60834	0.9579	0.25	0.95391	1.975	0.80724
2.4	0.99207	1.61667	0.95538	0.25833	0.95166	1.98333	0.80724
2.40833	0.99061	1.625	0.9547	0.26666	0.94999	1.99167	0.80716
2.41666	0.98967	1.63334	0.95449	0.275	0.9486	2	0.80616
2.425	0.98964	1.64167	0.9555	0.28333	0.94691	2.00833	0.80471
2.43333	0.98869	1.65	0.95451	0.29166	0.94513	2.01667	0.80315
2.44166	0.99155	1.65834	0.95688	0.3	0.94369	2.025	0.80474
2.45	0.99093	1.66667	0.95853	0.30833	0.94672	2.03333	0.80444
2.45833	0.99149	1.675	0.957	0.31666	0.94531	2.04167	0.80397
2.46666	0.99072	1.68334	0.95748	0.325	0.94257	2.05	0.80499
2.475	0.9918	1.69167	0.95706	0.33333	0.94233	2.05833	0.805
2.48333	0.99123	1.7	0.95462	0.34166	0.94279	2.06667	0.80278
2.49166	0.99168	1.70834	0.95378	0.35	0.94083	2.075	0.80385
2.5	0.99165	1.71667	0.95385	0.35833	0.94216	2.08333	0.80569
2.50833	0.99264	1.725	0.95422	0.36666	0.94503	2.09167	0.80498
2.51666	0.99165	1.73334	0.95663	0.375	0.94562	2.1	0.80751
2.525	0.99328	1.74167	0.95983	0.38333	0.94626	2.10833	0.80831
2.53333	0.99123	1.75	0.95995	0.39166	0.94574	2.11667	0.80556
2.54166	0.99493	1.75834	0.96147	0.4	0.9461	2.125	0.80221
2.55	0.99643	1.76667	0.9608	0.40833	0.94381	2.13333	0.80021
2.55833	0.99427	1.775	0.95979	0.41666	0.94112	2.14167	0.79763
2.56666	0.99268	1.78334	0.9589	0.425	0.94072	2.15	0.79791
2.575	0.99671	1.79167	0.9579	0.43333	0.94123	2.15833	0.79949
2.58333	0.99753	1.8	0.95713	0.44166	0.93849	2.16667	0.80102
2.59166	0.99457	1.80834	0.95614	0.45	0.93847	2.175	0.80063
2.6	0.99572	1.81667	0.95331	0.45833	0.94118	2.18333	0.8002
2.60833	0.99493	1.825	0.95365	0.46666	0.94031	2.19167	0.7991
2.61666	0.99464	1.83334	0.95321	0.475	0.93871	2.2	0.79724
2.625	0.99411	1.84167	0.9502	0.48333	0.94172	2.20833	0.79785
2.63333	0.99587	1.85	0.95108	0.49166	0.94181	2.21667	0.79903
2.64166	0.997	1.85834	0.95311	0.5	0.93887	2.225	0.80023
2.65	0.99965	1.86667	0.9516	0.50833	0.93589	2.23333	0.80069
2.65833	1.0008	1.875	0.95171	0.51666	0.93409	2.24167	0.80118
2.66666	0.99492	1.88334	0.95347	0.525	0.93175	2.25	0.80125
2.675	0.99543	1.89167	0.9521	0.53333	0.93031	2.25833	0.80132
2.68333	0.9934	1.9	0.95142	0.54166	0.93117	2.26667	0.80022
2.69166	0.99039	1.90834	0.95275	0.55	0.93204	2.275	0.799
2.7	0.99104	1.91667	0.95364	0.55833	0.9334	2.28333	0.79967
2.70833	0.99743	1.925	0.9547	0.56666	0.93165	2.29167	0.79851
2.71666	0.99585	1.93334	0.95593	0.575	0.93211	2.3	0.7986
2.725	1.00002	1.94167	0.95403	0.58333	0.93322	2.30833	0.79907
2.73333	0.99841	1.95	0.9544	0.59166	0.93404	2.31667	0.80042
2.74166	0.99709	1.95834	0.95415	0.6	0.93395	2.325	0.79952
2.75	0.99498	1.96667	0.95322	0.60833	0.9332	2.33333	0.8002
2.75833	0.99599	1.975	0.95129	0.61666	0.93087	2.34167	0.79998
2.76666	0.99216	1.98334	0.95301	0.625	0.93138	2.35	0.80099
2.775	0.99402	1.99167	0.95261	0.63333	0.93048	2.35833	0.80062
2.78333	0.99222	2	0.95245	0.64166	0.92994	2.36667	0.80068
2.79166	0.99161	2.00834	0.95306	0.65	0.93353	2.375	0.80093
2.8	0.99134	2.01667	0.95614	0.65833	0.93619	2.38333	0.80013
2.80833	0.99291	2.025	0.9563	0.66666	0.93448	2.39167	0.79928
2.81666	0.99253	2.03334	0.95665	0.675	0.93382	2.4	0.79962
2.825	0.99402	2.04167	0.95622	0.68333	0.93355	2.40833	0.79777
2.83333	0.99195	2.05	0.9532	0.69166	0.93304	2.41667	0.79427
2.84166	0.99483	2.05834	0.95182	0.7	0.93449	2.425	0.79325
2.85	0.99432	2.06667	0.95207	0.70833	0.93248	2.43333	0.79151
2.85833	0.99582	2.075	0.95293	0.71666	0.93122	2.44167	0.79107
2.86666	0.9956	2.08334	0.95404	0.725	0.93013	2.45	0.79278
2.875	0.99933	2.09167	0.95567	0.73333	0.92835	2.45833	0.79564
2.88333	0.99617	2.1	0.955	0.74166	0.92436	2.46667	0.79775
2.89166	0.99546	2.10834	0.95451	0.75	0.92367	2.475	0.79935
2.9	0.99344	2.11667	0.95214	0.75833	0.92582	2.48333	0.79873
2.90833	0.99189	2.125	0.95243	0.76666	0.92575	2.49167	0.79916
2.91666	0.99022	2.13334	0.95378	0.775	0.92401	2.5	0.79924
2.925	0.98908	2.14167	0.95475	0.78333	0.92431	2.50833	0.79802
2.93333	0.9895	2.15	0.95434	0.79166	0.92517	2.51667	0.79618
2.94166	0.99071	2.15834	0.95388	0.8	0.92167	2.525	0.79605
2.95	0.99064	2.16667	0.95359	0.80833	0.92171	2.53333	0.79544
2.95833	0.99151	2.175	0.95461	0.81666	0.92368	2.54167	0.79337
2.96666	0.9918	2.18334	0.95209	0.825	0.92482	2.55	0.79161
2.975	0.99346	2.19167	0.95064	0.83333	0.92546	2.55833	0.79196
2.98333	0.99549	2.2	0.95187	0.84166	0.92663	2.56667	0.79314
2.99166	0.99577	2.20834	0.95088	0.85	0.92557	2.575	0.79181
3	0.99426	2.21667	0.94804	0.85833	0.92335	2.58333	0.79151
3.00833	0.99522	2.225	0.95064	0.86666	0.92289	2.59167	0.79223
3.01666	0.9936	2.23334	0.95169	0.875	0.91927	2.6	0.79145
3.025	0.99083	2.24167	0.95119	0.88333	0.92026	2.60833	0.79016
3.03333	0.99046	2.25	0.95001	0.89166	0.92042	2.61667	0.79082
3.04166	0.99245	2.25834	0.9505	0.9	0.92363	2.625	0.79415
3.05	0.99194	2.26667	0.94911	0.90833	0.92121	2.63333	0.79661
3.05833	0.99018	2.275	0.94997	0.91666	0.92224	2.64167	0.79736
3.06666	0.99268	2.28334	0.94955	0.925	0.92049	2.65	0.7974
3.075	0.99175	2.29167	0.95116	0.93333	0.9189	2.65833	0.7978
3.08333	0.98873	2.3	0.95149	0.94166	0.91579	2.66667	0.79486
3.09166	0.98958	2.30834	0.95266	0.95	0.91609	2.675	0.79259
3.1	0.99232	2.31667	0.95127	0.95833	0.91795	2.68333	0.79289
3.10833	0.99158	2.325	0.95097	0.96666	0.91762	2.69167	0.7919
3.11666	0.9953	2.33334	0.94786	0.975	0.91625	2.7	0.79028
3.125	0.99537	2.34167	0.94599	0.98333	0.9149	2.70833	0.79122
3.13333	0.99665	2.35	0.94467	0.99166	0.9133	2.71667	0.79056
3.14166	0.9945	2.35834	0.94646	1	0.9118	2.725	0.7913
3.15	0.99454	2.36667	0.94712	1.00833	0.91094	2.73333	0.79156
3.15833	0.99219	2.375	0.9503	1.01666	0.91324	2.74167	0.79264
3.16666	0.99008	2.38334	0.95109	1.025	0.91333	2.75	0.79188
3.175	0.9883	2.39167	0.9508	1.03333	0.91632	2.75833	0.79106
3.18333	0.99229	2.4	0.94932	1.04166	0.91619	2.76667	0.78913
3.19166	0.99053	2.40834	0.94769	1.05	0.91685	2.775	0.78964
3.2	0.98943	2.41667	0.94677	1.05833	0.91677	2.78333	0.78852
3.20833	0.99546	2.425	0.94732	1.06666	0.91683	2.79167	0.78752
3.21666	0.99424	2.43334	0.94496	1.075	0.91342	2.8	0.78871
3.225	0.9911	2.44167	0.94676	1.08333	0.91409	2.80833	0.79059
3.23333	0.99367	2.45	0.9485	1.09166	0.91127	2.81667	0.7901
3.24166	0.99541	2.45834	0.94758	1.1	0.91203	2.825	0.79043
3.25	0.99655	2.46667	0.94732	1.10833	0.91208	2.83333	0.79107
3.25833	0.99937	2.475	0.9519	1.11666	0.91118	2.84167	0.79139
3.26666	1.00097	2.48334	0.95004	1.125	0.91073	2.85	0.78925
3.275	1.00076	2.49167	0.9489	1.13333	0.91343	2.85833	0.78924
3.28333	1.00151	2.5	0.94927	1.14166	0.91238	2.86667	0.78788
3.29166	0.999	2.50834	0.95223	1.15	0.91184	2.875	0.78799
3.3	0.99597	2.51667	0.95111	1.15833	0.91324	2.88333	0.7877
3.30833	0.99443	2.525	0.95203	1.16666	0.91248	2.89167	0.78859
3.31666	0.98981	2.53334	0.95004	1.175	0.91178	2.9	0.79025
3.325	0.98723	2.54167	0.94923	1.18333	0.91073	2.90833	0.79013
3.33333	0.988	2.55	0.94691	1.19166	0.91147	2.91667	0.79013
3.34166	0.99006	2.55834	0.94821	1.2	0.91119	2.925	0.7901
3.35	0.99156	2.56667	0.94669	1.20833	0.90867	2.93333	0.79027
3.35833	0.99468	2.575	0.94883	1.21666	0.90769	2.94167	0.78868
3.36666	0.99575	2.58334	0.94847	1.225	0.90779	2.95	0.79263
3.375	0.99716	2.59167	0.95138	1.23333	0.90774	2.95833	0.79252
3.38333	0.99706	2.6	0.94967	1.24166	0.91015	2.96667	0.7934
3.39166	0.99732	2.60834	0.95138	1.25	0.91219	2.975	0.79354
3.4	0.99604	2.61667	0.9518	1.25833	0.91258	2.98333	0.79132
3.40833	0.99646	2.625	0.95226	1.26666	0.91299	2.99167	0.78853
3.41666	0.99053	2.63334	0.9493	1.275	0.91306	3	0.78627
3.425	0.98703	2.64167	0.94988	1.28333	0.9114	3.00833	0.78513
3.43333	0.9872	2.65	0.94989	1.29166	0.91029	3.01667	0.78458
3.44166	0.98876	2.65834	0.94892	1.3	0.91039	3.025	0.78642
3.45	0.98719	2.66667	0.9515	1.30833	0.90932	3.03333	0.7869
3.45833	0.99047	2.675	0.95149	1.31666	0.90701	3.04167	0.79007
3.46666	0.99129	2.68334	0.95325	1.325	0.90554	3.05	0.7893
3.475	0.98868	2.69167	0.95169	1.33333	0.90705	3.05833	0.78938
3.48333	0.98824	2.7	0.95238	1.34166	0.90841	3.06667	0.78841
3.49166	0.98937	2.70834	0.94979	1.35	0.90972	3.075	0.78658
3.5	0.98964	2.71667	0.94838	1.35833	0.90923	3.08333	0.78531
3.50833	0.99392	2.725	0.94371	1.36666	0.90995	3.09167	0.78734
3.51666	0.99609	2.73334	0.94522	1.375	0.90894	3.1	0.78699
3.525	0.99571	2.74167	0.94436	1.38333	0.90636	3.10833	0.78758
3.53333	0.99886	2.75	0.943	1.39166	0.90468	3.11667	0.79027
3.54166	0.99791	2.75834	0.94319	1.4	0.9063	3.125	0.78848
3.55	0.9966	2.76667	0.94366	1.40833	0.9081	3.13333	0.78631
3.55833	0.99516	2.775	0.94298	1.41666	0.90759	3.14167	0.78577
3.56666	0.99786	2.78334	0.94201	1.425	0.90583	3.15	0.78754
3.575	0.99438	2.79167	0.9411	1.43333	0.90476	3.15833	0.78575
3.58333	0.99241	2.8	0.94128	1.44166	0.90529	3.16667	0.78812
3.59166	0.9929	2.80834	0.9424	1.45	0.90175	3.175	0.78962
3.6	0.99417	2.81667	0.94169	1.45833	0.90046	3.18333	0.78817
3.60833	0.99106	2.825	0.94177	1.46666	0.90095	3.19167	0.78705
3.61666	0.99194	2.83334	0.9449	1.475	0.90263	3.2	0.78742
3.625	0.99649	2.84167	0.94575	1.48333	0.89952	3.20833	0.78682
3.63333	0.99433	2.85	0.94537	1.49166	0.90331	3.21667	0.78629
3.64166	0.99373	2.85834	0.9457	1.5	0.90391	3.225	0.78824
3.65	0.99702	2.86667	0.94676	1.50833	0.90644	3.23333	0.78568
3.65833	0.99869	2.875	0.94697	1.51666	0.90453	3.24167	0.7863
3.66666	0.99615	2.88334	0.94642	1.525	0.90625	3.25	0.78717
3.675	0.99802	2.89167	0.94573	1.53333	0.90358	3.25833	0.78714
3.68333	0.99718	2.9	0.94535	1.54166	0.90412	3.26667	0.78737
3.69166	0.99629	2.90834	0.94629	1.55	0.90237	3.275	0.78815
3.7	0.99518	2.91667	0.94327	1.55833	0.9035	3.28333	0.78892
3.70833	0.99545	2.925	0.94129	1.56666	0.90233	3.29167	0.78807
3.71666	0.9955	2.93334	0.94133	1.575	0.90142	3.3	0.78804
3.725	0.99723	2.94167	0.94057	1.58333	0.9012	3.30833	0.78852
3.73333	0.99507	2.95	0.93934	1.59166	0.90177	3.31667	0.78894
3.74166	0.99329	2.95834	0.94138	1.6	0.90054	3.325	0.7887
3.75	0.99206	2.96667	0.9436	1.60833	0.89978	3.33333	0.78758
3.75833	0.98986	2.975	0.94168	1.61666	0.90105	3.34167	0.78713
3.76666	0.98972	2.98334	0.94198	1.625	0.8995	3.35	0.78437
3.775	0.99129	2.99167	0.94412	1.63333	0.89664	3.35833	0.78624
3.78333	0.99134	3	0.94345	1.64166	0.89619	3.36667	0.78541
3.79166	0.9917	3.00834	0.94296	1.65	0.8977	3.375	0.7855
3.8	0.99278	3.01667	0.94485	1.65833	0.89824	3.38333	0.78493
3.80833	0.99034	3.025	0.94519	1.66666	0.9001	3.39167	0.78668
3.81666	0.98976	3.03334	0.94188	1.675	0.90303	3.4	0.78388
3.825	0.99068	3.04167	0.94293	1.68333	0.90319	3.40833	0.78282
3.83333	0.98959	3.05	0.94134	1.69166	0.90362	3.41667	0.78271
3.84166	0.99166	3.05834	0.94181	1.7	0.90177	3.425	0.78242
3.85	0.99166	3.06667	0.94104	1.70833	0.90137	3.43333	0.78279
3.85833	0.99132	3.075	0.94361	1.71666	0.90027	3.44167	0.78467
3.86666	0.99108	3.08334	0.94241	1.725	0.89863	3.45	0.78477
3.875	0.99471	3.09167	0.94331	1.73333	0.89642	3.45833	0.78635
3.88333	0.99309	3.1	0.94418	1.74166	0.89636	3.46667	0.78688
3.89166	0.9942	3.10834	0.94515	1.75	0.89521	3.475	0.78744
3.9	0.99593	3.11667	0.9427	1.75833	0.89277	3.48333	0.78573
3.90833	0.99629	3.125	0.94218	1.76666	0.89321	3.49167	0.78604
3.91666	0.99423	3.13334	0.94066	1.775	0.89505	3.5	0.78518
3.925	0.99498	3.14167	0.93892	1.78333	0.89492	3.50833	0.78488
3.93333	0.9958	3.15	0.9372	1.79166	0.89321	3.51667	0.78356
3.94166	0.99328	3.15834	0.93727	1.8	0.89504	3.525	0.78315
3.95	0.99443	3.16667	0.93918	1.80833	0.89513	3.53333	0.78486
3.95833	0.99482	3.175	0.93988	1.81666	0.89286	3.54167	0.78605
3.96666	0.99325	3.18334	0.94078	1.825	0.89082	3.55	0.78685
3.975	0.99226	3.19167	0.94086	1.83333	0.89021	3.55833	0.78784
3.98333	0.99368	3.2	0.9423	1.84166	0.89145	3.56667	0.78932
3.99166	0.99213	3.20834	0.94175	1.85	0.88969	3.575	0.78835
4	0.99204	3.21667	0.94141	1.85833	0.89045	3.58333	0.78653
4.00833	0.99253	3.225	0.94095	1.86666	0.89299	3.59167	0.78696
4.01666	0.99235	3.23334	0.94093	1.875	0.89153	3.6	0.78574
4.025	0.99503	3.24167	0.93908	1.88333	0.89023	3.60833	0.78732
4.03333	0.99457	3.25	0.9384	1.89166	0.89172	3.61667	0.78812
4.04166	0.99549	3.25834	0.93993	1.9	0.89183	3.625	0.78837
4.05	0.99552	3.26667	0.94009	1.90833	0.88967	3.63333	0.78859
4.05833	0.99276	3.275	0.94004	1.91666	0.89199	3.64167	0.78944
4.06666	0.98923	3.28334	0.94038	1.925	0.89176	3.65	0.78848
4.075	0.98941	3.29167	0.94141	1.93333	0.89117	3.65833	0.78673
4.08333	0.9885	3.3	0.94151	1.94166	0.89119	3.66667	0.78717
4.09166	0.98909	3.30834	0.9405	1.95	0.89051	3.675	0.78519
4.1	0.99444	3.31667	0.94177	1.95833	0.8913	3.68333	0.78506
4.10833	0.99502	3.325	0.94208	1.96666	0.88899	3.69167	0.78447
4.11666	0.99389	3.33334	0.94347	1.975	0.88594	3.7	0.78388
4.125	0.99323	3.34167	0.94345	1.98333	0.8864	3.70833	0.7816
4.13333	0.99425	3.35	0.94505	1.99166	0.88633	3.71667	0.78236
4.14166	0.99301	3.35834	0.94485	2	0.88485	3.725	0.77977
4.15	0.99068	3.36667	0.94472	2.00833	0.88566	3.73333	0.78192
4.15833	0.9909	3.375	0.94403	2.01666	0.88951	3.74167	0.7828
4.16666	0.99282	3.38334	0.94478	2.025	0.88422	3.75	0.7843
4.175	0.9939	3.39167	0.94449	2.03333	0.88444	3.75833	0.78375
4.18333	0.99241	3.4	0.94468	2.04166	0.88493	3.76667	0.78693
4.19166	0.99209	3.40834	0.94441	2.05	0.8859	3.775	0.7841
4.2	0.99358	3.41667	0.94269	2.05833	0.88653	3.78333	0.78334
4.20833	0.99496	3.425	0.9387	2.06666	0.88809	3.79167	0.78771
4.21666	0.99421	3.43334	0.93657	2.075	0.8872	3.8	0.78739
4.225	0.99517	3.44167	0.93658	2.08333	0.88747	3.80833	0.78575
4.23333	0.99678	3.45	0.93885	2.09166	0.88664	3.81667	0.78601
4.24166	0.99586	3.45834	0.93812	2.1	0.88411	3.825	0.78643
4.25	0.99361	3.46667	0.94226	2.10833	0.8863	3.83333	0.78144
4.25833	0.99229	3.475	0.9429	2.11666	0.88807	3.84167	0.78094
4.26666	0.99406	3.48334	0.94305	2.125	0.88575	3.85	0.77941
4.275	0.99579	3.49167	0.939	2.13333	0.88635	3.85833	0.77836
4.28333	0.99844	3.5	0.93782	2.14166	0.8867	3.86667	0.77722
4.29166	0.99987	3.50834	0.93808	2.15	0.88713	3.875	0.77867
4.3	0.99971	3.51667	0.94117	2.15833	0.88806	3.88333	0.77923
4.30833	0.9973	3.525	0.9404	2.16666	0.8904	3.89167	0.78193
4.31666	0.99622	3.53334	0.94326	2.175	0.88986	3.9	0.78511
4.325	0.99428	3.54167	0.94543	2.18333	0.88955	3.90833	0.78655
4.33333	0.99216	3.55	0.94234	2.19166	0.88864	3.91667	0.78669
4.34166	0.99528	3.55834	0.93886	2.2	0.88694	3.925	0.78788
4.35	0.99702	3.56667	0.93852	2.20833	0.88534	3.93333	0.78834
4.35833	0.99854	3.575	0.93834	2.21666	0.88508	3.94167	0.78719
4.36666	0.9976	3.58334	0.93846	2.225	0.88538	3.95	0.78684
4.375	0.99849	3.59167	0.93969	2.23333	0.88534	3.95833	0.78656
4.38333	0.99457	3.6	0.94125	2.24166	0.8847	3.96667	0.78429
4.39166	0.99452	3.60834	0.94117	2.25	0.8859	3.975	0.78337
4.4	0.99421	3.61667	0.94165	2.25833	0.88555	3.98333	0.78256
4.40833	0.99632	3.625	0.94106	2.26666	0.88495	3.99167	0.78446
4.41666	0.99574	3.63334	0.94135	2.275	0.88513	4	0.78363
4.425	0.99419	3.64167	0.94078	2.28333	0.88371	4.00833	0.78555
4.43333	0.99315	3.65	0.94086	2.29166	0.88219	4.01667	0.78585
4.44166	0.99513	3.65834	0.94132	2.3	0.8808	4.025	0.78596
4.45	0.99615	3.66667	0.94085	2.30833	0.88111	4.03333	0.7849
4.45833	0.99684	3.675	0.94212	2.31666	0.87983	4.04167	0.78458
4.46666	0.99806	3.68334	0.94305	2.325	0.88273	4.05	0.78361
4.475	0.99974	3.69167	0.9435	2.33333	0.88012	4.05833	0.78379
4.48333	0.99946	3.7	0.94386	2.34166	0.88164	4.06667	0.78272
4.49166	0.99842	3.70834	0.94612	2.35	0.881	4.075	0.78116
4.5	0.99572	3.71667	0.94488	2.35833	0.88234	4.08333	0.78197
4.50833	0.99334	3.725	0.94464	2.36666	0.88049	4.09167	0.78173
4.51666	0.99225	3.73334	0.94685	2.375	0.88203	4.1	0.78049
4.525	0.99096	3.74167	0.94519	2.38333	0.88167	4.10833	0.78148
4.53333	0.9906	3.75	0.94445	2.39166	0.88281	4.11667	0.7816
4.54166	0.99309	3.75834	0.94478	2.4	0.87911	4.125	0.78197
4.55	0.99729	3.76667	0.94469	2.40833	0.87974	4.13333	0.78209
4.55833	0.99351	3.775	0.94352	2.41666	0.88313	4.14167	0.78281
4.56666	0.99202	3.78334	0.94443	2.425	0.88372	4.15	0.7822
4.575	0.98917	3.79167	0.94428	2.43333	0.88189	4.15833	0.78325
4.58333	0.9898	3.8	0.94164	2.44166	0.88327	4.16667	0.78464
4.59166	0.98899	3.80834	0.94117	2.45	0.88181	4.175	0.78519
4.6	0.99205	3.81667	0.94035	2.45833	0.88065	4.18333	0.78442
4.60833	0.99036	3.825	0.93809	2.46666	0.87984	4.19167	0.78468
4.61666	0.99343	3.83334	0.93779	2.475	0.88052	4.2	0.78553
4.625	0.99476	3.84167	0.93937	2.48333	0.88276	4.20833	0.78561
4.63333	0.99412	3.85	0.94071	2.49166	0.88343	4.21667	0.78592
4.64166	0.993	3.85834	0.94093	2.5	0.88344	4.225	0.78747
4.65	0.99322	3.86667	0.94224	2.50833	0.8846	4.23333	0.78725
4.65833	0.99284	3.875	0.9419	2.51666	0.88563	4.24167	0.78637
4.66666	0.99135	3.88334	0.94175	2.525	0.88253	4.25	0.7839
4.675	0.99213	3.89167	0.93923	2.53333	0.88284	4.25833	0.78517
4.68333	0.99503	3.9	0.93868	2.54166	0.88346	4.26667	0.78356
4.69166	0.99661	3.90834	0.93984	2.55	0.88264	4.275	0.78427
4.7	0.99792	3.91667	0.94024	2.55833	0.88226	4.28333	0.78317
4.70833	0.99601	3.925	0.94089	2.56666	0.8823	4.29167	0.78392
4.71666	0.99388	3.93334	0.94192	2.575	0.88132	4.3	0.78362
4.725	0.99189	3.94167	0.94218	2.58333	0.87814	4.30833	0.7836
4.73333	0.99189	3.95	0.94129	2.59166	0.87604	4.31667	0.78423
4.74166	0.99259	3.95834	0.94194	2.6	0.87418	4.325	0.78442
4.75	0.99434	3.96667	0.94185	2.60833	0.87477	4.33333	0.78421
4.75833	0.99558	3.975	0.94193	2.61666	0.87504	4.34167	0.78219
4.76666	0.99783	3.98334	0.94302	2.625	0.87739	4.35	0.78324
4.775	0.99737	3.99167	0.94365	2.63333	0.87764	4.35833	0.78421
4.78333	0.99597	4	0.94386	2.64166	0.87794	4.36667	0.78423
4.79166	0.99403	4.00834	0.94341	2.65	0.87707	4.375	0.78483
4.8	0.99629	4.01667	0.94295	2.65833	0.87784	4.38333	0.78598
4.80833	0.99387	4.025	0.94361	2.66666	0.87658	4.39167	0.78591
4.81666	0.99468	4.03334	0.94158	2.675	0.87605	4.4	0.78217
4.825	0.9932	4.04167	0.9425	2.68333	0.87678	4.40833	0.78334
4.83333	0.99536	4.05	0.94396	2.69166	0.87617	4.41667	0.78166
4.84166	0.9956	4.05834	0.94483	2.7	0.87313	4.425	0.78177
4.85	0.99796	4.06667	0.94299	2.70833	0.87284	4.43333	0.78026
4.85833	0.99707	4.075	0.94411	2.71666	0.87434	4.44167	0.78238
4.86666	0.99871	4.08334	0.94301	2.725	0.87228	4.45	0.78271
4.875	0.99815	4.09167	0.94172	2.73333	0.87296	4.45833	0.78468
4.88333	0.99586	4.1	0.93983	2.74166	0.87337	4.46667	0.78336
4.89166	0.99553	4.10834	0.93986	2.75	0.87304	4.475	0.7845
4.9	0.99676	4.11667	0.94083	2.75833	0.87242	4.48333	0.78439
4.90833	0.99499	4.125	0.94019	2.76666	0.87309	4.49167	0.78419
4.91666	0.99569	4.13334	0.93815	2.775	0.8753	4.5	0.78259
4.925	0.99607	4.14167	0.93838	2.78333	0.87685	4.50833	0.78292
4.93333	0.99374	4.15	0.93882	2.79166	0.87464	4.51667	0.78553
4.94166	0.9941	4.15834	0.93712	2.8	0.87294	4.525	0.78704
4.95	0.99609	4.16667	0.93798	2.80833	0.87322	4.53333	0.78723
4.95833	0.99607	4.175	0.94076	2.81666	0.87051	4.54167	0.7879
4.96666	0.99464	4.18334	0.9415	2.825	0.86974	4.55	0.78907
4.975	0.99499	4.19167	0.9412	2.83333	0.87173	4.55833	0.78717
4.98333	0.99376	4.2	0.93982	2.84166	0.87292	4.56667	0.78552
4.99166	0.99598	4.20834	0.94003	2.85	0.87369	4.575	0.78563
5	0.9947	4.21667	0.93963	2.85833	0.87295	4.58333	0.78502
5.00833	0.9945	4.225	0.94043	2.86666	0.87283	4.59167	0.78505
5.01666	0.99594	4.23334	0.94134	2.875	0.87174	4.6	0.78556
5.025	0.99832	4.24167	0.94263	2.88333	0.87155	4.60833	0.78639
5.03333	0.99464	4.25	0.94116	2.89166	0.871	4.61667	0.78432
5.04166	0.99739	4.25834	0.94136	2.9	0.87225	4.625	0.78575
5.05	0.99984	4.26667	0.93956	2.90833	0.87249	4.63333	0.7841
5.05833	0.99851	4.275	0.94002	2.91666	0.87271	4.64167	0.78435
5.06666	0.99854	4.28334	0.94106	2.925	0.87329	4.65	0.78395
5.075	1.00208	4.29167	0.94096	2.93333	0.87211	4.65833	0.7855
5.08333	0.99951	4.3	0.94127	2.94166	0.87233	4.66667	0.784
5.09166	0.99818	4.30834	0.94417	2.95	0.87249	4.675	0.78378
5.1	1.00121	4.31667	0.94295	2.95833	0.87447	4.68333	0.78262
5.10833	0.99838	4.325	0.94324	2.96666	0.87343	4.69167	0.78253
5.11666	0.99388	4.33334	0.94202	2.975	0.87335	4.7	0.78132
5.125	0.99699	4.34167	0.94229	2.98333	0.8734	4.70833	0.78264
5.13333	0.99564	4.35	0.94286	2.99166	0.87228	4.71667	0.78377
5.14166	0.99316	4.35834	0.94439	3	0.87078	4.725	0.78488
5.15	0.99392	4.36667	0.94472	3.00833	0.87153	4.73333	0.78527
5.15833	0.99709	4.375	0.94584	3.01666	0.86952	4.74167	0.78518
5.16666	0.99314	4.38334	0.9451	3.025	0.86737	4.75	0.78458
5.175	0.99418	4.39167	0.94349	3.03333	0.86804	4.75833	0.78473
5.18333	0.99372	4.4	0.94232	3.04166	0.867	4.76667	0.78376
5.19166	0.99416	4.40834	0.94163	3.05	0.86405	4.775	0.78157
5.2	0.9931	4.41667	0.94094	3.05833	0.86688	4.78333	0.78278
5.20833	0.99364	4.425	0.93951	3.06666	0.8714	4.79167	0.784
5.21666	0.9961	4.43334	0.94012	3.075	0.86991	4.8	0.7846
5.225	0.9953	4.44167	0.94037	3.08333	0.8704	4.80833	0.78345
5.23333	0.99618	4.45	0.93876	3.09166	0.87478	4.81667	0.78565
5.24166	0.99664	4.45834	0.93774	3.1	0.87469	4.825	0.7841
5.25	0.99731	4.46667	0.94048	3.10833	0.87205	4.83333	0.78309
5.25833	0.99473	4.475	0.93926	3.11666	0.87177	4.84167	0.78083
5.26666	0.99467	4.48334	0.93809	3.125	0.87217	4.85	0.78153
5.275	0.99256	4.49167	0.93803	3.13333	0.87032	4.85833	0.78136
5.28333	0.99127	4.5	0.94031	3.14166	0.87122	4.86667	0.78302
5.29166	0.98944	4.50834	0.93901	3.15	0.8693	4.875	0.78151
5.3	0.9899	4.51667	0.93904	3.15833	0.87081	4.88333	0.78317
5.30833	0.99335	4.525	0.93967	3.16666	0.87044	4.89167	0.78434
5.31666	0.99324	4.53334	0.94011	3.175	0.86926	4.9	0.78359
5.325	0.99117	4.54167	0.93926	3.18333	0.8651	4.90833	0.7848
5.33333	0.99299	4.55	0.93997	3.19166	0.86727	4.91667	0.78696
5.34166	0.99009	4.55834	0.93892	3.2	0.8666	4.925	0.78747
5.35	0.98725	4.56667	0.93703	3.20833	0.86894	4.93333	0.78646
5.35833	0.98948	4.575	0.9392	3.21666	0.87003	4.94167	0.78566
5.36666	0.99251	4.58334	0.93893	3.225	0.87434	4.95	0.78167
5.375	0.99031	4.59167	0.94023	3.23333	0.87224	4.95833	0.78013
5.38333	0.99356	4.6	0.94046	3.24166	0.87052	4.96667	0.77964
5.39166	0.99122	4.60834	0.94322	3.25	0.86621	4.975	0.77884
5.4	0.99284	4.61667	0.94084	3.25833	0.86469	4.98333	0.77831
5.40833	0.99246	4.625	0.9415	3.26666	0.8631	4.99167	0.78121
5.41666	0.99274	4.63334	0.93886	3.275	0.86554	5	0.78282
5.425	0.99265	4.64167	0.93894	3.28333	0.86551	5.00833	0.78323
5.43333	0.99372	4.65	0.93979	3.29166	0.86541	5.01667	0.78466
5.44166	0.99167	4.65834	0.93872	3.3	0.86642	5.025	0.78749
5.45	0.99111	4.66667	0.93972	3.30833	0.86558	5.03333	0.78671
5.45833	0.99128	4.675	0.94016	3.31666	0.86578	5.04167	0.78681
5.46666	0.99267	4.68334	0.94169	3.325	0.86719	5.05	0.78604
5.475	0.99461	4.69167	0.94144	3.33333	0.86904	5.05833	0.7856
5.48333	0.99139	4.7	0.94353	3.34166	0.86893	5.06667	0.7834
5.49166	0.99188	4.70834	0.94256	3.35	0.86979	5.075	0.78321
5.5	0.99209	4.71667	0.94354	3.35833	0.86581	5.08333	0.78336
5.50833	0.98997	4.725	0.94319	3.36666	0.86762	5.09167	0.78379
5.51666	0.99089	4.73334	0.94049	3.375	0.86728	5.1	0.7844
5.525	0.9933	4.74167	0.93962	3.38333	0.86737	5.10833	0.78532
5.53333	0.99059	4.75	0.94028	3.39166	0.865	5.11667	0.78583
5.54166	0.99306	4.75834	0.93834	3.4	0.86792	5.125	0.78434
5.55	0.99346	4.76667	0.93896	3.40833	0.86953	5.13333	0.78361
5.55833	0.99088	4.775	0.93785	3.41666	0.87266	5.14167	0.78301
5.56666	0.99101	4.78334	0.93812	3.425	0.87085	5.15	0.7837
5.575	0.99615	4.79167	0.93644	3.43333	0.87196	5.15833	0.78497
5.58333	0.99606	4.8	0.93806	3.44166	0.87225	5.16667	0.78501
5.59166	0.99628	4.80834	0.93624	3.45	0.86824	5.175	0.78621
5.6	0.99603	4.81667	0.93966	3.45833	0.86496	5.18333	0.78669
5.60833	0.99498	4.825	0.94096	3.46666	0.86529	5.19167	0.78591
5.61666	0.99272	4.83334	0.9423	3.475	0.8658	5.2	0.78441
5.625	0.99191	4.84167	0.94342	3.48333	0.86413	5.20833	0.7858
5.63333	0.99076	4.85	0.94314	3.49166	0.86462	5.21667	0.78423
5.64166	0.99308	4.85834	0.94057	3.5	0.86423	5.225	0.78408
5.65	0.99376	4.86667	0.9404	3.50833	0.86419	5.23333	0.78435
5.65833	0.99349	4.875	0.93953	3.51666	0.86493	5.24167	0.78493
5.66666	0.99218	4.88334	0.93607	3.525	0.86721	5.25	0.78474
5.675	0.99489	4.89167	0.93558	3.53333	0.86688	5.25833	0.78659
5.68333	0.99698	4.9	0.93626	3.54166	0.86564	5.26667	0.78485
5.69166	0.99908	4.90834	0.93627	3.55	0.86685	5.275	0.7845
5.7	0.99811	4.91667	0.93653	3.55833	0.86758	5.28333	0.78429
5.70833	0.99964	4.925	0.93796	3.56666	0.86564	5.29167	0.78237
5.71666	0.99975	4.93334	0.93963	3.575	0.86662	5.3	0.78139
5.725	0.99726	4.94167	0.93897	3.58333	0.86768	5.30833	0.78243
5.73333	0.9945	4.95	0.94037	3.59166	0.86799	5.31667	0.78156
5.74166	0.99505	4.95834	0.94088	3.6	0.86698	5.325	0.78211
5.75	0.994	4.96667	0.94105	3.60833	0.86513	5.33333	0.78279
5.75833	0.99083	4.975	0.94074	3.61666	0.86456	5.34167	0.78287
5.76666	0.99254	4.98334	0.9398	3.625	0.86362	5.35	0.78389
5.775	0.9931	4.99167	0.93686	3.63333	0.86209	5.35833	0.7839
5.78333	0.99292	5	0.93642	3.64166	0.86162	5.36667	0.78285
5.79166	0.99655	5.00834	0.93516	3.65	0.86287	5.375	0.78479
5.8	0.99772	5.01667	0.93585	3.65833	0.86161	5.38333	0.78538
5.80833	0.99573	5.025	0.93722	3.66666	0.86127	5.39167	0.7843
5.81666	0.99849	5.03334	0.9369	3.675	0.86337	5.4	0.7845
5.825	0.99686	5.04167	0.93501	3.68333	0.86331	5.40833	0.7857
5.83333	0.99282	5.05	0.93635	3.69166	0.86246	5.41667	0.78384
5.84166	0.9944	5.05834	0.93528	3.7	0.86421	5.425	0.7835
5.85	0.99462	5.06667	0.93435	3.70833	0.86676	5.43333	0.78445
5.85833	0.99258	5.075	0.93542	3.71666	0.8655	5.44167	0.78668
5.86666	0.99398	5.08334	0.93836	3.725	0.86591	5.45	0.78614
5.875	0.99611	5.09167	0.93697	3.73333	0.86613	5.45833	0.78675
5.88333	0.9955	5.1	0.93853	3.74166	0.86268	5.46667	0.78873
5.89166	0.99617	5.10834	0.94037	3.75	0.86188	5.475	0.78806
5.9	0.99739	5.11667	0.94157	3.75833	0.86331	5.48333	0.78417
5.90833	0.99863	5.125	0.94113	3.76666	0.86406	5.49167	0.78276
5.91666	0.99793	5.13334	0.94269	3.775	0.8664	5.5	0.78115
5.925	0.99872	5.14167	0.94276	3.78333	0.86846	5.50833	0.77816
5.93333	0.99852	5.15	0.94327	3.79166	0.86696	5.51667	0.77628
5.94166	0.99777	5.15834	0.94134	3.8	0.86642	5.525	0.77811
5.95	0.99631	5.16667	0.9399	3.80833	0.86507	5.53333	0.77835
5.95833	0.99511	5.175	0.94063	3.81666	0.86517	5.54167	0.77867
5.96666	0.99596	5.18334	0.94021	3.825	0.86539	5.55	0.77936
5.975	0.9962	5.19167	0.94009	3.83333	0.86661	5.55833	0.77959
5.98333	0.99514	5.2	0.94395	3.84166	0.86557	5.56667	0.77965
5.99166	0.99552	5.20834	0.94543	3.85	0.86619	5.575	0.77952
6	0.9946	5.21667	0.9451	3.85833	0.86527	5.58333	0.78135
6.00833	0.99145	5.225	0.94477	3.86666	0.86629	5.59167	0.78265
6.01666	0.99416	5.23334	0.94296	3.875	0.86648	5.6	0.78548
6.025	0.99475	5.24167	0.94092	3.88333	0.86456	5.60833	0.78694
6.03333	0.99552	5.25	0.93887	3.89166	0.8631	5.61667	0.78557
6.04166	0.99746	5.25834	0.93762	3.9	0.86085	5.625	0.78424
6.05	0.99767	5.26667	0.93714	3.90833	0.85943	5.63333	0.78282
6.05833	0.99401	5.275	0.93885	3.91666	0.86043	5.64167	0.77925
6.06666	0.99546	5.28334	0.9373	3.925	0.86099	5.65	0.7793
6.075	0.99304	5.29167	0.9382	3.93333	0.86237	5.65833	0.78241
6.08333	0.98962	5.3	0.93875	3.94166	0.8641	5.66667	0.78369
6.09166	0.98925	5.30834	0.93888	3.95	0.86537	5.675	0.78439
6.1	0.99094	5.31667	0.93892	3.95833	0.86415	5.68333	0.78613
6.10833	0.98819	5.325	0.94054	3.96666	0.86594	5.69167	0.78543
6.11666	0.98729	5.33334	0.94098	3.975	0.86528	5.7	0.78443
6.125	0.99014	5.34167	0.94148	3.98333	0.86372	5.70833	0.78235
6.13333	0.9912	5.35	0.94075	3.99166	0.86342	5.71667	0.78173
6.14166	0.99107	5.35834	0.93992	4	0.8628	5.725	0.78388
6.15	0.99319	5.36667	0.93846	4.00833	0.86115	5.73333	0.78293
6.15833	0.99518	5.375	0.93632	4.01666	0.86138	5.74167	0.78261
6.16666	0.99525	5.38334	0.93752	4.025	0.86056	5.75	0.78457
6.175	0.99457	5.39167	0.93769	4.03333	0.86166	5.75833	0.7856
6.18333	0.99381	5.4	0.93955	4.04166	0.86171	5.76667	0.78401
6.19166	0.99222	5.40834	0.94086	4.05	0.86263	5.775	0.78436
6.2	0.99429	5.41667	0.94094	4.05833	0.86204	5.78333	0.78402
6.20833	0.99767	5.425	0.93882	4.06666	0.86448	5.79167	0.78175
6.21666	0.99741	5.43334	0.93914	4.075	0.86191	5.8	0.78297
6.225	0.99592	5.44167	0.93711	4.08333	0.8612	5.80833	0.78219
6.23333	0.99525	5.45	0.93684	4.09166	0.86139	5.81667	0.78159
6.24166	0.99534	5.45834	0.93823	4.1	0.85994	5.825	0.7815
6.25	0.99305	5.46667	0.93966	4.10833	0.8573	5.83333	0.78515
6.25833	0.99536	5.475	0.93972	4.11666	0.85609	5.84167	0.78244
6.26666	0.99417	5.48334	0.94166	4.125	0.85592	5.85	0.78282
6.275	0.99277	5.49167	0.9404	4.13333	0.85589	5.85833	0.78214
6.28333	0.99064	5.5	0.94098	4.14166	0.85628	5.86667	0.78261
6.29166	0.98911	5.50834	0.93978	4.15	0.85635	5.875	0.77975
6.3	0.9877	5.51667	0.93996	4.15833	0.85807	5.88333	0.78065
6.30833	0.98944	5.525	0.93772	4.16666	0.8573	5.89167	0.77905
6.31666	0.99252	5.53334	0.93715	4.175	0.85709	5.9	0.78116
6.325	0.99318	5.54167	0.93729	4.18333	0.85732	5.90833	0.78167
6.33333	0.99549	5.55	0.93676	4.19166	0.8575	5.91667	0.78206
6.34166	0.99616	5.55834	0.93819	4.2	0.85581	5.925	0.7821
6.35	0.99723	5.56667	0.93699	4.20833	0.85823	5.93333	0.78411
6.35833	0.99526	5.575	0.93976	4.21666	0.85768	5.94167	0.78485
6.36666	1.00003	5.58334	0.94115	4.225	0.85879	5.95	0.78447
6.375	0.99836	5.59167	0.94072	4.23333	0.8601	5.95833	0.78538
6.38333	0.99725	5.6	0.93842	4.24166	0.86157	5.96667	0.78521
6.39166	0.99825	5.60834	0.9397	4.25	0.85983	5.975	0.7853
6.4	0.99915	5.61667	0.93866	4.25833	0.85935	5.98333	0.78369
6.40833	0.99383	5.625	0.93658	4.26666	0.86079	5.99167	0.78348
6.41666	0.99333	5.63334	0.93755	4.275	0.86061	6	0.7824
6.425	0.99569	5.64167	0.93687	4.28333	0.86057	6.00833	0.78379
6.43333	0.99448	5.65	0.93827	4.29166	0.85969	6.01667	0.78456
6.44166	0.9945	5.65834	0.938	4.3	0.86124	6.025	0.78368
6.45	0.99609	5.66667	0.93568	4.30833	0.85881	6.03333	0.78347
6.45833	0.99662	5.675	0.93424	4.31666	0.85909	6.04167	0.78271
6.46666	0.9947	5.68334	0.93466	4.325	0.85941	6.05	0.78193
6.475	0.99442	5.69167	0.93219	4.33333	0.86129	6.05833	0.78327
6.48333	0.99513	5.7	0.93231	4.34166	0.86035	6.06667	0.78389
6.49166	0.99624	5.70834	0.93582	4.35	0.8612	6.075	0.78233
6.5	0.99606	5.71667	0.93385	4.35833	0.86016	6.08333	0.78497
6.50833	0.99609	5.725	0.9351	4.36666	0.85893	6.09167	0.7845
6.51666	0.9951	5.73334	0.9349	4.375	0.85867	6.1	0.78233
6.525	0.9949	5.74167	0.93339	4.38333	0.85735	6.10833	0.78312
6.53333	0.99442	5.75	0.93267	4.39166	0.8564	6.11667	0.78494
6.54166	0.99483	5.75834	0.93776	4.4	0.85669	6.125	0.78549
6.55	0.99666	5.76667	0.9382	4.40833	0.85716	6.13333	0.78664
6.55833	0.99767	5.775	0.94025	4.41666	0.85665	6.14167	0.78776
6.56666	0.99812	5.78334	0.94136	4.425	0.85837	6.15	0.78606
6.575	0.99527	5.79167	0.94153	4.43333	0.8575	6.15833	0.78761
6.58333	0.99537	5.8	0.9386	4.44166	0.85876	6.16667	0.78501
6.59166	0.99471	5.80834	0.93713	4.45	0.85698	6.175	0.7824
6.6	0.99272	5.81667	0.93426	4.45833	0.85977	6.18333	0.78266
6.60833	0.9916	5.825	0.93487	4.46666	0.85821	6.19167	0.78442
6.61666	0.9967	5.83334	0.93401	4.475	0.85953	6.2	0.78236
6.625	0.99262	5.84167	0.93659	4.48333	0.85688	6.20833	0.78303
6.63333	0.98999	5.85	0.9355	4.49166	0.85883	6.21667	0.78429
6.64166	0.99199	5.85834	0.93598	4.5	0.85776	6.225	0.78217
6.65	0.9927	5.86667	0.93647	4.50833	0.85861	6.23333	0.78128
6.65833	0.98931	5.875	0.93621	4.51666	0.85774	6.24167	0.78431
6.66666	0.9939	5.88334	0.93598	4.525	0.85759	6.25	0.78387
6.675	0.99493	5.89167	0.93853	4.53333	0.85572	6.25833	0.78455
6.68333	0.99529	5.9	0.94093	4.54166	0.8535	6.26667	0.78561
6.69166	0.99342	5.90834	0.93951	4.55	0.85429	6.275	0.78548
6.7	0.99399	5.91667	0.93971	4.55833	0.85294	6.28333	0.78396
6.70833	0.99345	5.925	0.9378	4.56666	0.85116	6.29167	0.78524
6.71666	0.99479	5.93334	0.93859	4.575	0.85346	6.3	0.78483
6.725	0.99207	5.94167	0.93747	4.58333	0.85378	6.30833	0.78394
6.73333	0.99175	5.95	0.93656	4.59166	0.85393	6.31667	0.78523
6.74166	0.98757	5.95834	0.93658	4.6	0.85625	6.325	0.78325
6.75	0.98417	5.96667	0.93625	4.60833	0.85972	6.33333	0.78485
6.75833	0.98267	5.975	0.93333	4.61666	0.8584	6.34167	0.784
6.76666	0.98604	5.98334	0.93408	4.625	0.8575	6.35	0.78507
6.775	0.98839	5.99167	0.93412	4.63333	0.85722	6.35833	0.78442
6.78333	0.99132	6	0.93425	4.64166	0.85611	6.36667	0.78586
6.79166	0.99274	6.00834	0.93626	4.65	0.85568	6.375	0.78362
6.8	0.99606	6.01667	0.93738	4.65833	0.85739	6.38333	0.78266
6.80833	0.99457	6.025	0.9356	4.66666	0.85893	6.39167	0.78341
6.81666	0.99509	6.03334	0.93508	4.675	0.85681	6.4	0.78263
6.825	0.99644	6.04167	0.93436	4.68333	0.85749	6.40833	0.78373
6.83333	0.99675	6.05	0.93466	4.69166	0.8583	6.41667	0.78345
6.84166	0.99375	6.05834	0.93388	4.7	0.85818	6.425	0.78452
6.85	0.99257	6.06667	0.93481	4.70833	0.85892	6.43333	0.78384
6.85833	0.99255	6.075	0.93664	4.71666	0.85914	6.44167	0.78373
6.86666	0.98782	6.08334	0.93731	4.725	0.86029	6.45	0.7815
6.875	0.98969	6.09167	0.93439	4.73333	0.85983	6.45833	0.78133
6.88333	0.99025	6.1	0.93575	4.74166	0.85789	6.46667	0.78396
6.89166	0.99032	6.10834	0.93589	4.75	0.85547	6.475	0.78543
6.9	0.99072	6.11667	0.93428	4.75833	0.85583	6.48333	0.78764
6.90833	0.99655	6.125	0.93205	4.76666	0.85409	6.49167	0.78756
6.91666	0.99449	6.13334	0.93554	4.775	0.85435	6.5	0.78736
6.925	0.99575	6.14167	0.93434	4.78333	0.8549	6.50833	0.78694
6.93333	0.99885	6.15	0.93342	4.79166	0.8555	6.51667	0.78436
6.94166	0.99866	6.15834	0.9347	4.8	0.85403	6.525	0.78231
6.95	0.99706	6.16667	0.93754	4.80833	0.85587	6.53333	0.78231
6.95833	0.99992	6.175	0.93542	4.81666	0.85616	6.54167	0.78338
6.96666	0.99808	6.18334	0.93464	4.825	0.85658	6.55	0.78108
6.975	0.99345	6.19167	0.93611	4.83333	0.85661	6.55833	0.78126
6.98333	0.99352	6.2	0.93354	4.84166	0.85891	6.56667	0.78163
6.99166	0.9933	6.20834	0.93309	4.85	0.8563	6.575	0.78312
7	0.99248	6.21667	0.93306	4.85833	0.85538	6.58333	0.7817
7.00833	0.99465	6.225	0.93212	4.86666	0.85725	6.59167	0.78203
7.01666	0.99728	6.23334	0.93067	4.875	0.85659	6.6	0.78146
7.025	0.99576	6.24167	0.93231	4.88333	0.85655	6.60833	0.78216
7.03333	0.996	6.25	0.93122	4.89166	0.85951	6.61667	0.78217
7.04166	0.99593	6.25834	0.93165	4.9	0.85944	6.625	0.7814
7.05	0.9924	6.26667	0.93522	4.90833	0.85622	6.63333	0.78253
7.05833	0.99339	6.275	0.93613	4.91666	0.85866	6.64167	0.78234
7.06666	0.99526	6.28334	0.93585	4.925	0.85692	6.65	0.78023
7.075	0.99434	6.29167	0.93553	4.93333	0.8569	6.65833	0.77953
7.08333	0.99517	6.3	0.9348	4.94166	0.85687	6.66667	0.78192
7.09166	0.99705	6.30834	0.93329	4.95	0.85799	6.675	0.78058
7.1	0.99586	6.31667	0.93421	4.95833	0.85669	6.68333	0.78267
7.10833	0.99573	6.325	0.93651	4.96666	0.85578	6.69167	0.78498
7.11666	0.99855	6.33334	0.93822	4.975	0.85545	6.7	0.78468
7.125	0.99659	6.34167	0.93781	4.98333	0.85516	6.70833	0.78541
7.13333	0.99843	6.35	0.93708	4.99166	0.85619	6.71667	0.78589
7.14166	0.9989	6.35834	0.93561	5	0.85497	6.725	0.78582
7.15	0.99749	6.36667	0.93414	5.00833	0.8587	6.73333	0.78394
7.15833	0.99554	6.375	0.93534	5.01666	0.85645	6.74167	0.78422
7.16666	0.99778	6.38334	0.93516	5.025	0.85865	6.75	0.78339
7.175	0.99897	6.39167	0.93631	5.03333	0.85524	6.75833	0.7822
7.18333	0.99776	6.4	0.93712	5.04166	0.85743	6.76667	0.78142
7.19166	0.99742	6.40834	0.93886	5.05	0.85598	6.775	0.78372
7.2	0.9963	6.41667	0.93668	5.05833	0.85599	6.78333	0.7847
7.20833	0.99388	6.425	0.93902	5.06666	0.85481	6.79167	0.78223
7.21666	0.99175	6.43334	0.9381	5.075	0.85591	6.8	0.7841
7.225	0.99178	6.44167	0.93637	5.08333	0.85224	6.80833	0.78326
7.23333	0.99332	6.45	0.93513	5.09166	0.85117	6.81667	0.78237
7.24166	0.99513	6.45834	0.93509	5.1	0.85375	6.825	0.78223
7.25	0.9958	6.46667	0.93265	5.10833	0.85224	6.83333	0.78464
7.25833	0.99544	6.475	0.93139	5.11666	0.85353	6.84167	0.78365
7.26666	0.99787	6.48334	0.93429	5.125	0.85524	6.85	0.7847
7.275	0.99592	6.49167	0.9327	5.13333	0.85441	6.85833	0.78554
7.28333	0.99768	6.5	0.93386	5.14166	0.85126	6.86667	0.78409
7.29166	0.99906	6.50834	0.9356	5.15	0.85356	6.875	0.78509
7.3	1.00274	6.51667	0.93667	5.15833	0.85288	6.88333	0.78463
7.30833	1.00342	6.525	0.93491	5.16666	0.85408	6.89167	0.78491
7.31666	1.00312	6.53334	0.93611	5.175	0.85763	6.9	0.78492
7.325	1.00061	6.54167	0.93597	5.18333	0.85816	6.90833	0.78681
7.33333	1.00024	6.55	0.93517	5.19166	0.85549	6.91667	0.78559
7.34166	0.99485	6.55834	0.93491	5.2	0.85665	6.925	0.78768
7.35	0.99521	6.56667	0.93619	5.20833	0.85456	6.93333	0.78753
7.35833	0.99673	6.575	0.93714	5.21666	0.85111	6.94167	0.78612
7.36666	0.99847	6.58334	0.93615	5.225	0.85109	6.95	0.78416
7.375	0.99871	6.59167	0.93641	5.23333	0.85222	6.95833	0.78372
7.38333	0.99833	6.6	0.93821	5.24166	0.85349	6.96667	0.78112
7.39166	0.99377	6.60834	0.93671	5.25	0.85645	6.975	0.7812
7.4	0.99401	6.61667	0.93541	5.25833	0.85559	6.98333	0.78141
7.40833	0.9923	6.625	0.93602	5.26666	0.85656	6.99167	0.78161
7.41666	0.99066	6.63334	0.9351	5.275	0.8575	7	0.78235
7.425	0.99335	6.64167	0.93445	5.28333	0.85515	7.00833	0.78442
7.43333	0.9955	6.65	0.935	5.29166	0.85299	7.01667	0.78185
7.44166	0.99444	6.65834	0.93634	5.3	0.8555	7.025	0.78246
7.45	0.9945	6.66667	0.93662	5.30833	0.85414	7.03333	0.78237
7.45833	0.99508	6.675	0.93646	5.31666	0.85447	7.04167	0.78249
7.46666	0.99413	6.68334	0.93507	5.325	0.85499	7.05	0.78172
7.475	0.99353	6.69167	0.93426	5.33333	0.85505	7.05833	0.78247
7.48333	0.99497	6.7	0.93423	5.34166	0.8523	7.06667	0.78255
7.49166	0.99514	6.70834	0.93579	5.35	0.85301	7.075	0.78318
7.5	0.99433	6.71667	0.93611	5.35833	0.85207	7.08333	0.78142
7.50833	0.9925	6.725	0.93693	5.36666	0.85053	7.09167	0.78182
7.51666	0.99153	6.73334	0.93767	5.375	0.85114	7.1	0.78322
7.525	0.99293	6.74167	0.93685	5.38333	0.85426	7.10833	0.78452
7.53333	0.99304	6.75	0.935	5.39166	0.85329	7.11667	0.78551
7.54166	0.99217	6.75834	0.93765	5.4	0.85294	7.125	0.78704
7.55	0.99201	6.76667	0.93919	5.40833	0.85318	7.13333	0.78592
7.55833	0.99588	6.775	0.93955	5.41666	0.85253	7.14167	0.78654
7.56666	0.994	6.78334	0.939	5.425	0.85173	7.15	0.78471
7.575	0.99221	6.79167	0.94088	5.43333	0.85202	7.15833	0.78512
7.58333	0.99356	6.8	0.93939	5.44166	0.85134	7.16667	0.78513
7.59166	0.99264	6.80834	0.93715	5.45	0.85212	7.175	0.78513
7.6	0.99104	6.81667	0.93539	5.45833	0.85368	7.18333	0.78358
7.60833	0.9895	6.825	0.93533	5.46666	0.85291	7.19167	0.78354
7.61666	0.99264	6.83334	0.93493	5.475	0.85466	7.2	0.78258
7.625	0.99498	6.84167	0.93388	5.48333	0.85527	7.20833	0.78205
7.63333	0.99887	6.85	0.935	5.49166	0.85563	7.21667	0.78329
7.64166	0.99869	6.85834	0.9366	5.5	0.85388	7.225	0.78409
7.65	1.00088	6.86667	0.93667	5.50833	0.85613	7.23333	0.78489
7.65833	0.99744	6.875	0.93607	5.51666	0.8565	7.24167	0.78605
7.66666	0.99709	6.88334	0.93636	5.525	0.8577	7.25	0.78781
7.675	0.99609	6.89167	0.93621	5.53333	0.85745	7.25833	0.7884
7.68333	0.99529	6.9	0.9347	5.54166	0.85826	7.26667	0.78854
7.69166	0.99429	6.90834	0.93644	5.55	0.85681	7.275	0.78669
7.7	0.99578	6.91667	0.93646	5.55833	0.85426	7.28333	0.78446
7.70833	0.99477	6.925	0.93765	5.56666	0.85315	7.29167	0.78217
7.71666	0.99498	6.93334	0.9381	5.575	0.85367	7.3	0.7837
7.725	0.99711	6.94167	0.93776	5.58333	0.8532	7.30833	0.78237
7.73333	0.99555	6.95	0.93678	5.59166	0.85227	7.31667	0.78345
7.74166	0.99872	6.95834	0.93595	5.6	0.85151	7.325	0.78563
7.75	0.99999	6.96667	0.9332	5.60833	0.85046	7.33333	0.78696
7.75833	0.99885	6.975	0.9306	5.61666	0.85088	7.34167	0.78551
7.76666	0.99619	6.98334	0.93189	5.625	0.85129	7.35	0.78822
7.775	0.99737	6.99167	0.93317	5.63333	0.8532	7.35833	0.78877
7.78333	0.99283	7	0.93202	5.64166	0.8543	7.36667	0.78762
7.79166	0.99192	7.00834	0.93251	5.65	0.8551	7.375	0.78601
7.8	0.99084	7.01667	0.93518	5.65833	0.85385	7.38333	0.78353
7.80833	0.99098	7.025	0.93624	5.66666	0.85286	7.39167	0.78113
7.81666	0.99246	7.03334	0.93272	5.675	0.85076	7.4	0.78201
7.825	0.99524	7.04167	0.93415	5.68333	0.85103	7.40833	0.78218
7.83333	0.9917	7.05	0.93566	5.69166	0.85094	7.41667	0.78306
7.84166	0.99107	7.05834	0.93457	5.7	0.85066	7.425	0.78613
7.85	0.98987	7.06667	0.93504	5.70833	0.85221	7.43333	0.78697
7.85833	0.98859	7.075	0.93616	5.71666	0.85247	7.44167	0.78536
7.86666	0.98743	7.08334	0.93573	5.725	0.85231	7.45	0.78488
7.875	0.99063	7.09167	0.93221	5.73333	0.85333	7.45833	0.78537
7.88333	0.99456	7.1	0.93197	5.74166	0.85349	7.46667	0.78505
7.89166	0.99632	7.10834	0.92851	5.75	0.85149	7.475	0.78636
7.9	0.99808	7.11667	0.92935	5.75833	0.85169	7.48333	0.78831
7.90833	1.00021	7.125	0.92819	5.76666	0.84947	7.49167	0.78886
7.91666	0.99945	7.13334	0.93184	5.775	0.8481	7.5	0.78971
7.925	0.99661	7.14167	0.9347	5.78333	0.84848	7.50833	0.7886
7.93333	0.99724	7.15	0.93735	5.79166	0.848	7.51667	0.78786
7.94166	0.99538	7.15834	0.9349	5.8	0.84928	7.525	0.786
7.95	0.99395	7.16667	0.93355	5.80833	0.85171	7.53333	0.7859
7.95833	0.99474	7.175	0.93098	5.81666	0.85349	7.54167	0.78411
7.96666	0.99717	7.18334	0.92872	5.825	0.85546	7.55	0.7849
7.975	0.99628	7.19167	0.92794	5.83333	0.85805	7.55833	0.78328
7.98333	0.99654	7.2	0.93007	5.84166	0.85688	7.56667	0.78198
7.99166	0.99559	7.20834	0.93312	5.85	0.85845	7.575	0.78077
8	0.99276	7.21667	0.93462	5.85833	0.85641	7.58333	0.78059
8.00833	0.99295	7.225	0.93468	5.86666	0.85689	7.59167	0.77928
8.01666	0.99123	7.23334	0.93466	5.875	0.85571	7.6	0.77985
8.025	0.99026	7.24167	0.93459	5.88333	0.85577	7.60833	0.78308
8.03333	0.98935	7.25	0.93428	5.89166	0.8544	7.61667	0.78423
8.04166	0.99365	7.25834	0.93294	5.9	0.85443	7.625	0.78529
8.05	0.99261	7.26667	0.93088	5.90833	0.85199	7.63333	0.78487
8.05833	0.99725	7.275	0.93093	5.91666	0.85222	7.64167	0.78544
8.06666	0.99809	7.28334	0.92953	5.925	0.85321	7.65	0.78457
8.075	1.00024	7.29167	0.92993	5.93333	0.85235	7.65833	0.78312
8.08333	0.99737	7.3	0.93076	5.94166	0.85138	7.66667	0.7814
8.09166	0.99721	7.30834	0.93068	5.95	0.85259	7.675	0.78254
8.1	0.99313	7.31667	0.9298	5.95833	0.85321	7.68333	0.78237
8.10833	0.99302	7.325	0.93301	5.96666	0.85048	7.69167	0.78164
8.11666	0.99357	7.33334	0.93311	5.975	0.85184	7.7	0.78174
8.125	0.99399	7.34167	0.93375	5.98333	0.85409	7.70833	0.78342
8.13333	0.99605	7.35	0.93555	5.99166	0.85174	7.71667	0.78308
8.14166	0.9976	7.35834	0.93423	6	0.85006	7.725	0.78236
8.15	0.99768	7.36667	0.93234	6.00833	0.8523	7.73333	0.78378
8.15833	0.99647	7.375	0.9318	6.01666	0.85202	7.74167	0.78346
8.16666	0.99755	7.38334	0.93302	6.025	0.8524	7.75	0.78164
8.175	0.99865	7.39167	0.93324	6.03333	0.85423	7.75833	0.7812
8.18333	0.9966	7.4	0.93646	6.04166	0.85527	7.76667	0.78306
8.19166	0.99939	7.40834	0.93722	6.05	0.85496	7.775	0.78212
8.2	1.00244	7.41667	0.93437	6.05833	0.85433	7.78333	0.78386
8.20833	1.0015	7.425	0.93362	6.06666	0.85366	7.79167	0.78509
8.21666	0.99725	7.43334	0.93345	6.075	0.85526	7.8	0.78569
8.225	0.99655	7.44167	0.93278	6.08333	0.85519	7.80833	0.78309
8.23333	0.997	7.45	0.93219	6.09166	0.85533	7.81667	0.7823
8.24166	0.99436	7.45834	0.93479	6.1	0.85634	7.825	0.77997
8.25	0.99569	7.46667	0.93375	6.10833	0.85838	7.83333	0.77963
8.25833	0.99642	7.475	0.93273	6.11666	0.85676	7.84167	0.77912
8.26666	1.00073	7.48334	0.93293	6.125	0.85804	7.85	0.78003
8.275	0.99766	7.49167	0.93195	6.13333	0.85643	7.85833	0.77949
8.28333	0.99687	7.5	0.93155	6.14166	0.85861	7.86667	0.78205
8.29166	0.99523	7.50834	0.93268	6.15	0.85399	7.875	0.78189
8.3	0.99681	7.51667	0.93421	6.15833	0.85368	7.88333	0.78176
8.30833	0.99542	7.525	0.93332	6.16666	0.85006	7.89167	0.78197
8.31666	0.99323	7.53334	0.93173	6.175	0.85095	7.9	0.78187
8.325	0.99573	7.54167	0.9323	6.18333	0.84671	7.90833	0.78076
8.33333	0.9982	7.55	0.93101	6.19166	0.84862	7.91667	0.78303
8.34166	0.99737	7.55834	0.92996	6.2	0.84959	7.925	0.78324
8.35	0.999	7.56667	0.92945	6.20833	0.85258	7.93333	0.78445
8.35833	1.00052	7.575	0.93131	6.21666	0.85291	7.94167	0.78568
8.36666	0.99833	7.58334	0.93115	6.225	0.85423	7.95	0.78633
8.375	0.99547	7.59167	0.93271	6.23333	0.85532	7.95833	0.78413
8.38333	0.99656	7.6	0.93254	6.24166	0.85332	7.96667	0.78297
8.39166	0.99537	7.60834	0.93324	6.25	0.85338	7.975	0.78186
8.4	0.99646	7.61667	0.93376	6.25833	0.85379	7.98333	0.78139
8.40833	0.99671	7.625	0.93228	6.26666	0.85276	7.99167	0.78211
8.41666	0.99693	7.63334	0.92985	6.275	0.85276	8	0.78165
8.425	0.99445	7.64167	0.93038	6.28333	0.85245	8.00833	0.78285
8.43333	0.99423	7.65	0.93126	6.29166	0.8527	8.01667	0.78204
8.44166	0.99515	7.65834	0.93128	6.3	0.85276	8.025	0.78349
8.45	0.9926	7.66667	0.93205	6.30833	0.85278	8.03333	0.78158
8.45833	0.99348	7.675	0.9336	6.31666	0.85262	8.04167	0.78231
8.46666	0.99352	7.68334	0.93452	6.325	0.8536	8.05	0.78229
8.475	0.99653	7.69167	0.93348	6.33333	0.85431	8.05833	0.78347
8.48333	0.99678	7.7	0.93348	6.34166	0.85584	8.06667	0.78087
8.49166	0.99941	7.70834	0.93418	6.35	0.85728	8.075	0.78147
8.5	1.00115	7.71667	0.93447	6.35833	0.85591	8.08333	0.7818
8.50833	1.00352	7.725	0.93473	6.36666	0.8583	8.09167	0.7825
8.51666	1.00073	7.73334	0.93452	6.375	0.85563	8.1	0.78255
8.525	0.99937	7.74167	0.93585	6.38333	0.85234	8.10833	0.783
8.53333	1.00141	7.75	0.93513	6.39166	0.85208	8.11667	0.78224
8.54166	0.99853	7.75834	0.93575	6.4	0.8523	8.125	0.78377
8.55	0.99727	7.76667	0.93453	6.40833	0.84953	8.13333	0.7829
8.55833	0.99737	7.775	0.93495	6.41666	0.85179	8.14167	0.78236
8.56666	0.99789	7.78334	0.93374	6.425	0.85369	8.15	0.78236
8.575	0.99591	7.79167	0.93441	6.43333	0.85249	8.15833	0.7838
8.58333	0.99548	7.8	0.93482	6.44166	0.85329	8.16667	0.78142
8.59166	0.99513	7.80834	0.93638	6.45	0.85343	8.175	0.78196
8.6	0.99535	7.81667	0.93729	6.45833	0.8515	8.18333	0.78265
8.60833	0.992	7.825	0.93623	6.46666	0.85099	8.19167	0.78279
8.61666	0.99379	7.83334	0.93588	6.475	0.85256	8.2	0.78132
8.625	0.99537	7.84167	0.93241	6.48333	0.85203	8.20833	0.78216
8.63333	0.99656	7.85	0.9315	6.49166	0.85273	8.21667	0.78298
8.64166	0.99553	7.85834	0.93207	6.5	0.85226	8.225	0.78057
8.65	0.99702	7.86667	0.93451	6.50833	0.85181	8.23333	0.77979
8.65833	0.9926	7.875	0.93429	6.51666	0.84995	8.24167	0.7812
8.66666	0.99393	7.88334	0.93549	6.525	0.85055	8.25	0.78118
8.675	0.99233	7.89167	0.93566	6.53333	0.85136	8.25833	0.77978
8.68333	0.99115	7.9	0.93401	6.54166	0.85051	8.26667	0.78095
8.69166	0.99229	7.90834	0.93213	6.55	0.85002	8.275	0.78363
8.7	0.99364	7.91667	0.93303	6.55833	0.85192	8.28333	0.78454
8.70833	0.99354	7.925	0.93286	6.56666	0.85185	8.29167	0.78686
8.71666	0.9929	7.93334	0.93336	6.575	0.8519	8.3	0.78774
8.725	0.99531	7.94167	0.93486	6.58333	0.85172	8.30833	0.79052
8.73333	0.99683	7.95	0.93574	6.59166	0.85191	8.31667	0.79
8.74166	0.99829	7.95834	0.93609	6.6	0.85024	8.325	0.7886
8.75	0.99741	7.96667	0.93627	6.60833	0.84859	8.33333	0.78673
8.75833	0.99709	7.975	0.93608	6.61666	0.84546	8.34167	0.78482
8.76666	0.99831	7.98334	0.93529	6.625	0.84638	8.35	0.78096
8.775	0.9968	7.99167	0.93497	6.63333	0.84698	8.35833	0.78009
8.78333	0.99358	8	0.93526	6.64166	0.84862	8.36667	0.77998
8.79166	0.98968	8.00834	0.93716	6.65	0.8491	8.375	0.77832
8.8	0.99413	8.01667	0.93708	6.65833	0.85093	8.38333	0.77863
8.80833	0.99205	8.025	0.93802	6.66666	0.85189	8.39167	0.78131
8.81666	0.99301	8.03334	0.93621	6.675	0.85049	8.4	0.78118
8.825	0.9948	8.04167	0.93339	6.68333	0.84821	8.40833	0.78095
8.83333	0.99933	8.05	0.93084	6.69166	0.85096	8.41667	0.78117
8.84166	0.99472	8.05834	0.93023	6.7	0.85032	8.425	0.78142
8.85	0.99389	8.06667	0.92809	6.70833	0.84641	8.43333	0.78133
8.85833	0.99485	8.075	0.93197	6.71666	0.84662	8.44167	0.78226
8.86666	0.99456	8.08334	0.93494	6.725	0.84644	8.45	0.78366
8.875	0.99206	8.09167	0.9352	6.73333	0.84401	8.45833	0.7839
8.88333	0.99256	8.1	0.93437	6.74166	0.84491	8.46667	0.78522
8.89166	0.99387	8.10834	0.9337	6.75	0.84888	8.475	0.7831
8.9	0.99135	8.11667	0.93221	6.75833	0.85057	8.48333	0.7821
8.90833	0.99324	8.125	0.93188	6.76666	0.85132	8.49167	0.77969
8.91666	0.99475	8.13334	0.93217	6.775	0.85234	8.5	0.78009
8.925	0.99447	8.14167	0.93246	6.78333	0.85099	8.50833	0.77964
8.93333	0.99382	8.15	0.93414	6.79166	0.84885	8.51667	0.78239
8.94166	0.9942	8.15834	0.93258	6.8	0.84817	8.525	0.78274
8.95	0.99317	8.16667	0.93073	6.80833	0.84847	8.53333	0.78643
8.95833	0.99217	8.175	0.93218	6.81666	0.84569	8.54167	0.7865
8.96666	0.99429	8.18334	0.93096	6.825	0.84533	8.55	0.78522
8.975	0.99458	8.19167	0.93181	6.83333	0.84555	8.55833	0.78282
8.98333	0.99275	8.2	0.93204	6.84166	0.84526	8.56667	0.782
8.99166	0.99452	8.20834	0.93025	6.85	0.84511	8.575	0.77923
9	0.99412	8.21667	0.92947	6.85833	0.84721	8.58333	0.77905
9.00833	0.99604	8.225	0.92997	6.86666	0.84986	8.59167	0.77978
9.01666	0.99684	8.23334	0.92779	6.875	0.85137	8.6	0.78129
9.025	0.99906	8.24167	0.92787	6.88333	0.85242	8.60833	0.78349
9.03333	0.99557	8.25	0.92866	6.89166	0.85395	8.61667	0.78456
9.04166	0.9988	8.25834	0.92794	6.9	0.85509	8.625	0.78487
9.05	0.99855	8.26667	0.92893	6.90833	0.85387	8.63333	0.78351
9.05833	0.99735	8.275	0.93083	6.91666	0.85332	8.64167	0.78512
9.06666	0.99583	8.28334	0.93093	6.925	0.85362	8.65	0.78465
9.075	0.99794	8.29167	0.93401	6.93333	0.853	8.65833	0.78422
9.08333	0.99866	8.3	0.93424	6.94166	0.85076	8.66667	0.7851
9.09166	0.9945	8.30834	0.93403	6.95	0.85041	8.675	0.78626
9.1	0.99437	8.31667	0.93096	6.95833	0.85198	8.68333	0.78434
9.10833	0.99607	8.325	0.93089	6.96666	0.8519	8.69167	0.78392
9.11666	0.9973	8.33334	0.9293	6.975	0.85277	8.7	0.7838
9.125	0.9928	8.34167	0.93068	6.98333	0.85342	8.70833	0.78258
9.13333	0.99618	8.35	0.92997	6.99166	0.85388	8.71667	0.78368
9.14166	0.99727	8.35834	0.93117	7	0.85299	8.725	0.78341
9.15	0.99908	8.36667	0.93159	7.00833	0.85212	8.73333	0.78357
9.15833	0.99996	8.375	0.93267	7.01666	0.85044	8.74167	0.78375
9.16666	0.99927	8.38334	0.93305	7.025	0.84958	8.75	0.78395
9.175	0.99813	8.39167	0.93416	7.03333	0.84772	8.75833	0.78277
9.18333	0.99682	8.4	0.93583	7.04166	0.84833	8.76667	0.78367
9.19166	0.99365	8.40834	0.9363	7.05	0.8487	8.775	0.78405
9.2	0.99039	8.41667	0.93428	7.05833	0.84998	8.78333	0.78474
9.20833	0.99351	8.425	0.93307	7.06666	0.84996	8.79167	0.78538
9.21666	0.99526	8.43334	0.93247	7.075	0.85004	8.8	0.78473
9.225	0.99542	8.44167	0.93351	7.08333	0.85028	8.80833	0.78249
9.23333	0.9977	8.45	0.9332	7.09166	0.84895	8.81667	0.78315
9.24166	0.99747	8.45834	0.93509	7.1	0.8506	8.825	0.78177
9.25	0.99669	8.46667	0.93424	7.10833	0.85277	8.83333	0.78159
9.25833	0.99305	8.475	0.93424	7.11666	0.8522	8.84167	0.78262
9.26666	0.99325	8.48334	0.93344	7.125	0.85539	8.85	0.78401
9.275	0.9929	8.49167	0.93222	7.13333	0.85606	8.85833	0.78249
9.28333	0.99288	8.5	0.93352	7.14166	0.85315	8.86667	0.78517
9.29166	0.99251	8.50834	0.93313	7.15	0.85072	8.875	0.78414
9.3	0.99375	8.51667	0.93351	7.15833	0.85203	8.88333	0.78376
9.30833	0.99238	8.525	0.93411	7.16666	0.84677	8.89167	0.78365
9.31666	0.99187	8.53334	0.93523	7.175	0.84738	8.9	0.78348
9.325	0.99543	8.54167	0.93183	7.18333	0.8466	8.90833	0.78292
9.33333	0.99632	8.55	0.93223	7.19166	0.84883	8.91667	0.78508
9.34166	0.99691	8.55834	0.93371	7.2	0.85033	8.925	0.78504
9.35	1.00068	8.56667	0.93297	7.20833	0.85134	8.93333	0.78629
9.35833	1.00192	8.575	0.93306	7.21666	0.85219	8.94167	0.78649
9.36666	0.99998	8.58334	0.93335	7.225	0.85472	8.95	0.78565
9.375	1.00037	8.59167	0.93299	7.23333	0.85488	8.95833	0.78563
9.38333	0.99972	8.6	0.93112	7.24166	0.85416	8.96667	0.78684
9.39166	0.99824	8.60834	0.92886	7.25	0.85357	8.975	0.78604
9.4	0.99571	8.61667	0.92989	7.25833	0.85199	8.98333	0.78614
9.40833	0.99572	8.625	0.93086	7.26666	0.85029	8.99167	0.78587
9.41666	0.99569	8.63334	0.93147	7.275	0.84938	9	0.78533
9.425	0.99286	8.64167	0.93112	7.28333	0.84975	9.00833	0.78378
9.43333	0.99355	8.65	0.93336	7.29166	0.851	9.01667	0.78318
9.44166	0.99593	8.65834	0.93217	7.3	0.85189	9.025	0.78301
9.45	0.99374	8.66667	0.93277	7.30833	0.85108	9.03333	0.78162
9.45833	0.9919	8.675	0.93226	7.31666	0.84913	9.04167	0.78205
9.46666	0.9943	8.68334	0.9345	7.325	0.84784	9.05	0.78307
9.475	0.99571	8.69167	0.93579	7.33333	0.84747	9.05833	0.78208
9.48333	0.99419	8.7	0.93474	7.34166	0.84693	9.06667	0.78289
9.49166	0.99609	8.70834	0.93443	7.35	0.84773	9.075	0.78501
9.5	0.99751	8.71667	0.93487	7.35833	0.84977	9.08333	0.78486
9.50833	1.0003	8.725	0.93344	7.36666	0.84894	9.09167	0.78494
9.51666	0.99995	8.73334	0.93037	7.375	0.84644	9.1	0.78696
9.525	0.99888	8.74167	0.93022	7.38333	0.84821	9.10833	0.78567
9.53333	0.99685	8.75	0.931	7.39166	0.84811	9.11667	0.78425
9.54166	0.99777	8.75834	0.93063	7.4	0.84607	9.125	0.78171
9.55	0.99742	8.76667	0.93044	7.40833	0.8469	9.13333	0.78173
9.55833	0.99868	8.775	0.92949	7.41666	0.84954	9.14167	0.78098
9.56666	1.00093	8.78334	0.93069	7.425	0.84737	9.15	0.7817
9.575	1.00417	8.79167	0.92932	7.43333	0.84609	9.15833	0.78218
9.58333	1.00123	8.8	0.93061	7.44166	0.84854	9.16667	0.78269
9.59166	0.99667	8.80834	0.92863	7.45	0.8504	9.175	0.78255
9.6	0.99099	8.81667	0.93078	7.45833	0.85003	9.18333	0.78223
9.60833	0.991	8.825	0.93027	7.46666	0.85221	9.19167	0.78092
9.61666	0.9901	8.83334	0.92982	7.475	0.85335	9.2	0.78009
9.625	0.99133	8.84167	0.93074	7.48333	0.85283	9.20833	0.78143
9.63333	0.99582	8.85	0.93503	7.49166	0.85234	9.21667	0.78011
9.64166	0.99741	8.85834	0.93506	7.5	0.85194	9.225	0.78235
9.65	0.9955	8.86667	0.93619	7.50833	0.8505	9.23333	0.78247
9.65833	0.996	8.875	0.93775	7.51666	0.85204	9.24167	0.78312
9.66666	0.99591	8.88334	0.93746	7.525	0.85103	9.25	0.78362
9.675	0.99355	8.89167	0.93605	7.53333	0.85101	9.25833	0.7861
9.68333	0.9964	8.9	0.93771	7.54166	0.8501	9.26667	0.78421
9.69166	0.99726	8.90834	0.93785	7.55	0.84795	9.275	0.78502
9.7	0.99719	8.91667	0.93702	7.55833	0.84549	9.28333	0.78459
9.70833	0.99843	8.925	0.93539	7.56666	0.84592	9.29167	0.78357
9.71666	0.99862	8.93334	0.93561	7.575	0.8441	9.3	0.78251
9.725	0.99726	8.94167	0.93303	7.58333	0.84615	9.30833	0.78298
9.73333	0.99795	8.95	0.93337	7.59166	0.84635	9.31667	0.78302
9.74166	0.99734	8.95834	0.93274	7.6	0.84792	9.325	0.78303
9.75	0.99807	8.96667	0.93332	7.60833	0.84869	9.33333	0.78328
9.75833	0.9996	8.975	0.93266	7.61666	0.85129	9.34167	0.78285
9.76666	0.9974	8.98334	0.93367	7.625	0.85169	9.35	0.78228
9.775	0.9987	8.99167	0.9353	7.63333	0.85262	9.35833	0.78199
9.78333	0.99767	9	0.93639	7.64166	0.85124	9.36667	0.78197
9.79166	0.99648	9.00834	0.93763	7.65	0.85242	9.375	0.78148
9.8	0.99519	9.01667	0.93662	7.65833	0.85232	9.38333	0.7821
9.80833	0.99536	9.025	0.93896	7.66666	0.85178	9.39167	0.78341
9.81666	0.99306	9.03334	0.93632	7.675	0.85307	9.4	0.783
9.825	0.99333	9.04167	0.93742	7.68333	0.85535	9.40833	0.78547
9.83333	0.99301	9.05	0.93599	7.69166	0.85317	9.41667	0.78579
9.84166	0.99406	9.05834	0.93624	7.7	0.85111	9.425	0.7856
9.85	0.99706	9.06667	0.93472	7.70833	0.85177	9.43333	0.78351
9.85833	0.9983	9.075	0.93439	7.71666	0.8523	9.44167	0.78256
9.86666	0.99625	9.08334	0.93421	7.725	0.85145	9.45	0.78222
9.875	0.99685	9.09167	0.93513	7.73333	0.85204	9.45833	0.78034
9.88333	0.99689	9.1	0.93445	7.74166	0.85149	9.46667	0.78057
9.89166	0.99405	9.10834	0.9337	7.75	0.8502	9.475	0.78229
9.9	0.99443	9.11667	0.93184	7.75833	0.85048	9.48333	0.78298
9.90833	0.99517	9.125	0.93112	7.76666	0.85147	9.49167	0.78207
9.91666	0.99581	9.13334	0.93062	7.775	0.84969	9.5	0.7853
9.925	0.99347	9.14167	0.93025	7.78333	0.85024	9.50833	0.78512
9.93333	0.99465	9.15	0.92919	7.79166	0.85184	9.51667	0.785
9.94166	0.99287	9.15834	0.93039	7.8	0.84971	9.525	0.78749
9.95	0.99286	9.16667	0.93046	7.80833	0.84967	9.53333	0.78584
9.95833	0.9919	9.175	0.933	7.81666	0.85337	9.54167	0.78468
9.96666	0.9938	9.18334	0.93408	7.825	0.85283	9.55	0.78455
9.975	0.99569	9.19167	0.93503	7.83333	0.85022	9.55833	0.78288
9.98333	0.99601	9.2	0.93613	7.84166	0.85004	9.56667	0.78173
9.99166	0.99983	9.20834	0.93547	7.85	0.84851	9.575	0.7818
10	1.00023	9.21667	0.93314	7.85833	0.84851	9.58333	0.78365
10.0083	0.99972	9.225	0.93309	7.86666	0.84846	9.59167	0.78341
10.0167	0.99716	9.23334	0.93285	7.875	0.84986	9.6	0.78543
10.025	0.99624	9.24167	0.93291	7.88333	0.85106	9.60833	0.78542
10.0333	0.99377	9.25	0.93421	7.89166	0.85063	9.61667	0.78514
10.0417	0.99387	9.25834	0.9352	7.9	0.84788	9.625	0.78447
10.05	0.99365	9.26667	0.93576	7.90833	0.84906	9.63333	0.7841
10.0583	0.99317	9.275	0.93647	7.91666	0.84852	9.64167	0.78236
10.0667	0.99437	9.28334	0.93759	7.925	0.84695	9.65	0.7811
10.075	0.9975	9.29167	0.93495	7.93333	0.84749	9.65833	0.78099
10.0833	0.99704	9.3	0.93346	7.94166	0.84784	9.66667	0.77986
10.0917	0.99695	9.30834	0.93462	7.95	0.84767	9.675	0.7812
10.1	0.99649	9.31667	0.93353	7.95833	0.84729	9.68333	0.78162
10.1083	0.99394	9.325	0.93339	7.96666	0.84947	9.69167	0.78197
10.1167	0.99133	9.33334	0.93469	7.975	0.85286	9.7	0.78411
10.125	0.99099	9.34167	0.93371	7.98333	0.85323	9.70833	0.78319
10.1333	0.99147	9.35	0.93175	7.99166	0.85265	9.71667	0.78297
10.1417	0.99253	9.35834	0.93146	8	0.85248	9.725	0.78257
10.15	0.99585	9.36667	0.92994	8.00833	0.85261	9.73333	0.78398
10.1583	0.99496	9.375	0.93108	8.01666	0.84984	9.74167	0.78464
10.1667	0.99486	9.38334	0.93215	8.025	0.85005	9.75	0.78592
10.175	0.99357	9.39167	0.93299	8.03333	0.84944	9.75833	0.78608
10.1833	0.99443	9.4	0.93342	8.04166	0.8528	9.76667	0.7877
10.1917	0.99471	9.40834	0.93365	8.05	0.85105	9.775	0.78618
10.2	0.99714	9.41667	0.93116	8.05833	0.85288	9.78333	0.78371
10.2083	0.99696	9.425	0.93194	8.06666	0.85207	9.79167	0.78247
10.2167	1.00202	9.43334	0.93155	8.075	0.85277	9.8	0.78085
10.225	0.99965	9.44167	0.93272	8.08333	0.85163	9.80833	0.77918
10.2333	0.99731	9.45	0.93387	8.09166	0.85411	9.81667	0.77972
10.2417	0.99445	9.45834	0.93705	8.1	0.8519	9.825	0.78073
10.25	0.99446	9.46667	0.93692	8.10833	0.85302	9.83333	0.78269
10.2583	0.9897	9.475	0.93715	8.11666	0.85339	9.84167	0.78525
10.2667	0.99159	9.48334	0.93594	8.125	0.85256	9.85	0.78678
10.275	0.99173	9.49167	0.9319	8.13333	0.84994	9.85833	0.78702
10.2833	0.99212	9.5	0.93022	8.14166	0.85012	9.86667	0.78587
10.2917	0.99316	9.50834	0.9275	8.15	0.84986	9.875	0.78798
10.3	0.99391	9.51667	0.92983	8.15833	0.8511	9.88333	0.78623
10.3083	0.99578	9.525	0.93017	8.16666	0.84919	9.89167	0.78478
10.3167	0.99516	9.53334	0.93339	8.175	0.85005	9.9	0.786
10.325	0.9987	9.54167	0.93301	8.18333	0.85099	9.90833	0.78582
10.3333	0.99827	9.55	0.93431	8.19166	0.85155	9.91667	0.78249
10.3417	0.9945	9.55834	0.93173	8.2	0.85011	9.925	0.78461
10.35	0.99221	9.56667	0.9323	8.20833	0.85127	9.93333	0.78566
10.3583	0.993	9.575	0.93087	8.21666	0.85143	9.94167	0.7852
10.3667	0.99106	9.58334	0.9318	8.225	0.85057	9.95	0.7871
10.375	0.99076	9.59167	0.93431	8.23333	0.85102	9.95833	0.78735
10.3833	0.99448	9.6	0.93433	8.24166	0.85114	9.96667	0.78533
10.3917	0.99308	9.60834	0.93423	8.25	0.85147	9.975	0.78553
10.4	0.99164	9.61667	0.93633	8.25833	0.8521	9.98333	0.78448
10.4083	0.98889	9.625	0.93622	8.26666	0.85335	9.99167	0.7837
10.4167	0.98841	9.63334	0.93451	8.275	0.85136	10	0.78409
10.425	0.99128	9.64167	0.93332	8.28333	0.85091	10.0083	0.78534
10.4333	0.9933	9.65	0.93178	8.29166	0.84949	10.0167	0.78504
10.4417	0.99358	9.65834	0.93218	8.3	0.84789	10.025	0.78466
10.45	0.9931	9.66667	0.9299	8.30833	0.84584	10.0333	0.78533
10.4583	0.99184	9.675	0.92978	8.31666	0.84804	10.0417	0.78516
10.4667	0.98698	9.68334	0.93209	8.325	0.85071	10.05	0.78409
10.475	0.98584	9.69167	0.93322	8.33333	0.85189	10.0583	0.78395
10.4833	0.98789	9.7	0.93269	8.34166	0.85198	10.0667	0.78368
10.4917	0.99199	9.70834	0.93425	8.35	0.85277	10.075	0.78394
10.5	0.99417	9.71667	0.93337	8.35833	0.852	10.0833	0.78297
10.5083	0.99564	9.725	0.9327	8.36666	0.84769	10.0917	0.78337
10.5167	0.99685	9.73334	0.92938	8.375	0.84953	10.1	0.78352
10.525	0.99804	9.74167	0.92804	8.38333	0.85067	10.1083	0.7835
10.5333	0.99538	9.75	0.92815	8.39166	0.85098	10.1167	0.78379
10.5417	0.99711	9.75834	0.92887	8.4	0.84946	10.125	0.78638
10.55	0.99722	9.76667	0.92836	8.40833	0.85256	10.1333	0.78707
10.5583	0.99621	9.775	0.92963	8.41666	0.85117	10.1417	0.78703
10.5667	0.99475	9.78334	0.92845	8.425	0.84944	10.15	0.78877
10.575	0.9955	9.79167	0.92687	8.43333	0.85028	10.1583	0.78783
10.5833	0.99384	9.8	0.92748	8.44166	0.85136	10.1667	0.78694
10.5917	0.99339	9.80834	0.93039	8.45	0.84914	10.175	0.78552
10.6	0.99248	9.81667	0.93198	8.45833	0.84867	10.1833	0.78613
10.6083	0.99265	9.825	0.9337	8.46666	0.8501	10.1917	0.78566
10.6167	0.99215	9.83334	0.93614	8.475	0.84807	10.2	0.78523
10.625	0.98914	9.84167	0.9384	8.48333	0.84752	10.2083	0.78506
10.6333	0.99042	9.85	0.93586	8.49166	0.84933	10.2167	0.78629
10.6417	0.99187	9.85834	0.93769	8.5	0.85027	10.225	0.78468
10.65	0.99178	9.86667	0.93768	8.50833	0.85079	10.2333	0.78561
10.6583	0.98948	9.875	0.93612	8.51666	0.85093	10.2417	0.78573
10.6667	0.99183	9.88334	0.93404	8.525	0.85113	10.25	0.78609
10.675	0.99425	9.89167	0.93594	8.53333	0.85046	10.2583	0.7857
10.6833	0.99271	9.9	0.93645	8.54166	0.84915	10.2667	0.78633
10.6917	0.99272	9.90834	0.93736	8.55	0.84702	10.275	0.78635
10.7	0.99589	9.91667	0.93773	8.55833	0.84693	10.2833	0.78747
10.7083	0.99654	9.925	0.93661	8.56666	0.84866	10.2917	0.7881
10.7167	0.99159	9.93334	0.9329	8.575	0.84814	10.3	0.78899
10.725	0.99291	9.94167	0.93004	8.58333	0.84884	10.3083	0.78921
10.7333	0.9931	9.95	0.93061	8.59166	0.85064	10.3167	0.7879
10.7417	0.99184	9.95834	0.93064	8.6	0.85095	10.325	0.78667
10.75	0.99323	9.96667	0.93006	8.60833	0.84904	10.3333	0.78469
10.7583	0.99683	9.975	0.93097	8.61666	0.85075	10.3417	0.78452
10.7667	0.9953	9.98334	0.93254	8.625	0.84981	10.35	0.78458
10.775	0.99803	9.99167	0.9305	8.63333	0.8491	10.3583	0.78517
10.7833	0.99737	10	0.93164	8.64166	0.85016	10.3667	0.78664
10.7917	0.99575	10.0083	0.93326	8.65	0.8509	10.375	0.78521
10.8	0.99456	10.0167	0.93476	8.65833	0.84857	10.3833	0.7837
10.8083	0.99774	10.025	0.93574	8.66666	0.85013	10.3917	0.78366
10.8167	0.99529	10.0333	0.93689	8.675	0.85045	10.4	0.78392
10.825	0.9985	10.0417	0.93475	8.68333	0.84999	10.4083	0.78328
10.8333	0.99677	10.05	0.9337	8.69166	0.85196	10.4167	0.78624
10.8417	0.99626	10.0583	0.93299	8.7	0.8539	10.425	0.78615
10.85	0.99733	10.0667	0.92949	8.70833	0.85459	10.4333	0.78775
10.8583	0.99706	10.075	0.92995	8.71666	0.85436	10.4417	0.78724
10.8667	0.99491	10.0833	0.93284	8.725	0.85416	10.45	0.7887
10.875	0.99692	10.0917	0.93453	8.73333	0.85239	10.4583	0.78635
10.8833	0.99874	10.1	0.93612	8.74166	0.85023	10.4667	0.78571
10.8917	0.99944	10.1083	0.93781	8.75	0.85034	10.475	0.78404
10.9	0.99729	10.1167	0.93748	8.75833	0.85127	10.4833	0.78457
10.9083	0.9986	10.125	0.93626	8.76666	0.85286	10.4917	0.78444
10.9167	0.99821	10.1333	0.93508	8.775	0.85455	10.5	0.78546
10.925	0.99702	10.1417	0.93398	8.78333	0.85585	10.5083	0.78701
10.9333	0.9931	10.15	0.93328	8.79166	0.85419	10.5167	0.78704
10.9417	0.99374	10.1583	0.93323	8.8	0.85391	10.525	0.78739
10.95	0.9922	10.1667	0.93272	8.80833	0.85177	10.5333	0.7852
10.9583	0.99161	10.175	0.93442	8.81666	0.84856	10.5417	0.78626
10.9667	0.99273	10.1833	0.93441	8.825	0.84965	10.55	0.78496
10.975	0.99466	10.1917	0.93588	8.83333	0.84981	10.5583	0.78633
10.9833	0.99643	10.2	0.93559	8.84166	0.84884	10.5667	0.78558
10.9917	0.99815	10.2083	0.93407	8.85	0.84967	10.575	0.7864
11	1.00028	10.2167	0.93251	8.85833	0.85034	10.5833	0.78533
11.0083	0.99766	10.225	0.93191	8.86666	0.85027	10.5917	0.78639
11.0167	0.99825	10.2333	0.93217	8.875	0.85136	10.6	0.78356
11.025	0.99484	10.2417	0.9324	8.88333	0.85284	10.6083	0.78403
11.0333	0.9922	10.25	0.933	8.89166	0.85121	10.6167	0.78421
11.0417	0.99059	10.2583	0.93368	8.9	0.85218	10.625	0.78432
11.05	0.99242	10.2667	0.93386	8.90833	0.85231	10.6333	0.78528
11.0583	0.98886	10.275	0.93324	8.91666	0.84951	10.6417	0.78828
11.0667	0.99099	10.2833	0.93266	8.925	0.84745	10.65	0.78775
11.075	0.99301	10.2917	0.9325	8.93333	0.84886	10.6583	0.7889
11.0833	0.99298	10.3	0.93147	8.94166	0.84803	10.6667	0.7891
11.0917	0.99138	10.3083	0.93338	8.95	0.84673	10.675	0.78973
11.1	0.99089	10.3167	0.93361	8.95833	0.84806	10.6833	0.78826
11.1083	0.99065	10.325	0.93408	8.96666	0.84776	10.6917	0.78812
11.1167	0.98893	10.3333	0.93738	8.975	0.84802	10.7	0.78622
11.125	0.99001	10.3417	0.93834	8.98333	0.8463	10.7083	0.78476
11.1333	0.98934	10.35	0.93742	8.99166	0.84574	10.7167	0.78254
11.1417	0.99144	10.3583	0.93738	9	0.84709	10.725	0.78299
11.15	0.99252	10.3667	0.93596	9.00833	0.84741	10.7333	0.78289
11.1583	0.99317	10.375	0.93313	9.01666	0.84662	10.7417	0.78141
11.1667	0.99017	10.3833	0.9312	9.025	0.84884	10.75	0.78417
11.175	0.99184	10.3917	0.92907	9.03333	0.85004	10.7583	0.78531
11.1833	0.99115	10.4	0.92873	9.04166	0.84874	10.7667	0.78443
11.1917	0.98944	10.4083	0.92947	9.05	0.84817	10.775	0.78221
11.2	0.99266	10.4167	0.93	9.05833	0.84859	10.7833	0.78631
11.2083	0.9936	10.425	0.93179	9.06666	0.84916	10.7917	0.78572
11.2167	0.99597	10.4333	0.93426	9.075	0.84991	10.8	0.78709
11.225	1.00015	10.4417	0.93351	9.08333	0.85027	10.8083	0.78734
11.2333	1.00096	10.45	0.93434	9.09166	0.85287	10.8167	0.79054
11.2417	0.99675	10.4583	0.93426	9.1	0.85373	10.825	0.78473
11.25	0.99819	10.4667	0.93508	9.10833	0.85349	10.8333	0.78265
11.2583	0.99434	10.475	0.93166	9.11666	0.85339	10.8417	0.78106
11.2667	0.99046	10.4833	0.93213	9.125	0.85391	10.85	0.78199
11.275	0.9914	10.4917	0.93369	9.13333	0.85322	10.8583	0.78269
11.2833	0.99259	10.5	0.93354	9.14166	0.85352	10.8667	0.78668
11.2917	0.99438	10.5083	0.93352	9.15	0.85339	10.875	0.78982
11.3	0.9952	10.5167	0.93668	9.15833	0.85371	10.8833	0.79005
11.3083	0.99598	10.525	0.93638	9.16666	0.85395	10.8917	0.78948
11.3167	0.99616	10.5333	0.93429	9.175	0.85473	10.9	0.78758
11.325	0.99632	10.5417	0.9333	9.18333	0.85444	10.9083	0.78689
11.3333	0.993	10.55	0.93156	9.19166	0.85472	10.9167	0.78478
11.3417	0.99331	10.5583	0.93069	9.2	0.8544	10.925	0.78574
11.35	0.99436	10.5667	0.93236	9.20833	0.85347	10.9333	0.78451
11.3583	0.9956	10.575	0.93215	9.21666	0.85293	10.9417	0.78553
11.3667	0.9952	10.5833	0.93463	9.225	0.8519	10.95	0.7859
11.375	0.99772	10.5917	0.93651	9.23333	0.85118	10.9583	0.7865
11.3833	0.99525	10.6	0.93588	9.24166	0.85045	10.9667	0.78557
11.3917	0.99343	10.6083	0.9347	9.25	0.85116	10.975	0.78703
11.4	0.9904	10.6167	0.93566	9.25833	0.8498	10.9833	0.78799
11.4083	0.99341	10.625	0.93436	9.26666	0.84895	10.9917	0.78703
11.4167	0.99222	10.6333	0.93313	9.275	0.84858	11	0.78644
11.425	0.99675	10.6417	0.93164	9.28333	0.84804	11.0083	0.78668
11.4333	0.99685	10.65	0.93137	9.29166	0.84521	11.0167	0.78762
11.4417	1.0011	10.6583	0.93133	9.3	0.84555	11.025	0.78573
11.45	0.99652	10.6667	0.93212	9.30833	0.84785	11.0333	0.78729
11.4583	0.99508	10.675	0.93355	9.31666	0.84775	11.0417	0.78721
11.4667	0.99541	10.6833	0.93574	9.325	0.84946	11.05	0.78718
11.475	0.99537	10.6917	0.93641	9.33333	0.85202	11.0583	0.78666
11.4833	0.99158	10.7	0.93525	9.34166	0.85258	11.0667	0.7874
11.4917	0.99274	10.7083	0.93671	9.35	0.85336	11.075	0.7869
11.5	0.995	10.7167	0.93548	9.35833	0.85492	11.0833	0.78765
11.5083	0.99246	10.725	0.9349	9.36666	0.85324	11.0917	0.78656
11.5167	0.99074	10.7333	0.93437	9.375	0.85278	11.1	0.78619
11.525	0.9923	10.7417	0.93404	9.38333	0.85105	11.1083	0.78547
11.5333	0.9934	10.75	0.93243	9.39166	0.85025	11.1167	0.78547
11.5417	0.99104	10.7583	0.93361	9.4	0.85142	11.125	0.7849
11.55	0.99463	10.7667	0.93476	9.40833	0.85276	11.1333	0.78695
11.5583	0.99643	10.775	0.93459	9.41666	0.85282	11.1417	0.78693
11.5667	0.99441	10.7833	0.93691	9.425	0.85324	11.15	0.78585
11.575	0.99397	10.7917	0.93577	9.43333	0.85011	11.1583	0.78582
11.5833	0.99485	10.8	0.93347	9.44166	0.84729	11.1667	0.78656
11.5917	0.99095	10.8083	0.93235	9.45	0.84855	11.175	0.78638
11.6	0.9898	10.8167	0.93519	9.45833	0.84667	11.1833	0.78635
11.6083	0.99169	10.825	0.93329	9.46666	0.84869	11.1917	0.78937
11.6167	0.99459	10.8333	0.93291	9.475	0.8504	11.2	0.78993
11.625	0.99702	10.8417	0.93501	9.48333	0.85033	11.2083	0.78822
11.6333	0.99708	10.85	0.9355	9.49166	0.84752	11.2167	0.78641
11.6417	0.9985	10.8583	0.93355	9.5	0.84887	11.225	0.7863
11.65	0.99821	10.8667	0.93238	9.50833	0.84904	11.2333	0.78458
11.6583	0.99618	10.875	0.93366	9.51666	0.84918	11.2417	0.78421
11.6667	0.99422	10.8833	0.93254	9.525	0.85097	11.25	0.78566
11.675	0.9951	10.8917	0.93312	9.53333	0.85257	11.2583	0.78707
11.6833	0.99698	10.9	0.93333	9.54166	0.85218	11.2667	0.7865
11.6917	0.99582	10.9083	0.93498	9.55	0.85206	11.275	0.78636
11.7	0.99528	10.9167	0.93259	9.55833	0.85235	11.2833	0.7874
11.7083	0.99403	10.925	0.9334	9.56666	0.85275	11.2917	0.78683
11.7167	0.99611	10.9333	0.9327	9.575	0.85179	11.3	0.78691
11.725	0.99305	10.9417	0.93097	9.58333	0.85472	11.3083	0.78778
11.7333	0.99404	10.95	0.9313	9.59166	0.85474	11.3167	0.79018
11.7417	0.99353	10.9583	0.93271	9.6	0.85661	11.325	0.78766
11.75	0.99554	10.9667	0.93111	9.60833	0.85414	11.3333	0.78699
11.7583	0.99153	10.975	0.93142	9.61666	0.85396	11.3417	0.78562
11.7667	0.99386	10.9833	0.932	9.625	0.85112	11.35	0.78778
11.775	0.99337	10.9917	0.93091	9.63333	0.85122	11.3583	0.78557
11.7833	0.99584	11	0.93204	9.64166	0.84946	11.3667	0.78851
11.7917	0.99352	11.0083	0.93218	9.65	0.84935	11.375	0.78931
11.8	0.99751	11.0167	0.93344	9.65833	0.85004	11.3833	0.78946
11.8083	0.9997	11.025	0.93474	9.66666	0.85075	11.3917	0.78688
11.8167	0.99972	11.0333	0.93594	9.675	0.85058	11.4	0.78684
11.825	0.999	11.0417	0.93715	9.68333	0.8507	11.4083	0.78544
11.8333	1.00034	11.05	0.93837	9.69166	0.85154	11.4167	0.78835
11.8417	0.99655	11.0583	0.93762	9.7	0.85299	11.425	0.78903
11.85	0.99151	11.0667	0.93782	9.70833	0.854	11.4333	0.78872
11.8583	0.99094	11.075	0.93591	9.71666	0.85223	11.4417	0.78769
11.8667	0.98901	11.0833	0.93471	9.725	0.85169	11.45	0.7873
11.875	0.98871	11.0917	0.93349	9.73333	0.85219	11.4583	0.78453
11.8833	0.99049	11.1	0.93182	9.74166	0.84951	11.4667	0.78586
11.8917	0.99366	11.1083	0.9299	9.75	0.84804	11.475	0.78735
11.9	0.99258	11.1167	0.92986	9.75833	0.84934	11.4833	0.79155
11.9083	0.99433	11.125	0.92852	9.76666	0.84875	11.4917	0.79104
11.9167	0.9974	11.1333	0.92817	9.775	0.84905	11.5	0.79139
11.925	0.99709	11.1417	0.93215	9.78333	0.85024	11.5083	0.7888
11.9333	0.99642	11.15	0.93371	9.79166	0.85203	11.5167	0.78681
11.9417	0.99966	11.1583	0.93405	9.8	0.85077	11.525	0.78345
11.95	0.99937	11.1667	0.93491	9.80833	0.85135	11.5333	0.78311
11.9583	0.99512	11.175	0.93607	9.81666	0.85062	11.5417	0.78239
11.9667	0.99486	11.1833	0.9312	9.825	0.85018	11.55	0.78388
11.975	0.99377	11.1917	0.93306	9.83333	0.84882	11.5583	0.78386
11.9833	0.9939	11.2	0.93426	9.84166	0.84762	11.5667	0.78185
11.9917	0.99532	11.2083	0.93387	9.85	0.84626	11.575	0.7835
12	1.00195	11.2167	0.93395	9.85833	0.84462	11.5833	0.78271
12.0083	1.0032	11.225	0.93521	9.86666	0.84634	11.5917	0.78103
12.0167	1.00109	11.2333	0.93401	9.875	0.84766	11.6	0.78292
12.025	1.00057	11.2417	0.93393	9.88333	0.84899	11.6083	0.78451
12.0333	0.9995	11.25	0.93547	9.89166	0.85106	11.6167	0.78292
12.0417	0.99377	11.2583	0.93731	9.9	0.85224	11.625	0.7839
12.05	0.9946	11.2667	0.93963	9.90833	0.85053	11.6333	0.78537
12.0583	0.9988	11.275	0.93753	9.91666	0.84884	11.6417	0.7859
12.0667	0.99664	11.2833	0.93586	9.925	0.85092	11.65	0.78849
12.075	0.99502	11.2917	0.93477	9.93333	0.84986	11.6583	0.78877
12.0833	0.99478	11.3	0.93226	9.94166	0.85116	11.6667	0.78769
12.0917	0.99126	11.3083	0.93043	9.95	0.85268	11.675	0.78716
12.1	0.9883	11.3167	0.92964	9.95833	0.85326	11.6833	0.78657
12.1083	0.99066	11.325	0.93124	9.96666	0.85162	11.6917	0.78638
12.1167	0.99146	11.3333	0.9316	9.975	0.8533	11.7	0.78765
12.125	0.99069	11.3417	0.93111	9.98333	0.85171	11.7083	0.78957
12.1333	0.9943	11.35	0.93418	9.99166	0.85012	11.7167	0.78936
12.1417	0.99606	11.3583	0.93643	10	0.85043	11.725	0.78709
12.15	0.99647	11.3667	0.93723	10.0083	0.85124	11.7333	0.7851
12.1583	0.99716	11.375	0.93556	10.0167	0.84918	11.7417	0.78475
12.1667	0.99778	11.3833	0.9364	10.025	0.85076	11.75	0.78355
12.175	0.9955	11.3917	0.93282	10.0333	0.85009	11.7583	0.78429
12.1833	0.99521	11.4	0.93109	10.0417	0.85188	11.7667	0.78562
12.1917	0.99424	11.4083	0.92998	10.05	0.85011	11.775	0.78598
12.2	0.99293	11.4167	0.9315	10.0583	0.85043	11.7833	0.78624
12.2083	0.99323	11.425	0.93173	10.0667	0.85026	11.7917	0.78787
12.2167	0.994	11.4333	0.93086	10.075	0.85194	11.8	0.78607
12.225	0.99524	11.4417	0.93106	10.0833	0.84991	11.8083	0.78548
12.2333	0.99413	11.45	0.93248	10.0917	0.85047	11.8167	0.78651
12.2417	0.99572	11.4583	0.93167	10.1	0.85201	11.825	0.78695
12.25	0.99802	11.4667	0.93094	10.1083	0.85045	11.8333	0.78646
12.2583	0.99586	11.475	0.93068	10.1167	0.84902	11.8417	0.78902
12.2667	0.99497	11.4833	0.93146	10.125	0.84795	11.85	0.78823
12.275	0.99495	11.4917	0.93014	10.1333	0.84958	11.8583	0.78746
12.2833	0.99254	11.5	0.93049	10.1417	0.84831	11.8667	0.78514
12.2917	0.98901	11.5083	0.93211	10.15	0.84958	11.875	0.78376
12.3	0.99309	11.5167	0.93306	10.1583	0.84955	11.8833	0.78299
12.3083	0.99404	11.525	0.93248	10.1667	0.84807	11.8917	0.78223
12.3167	0.99523	11.5333	0.93246	10.175	0.84572	11.9	0.78387
12.325	0.99815	11.5417	0.93351	10.1833	0.84671	11.9083	0.78481
12.3333	0.99711	11.55	0.93202	10.1917	0.84783	11.9167	0.7851
12.3417	0.9962	11.5583	0.93226	10.2	0.84862	11.925	0.78545
12.35	0.99548	11.5667	0.93289	10.2083	0.85068	11.9333	0.78888
12.3583	0.99681	11.575	0.93189	10.2167	0.85205	11.9417	0.78614
12.3667	0.99722	11.5833	0.92979	10.225	0.84981	11.95	0.78559
12.375	1.00075	11.5917	0.93072	10.2333	0.84897	11.9583	0.78704
12.3833	1.00069	11.6	0.93233	10.2417	0.84961	11.9667	0.78617
12.3917	0.99919	11.6083	0.93325	10.25	0.85026	11.975	0.78647
12.4	0.99875	11.6167	0.93365	10.2583	0.85012	11.9833	0.78778
12.4083	0.99395	11.625	0.93582	10.2667	0.84893	11.9917	0.78835
12.4167	0.99278	11.6333	0.93619	10.275	0.84671	12	0.788
12.425	0.99279	11.6417	0.93372	10.2833	0.84669	12.0083	0.78816
12.4333	0.99343	11.65	0.93247	10.2917	0.84763	12.0167	0.78598
12.4417	0.9937	11.6583	0.9347	10.3	0.84946	12.025	0.78486
12.45	0.99522	11.6667	0.93299	10.3083	0.8517	12.0333	0.78521
12.4583	0.99595	11.675	0.93139	10.3167	0.85218	12.0417	0.78459
12.4667	0.99721	11.6833	0.932	10.325	0.85113	12.05	0.78386
12.475	0.99665	11.6917	0.9328	10.3333	0.85079	12.0583	0.78411
12.4833	0.99569	11.7	0.93181	10.3417	0.84898	12.0667	0.78578
12.4917	0.99634	11.7083	0.93304	10.35	0.85138	12.075	0.78576
12.5	0.9958	11.7167	0.93419	10.3583	0.85437	12.0833	0.78478
12.5083	0.99483	11.725	0.93519	10.3667	0.85474	12.0917	0.78478
12.5167	0.99502	11.7333	0.93466	10.375	0.85347	12.1	0.78501
12.525	0.99479	11.7417	0.93486	10.3833	0.85387	12.1083	0.78246
12.5333	0.99556	11.75	0.936	10.3917	0.85272	12.1167	0.78296
12.5417	0.9952	11.7583	0.93563	10.4	0.85095	12.125	0.78447
12.55	0.99309	11.7667	0.9355	10.4083	0.84948	12.1333	0.78579
12.5583	0.99128	11.775	0.93707	10.4167	0.85063	12.1417	0.78564
12.5667	0.98983	11.7833	0.93628	10.425	0.84751	12.15	0.78672
12.575	0.98962	11.7917	0.93542	10.4333	0.84824	12.1583	0.78655
12.5833	0.99076	11.8	0.93688	10.4417	0.84891	12.1667	0.78797
12.5917	0.99302	11.8083	0.93671	10.45	0.85011	12.175	0.78885
12.6	0.99635	11.8167	0.93358	10.4583	0.84834	12.1833	0.79006
12.6083	0.99753	11.825	0.93328	10.4667	0.85065	12.1917	0.79194
12.6167	0.99765	11.8333	0.9311	10.475	0.84973	12.2	0.79128
12.625	0.99687	11.8417	0.93003	10.4833	0.84897	12.2083	0.78909
12.6333	0.99587	11.85	0.92935	10.4917	0.84956	12.2167	0.78924
12.6417	0.99506	11.8583	0.93089	10.5	0.84914	12.225	0.78795
12.65	0.99552	11.8667	0.93042	10.5083	0.84928	12.2333	0.78632
12.6583	0.99412	11.875	0.93356	10.5167	0.84891	12.2417	0.78846
12.6667	0.99584	11.8833	0.93179	10.525	0.84973	12.25	0.78937
12.675	0.99707	11.8917	0.93261	10.5333	0.84995	12.2583	0.78638
12.6833	0.99688	11.9	0.93257	10.5417	0.85101	12.2667	0.78695
12.6917	0.998	11.9083	0.9335	10.55	0.85198	12.275	0.78622
12.7	0.99954	11.9167	0.93345	10.5583	0.8514	12.2833	0.78314
12.7083	0.9983	11.925	0.93489	10.5667	0.8506	12.2917	0.78436
12.7167	0.99467	11.9333	0.93445	10.575	0.84881	12.3	0.78565
12.725	0.99388	11.9417	0.93354	10.5833	0.84898	12.3083	0.78422
12.7333	0.99225	11.95	0.93446	10.5917	0.84856	12.3167	0.78718
12.7417	0.99349	11.9583	0.93328	10.6	0.84803	12.325	0.78834
12.75	0.99257	11.9667	0.9313	10.6083	0.84778	12.3333	0.78869
12.7583	0.995	11.975	0.93082	10.6167	0.84733	12.3417	0.78875
12.7667	0.99572	11.9833	0.9316	10.625	0.84782	12.35	0.79071
12.775	0.99525	11.9917	0.93046	10.6333	0.84913	12.3583	0.78787
12.7833	0.99451	12	0.92972	10.6417	0.85191	12.3667	0.78867
12.7917	0.99518	12.0083	0.93012	10.65	0.85311	12.375	0.78802
12.8	0.99371	12.0167	0.93126	10.6583	0.85605	12.3833	0.78796
12.8083	0.99442	12.025	0.93279	10.6667	0.85684	12.3917	0.78615
12.8167	0.99468	12.0333	0.93322	10.675	0.85499	12.4	0.78843
12.825	0.99543	12.0417	0.93297	10.6833	0.85438	12.4083	0.78793
12.8333	0.9979	12.05	0.93357	10.6917	0.85146	12.4167	0.78645
12.8417	0.99922	12.0583	0.93398	10.7	0.85131	12.425	0.78725
12.85	0.99773	12.0667	0.93299	10.7083	0.85017	12.4333	0.78815
12.8583	0.99708	12.075	0.93301	10.7167	0.85024	12.4417	0.78575
12.8667	0.99429	12.0833	0.934	10.725	0.84851	12.45	0.78617
12.875	0.99303	12.0917	0.9349	10.7333	0.85103	12.4583	0.78757
12.8833	0.99229	12.1	0.93582	10.7417	0.84973	12.4667	0.78676
12.8917	0.99576	12.1083	0.93723	10.75	0.85083	12.475	0.78703
12.9	0.99585	12.1167	0.93751	10.7583	0.8535	12.4833	0.78798
12.9083	0.99588	12.125	0.93599	10.7667	0.85288	12.4917	0.78913
12.9167	0.99524	12.1333	0.93726	10.775	0.85316	12.5	0.78896
12.925	0.99677	12.1417	0.93619	10.7833	0.85364	12.5083	0.78917
12.9333	0.99561	12.15	0.93547	10.7917	0.85311	12.5167	0.79205
12.9417	0.99556	12.1583	0.93438	10.8	0.85147	12.525	0.79202
12.95	0.99449	12.1667	0.93322	10.8083	0.85246	12.5333	0.79082
12.9583	0.99306	12.175	0.93146	10.8167	0.85081	12.5417	0.79136
12.9667	0.99053	12.1833	0.93168	10.825	0.85068	12.55	0.79153
12.975	0.98867	12.1917	0.93164	10.8333	0.85212	12.5583	0.78757
12.9833	0.99038	12.2	0.93279	10.8417	0.85058	12.5667	0.78913
12.9917	0.99406	12.2083	0.93626	10.85	0.85057	12.575	0.7895
13	0.9966	12.2167	0.93599	10.8583	0.85241	12.5833	0.78756
13.0083	0.99724	12.225	0.93422	10.8667	0.85263	12.5917	0.788
13.0167	0.99861	12.2333	0.93329	10.875	0.8505	12.6	0.78965
13.025	0.99817	12.2417	0.93186	10.8833	0.85166	12.6083	0.78787
13.0333	0.99856	12.25	0.9307	10.8917	0.85045	12.6167	0.78759
13.0417	0.99631	12.2583	0.93352	10.9	0.84961	12.625	0.78909
13.05	0.99507	12.2667	0.93547	10.9083	0.84768	12.6333	0.78783
13.0583	0.99432	12.275	0.93701	10.9167	0.84856	12.6417	0.78496
13.0667	0.99441	12.2833	0.93892	10.925	0.8475	12.65	0.78565
13.075	0.99258	12.2917	0.94095	10.9333	0.84916	12.6583	0.78587
13.0833	0.99603	12.3	0.93854	10.9417	0.84878	12.6667	0.78408
13.0917	0.99875	12.3083	0.93948	10.95	0.85131	12.675	0.78655
13.1	0.9977	12.3167	0.93861	10.9583	0.85189	12.6833	0.78749
13.1083	1.00009	12.325	0.93855	10.9667	0.85282	12.6917	0.78726
13.1167	1.00333	12.3333	0.93802	10.975	0.85215	12.7	0.7861
13.125	0.99842	12.3417	0.93797	10.9833	0.85129	12.7083	0.78703
13.1333	0.99609	12.35	0.93737	10.9917	0.84973	12.7167	0.78553
13.1417	0.99426	12.3583	0.93739	11	0.84975	12.725	0.78654
13.15	0.98915	12.3667	0.93598	11.0083	0.85172	12.7333	0.78746
13.1583	0.98765	12.375	0.93371	11.0167	0.85175	12.7417	0.78883
13.1667	0.98814	12.3833	0.93269	11.025	0.85348	12.75	0.78822
13.175	0.99114	12.3917	0.93181	11.0333	0.85455	12.7583	0.78871
13.1833	0.99299	12.4	0.93221	11.0417	0.85173	12.7667	0.78872
13.1917	0.99554	12.4083	0.93306	11.05	0.85038	12.775	0.78747
13.2	0.99501	12.4167	0.93345	11.0583	0.85043	12.7833	0.78662
13.2083	0.99764	12.425	0.93322	11.0667	0.85045	12.7917	0.78617
13.2167	0.99698	12.4333	0.93338	11.075	0.84953	12.8	0.7855
13.225	0.99788	12.4417	0.93257	11.0833	0.85151	12.8083	0.78596
13.2333	0.9996	12.45	0.93453	11.0917	0.85289	12.8167	0.78575
13.2417	0.99944	12.4583	0.93622	11.1	0.85568	12.825	0.78619
13.25	0.99964	12.4667	0.93843	11.1083	0.85435	12.8333	0.78738
13.2583	0.99806	12.475	0.93564	11.1167	0.85539	12.8417	0.78713
13.2667	0.99706	12.4833	0.93529	11.125	0.85314	12.85	0.78811
13.275	0.99499	12.4917	0.93208	11.1333	0.85096	12.8583	0.78878
13.2833	0.99433	12.5	0.93082	11.1417	0.85013	12.8667	0.78787
13.2917	0.9936	12.5083	0.93136	11.15	0.85137	12.875	0.78747
13.3	0.99535	12.5167	0.93308	11.1583	0.85065	12.8833	0.78876
13.3083	0.99779	12.525	0.93274	11.1667	0.85201	12.8917	0.78798
13.3167	0.99942	12.5333	0.93502	11.175	0.85101	12.9	0.78782
13.325	0.99691	12.5417	0.93458	11.1833	0.85075	12.9083	0.78741
13.3333	0.99429	12.55	0.93277	11.1917	0.85085	12.9167	0.7869
13.3417	0.99412	12.5583	0.9361	11.2	0.85059	12.925	0.78698
13.35	0.99217	12.5667	0.9352	11.2083	0.85102	12.9333	0.78805
13.3583	0.99177	12.575	0.93358	11.2167	0.85091	12.9417	0.78821
13.3667	0.9942	12.5833	0.93349	11.225	0.85014	12.95	0.78897
13.375	0.99698	12.5917	0.93313			12.9583	0.78839
13.3833	0.99569	12.6	0.93094			12.9667	0.7885
13.3917	0.99534	12.6083	0.93172			12.975	0.78736
13.4	0.99241	12.6167	0.93155			12.9833	0.7877
13.4083	0.99686	12.625	0.93433			12.9917	0.7881
13.4167	0.99545	12.6333	0.93512			13	0.78969
13.425	0.99702	12.6417	0.93313			13.0083	0.78689
13.4333	0.99824	12.65	0.93536			13.0167	0.78719
13.4417	0.99847	12.6583	0.93771			13.025	0.78802
13.45	0.9942	12.6667	0.93489			13.0333	0.78693
13.4583	0.99515	12.675	0.93498			13.0417	0.78554
13.4667	0.99576	12.6833	0.93648			13.05	0.7856
13.475	0.99697	12.6917	0.9349			13.0583	0.78638
13.4833	0.99574	12.7	0.93498			13.0667	0.78418
13.4917	0.99918	12.7083	0.93621			13.075	0.78524
13.5	0.99874	12.7167	0.93662			13.0833	0.78549
13.5083	0.99721	12.725	0.93616			13.0917	0.78773
13.5167	0.99624	12.7333	0.93626			13.1	0.78671
13.525	0.99948	12.7417	0.9316			13.1083	0.78768
13.5333	0.9958	12.75	0.93181			13.1167	0.78889
13.5417	0.99508	12.7583	0.9331			13.125	0.79127
13.55	0.99743	12.7667	0.93397			13.1333	0.79084
13.5583	0.99727	12.775	0.93321			13.1417	0.79138
13.5667	0.99543	12.7833	0.93542			13.15	0.79142
13.575	0.99277	12.7917	0.93477			13.1583	0.79159
13.5833	0.995	12.8	0.93189			13.1667	0.79171
13.5917	0.99177	12.8083	0.93094			13.175	0.79228
13.6	0.9917	12.8167	0.9333			13.1833	0.79223
13.6083	0.99429	12.825	0.93254			13.1917	0.79444
13.6167	0.99893	12.8333	0.93155			13.2	0.79341
13.625	0.99959	12.8417	0.93149			13.2083	0.79037
13.6333	1.00164	12.85	0.93132			13.2167	0.78973
13.6417	0.99946	12.8583	0.92909			13.225	0.79015
13.65	0.99838	12.8667	0.92982			13.2333	0.78751
13.6583	0.99695	12.875	0.93198			13.2417	0.78878
13.6667	0.99537	12.8833	0.933			13.25	0.78956
13.675	0.99382	12.8917	0.93404			13.2583	0.7886
13.6833	0.99263	12.9	0.93315			13.2667	0.78784
13.6917	0.99166	12.9083	0.93386			13.275	0.78765
13.7	0.9923	12.9167	0.93144			13.2833	0.78675
13.7083	0.99414	12.925	0.93069			13.2917	0.78735
13.7167	0.99395	12.9333	0.93064			13.3	0.78835
13.725	0.9968	12.9417	0.92992			13.3083	0.78798
13.7333	0.99781	12.95	0.92975			13.3167	0.78883
13.7417	0.99658	12.9583	0.93155			13.325	0.7868
13.75	0.99446	12.9667	0.93222			13.3333	0.78581
13.7583	0.99421	12.975	0.93359			13.3417	0.78584
13.7667	0.9941	12.9833	0.93517			13.35	0.78575
13.775	0.99244	12.9917	0.93607			13.3583	0.78456
13.7833	0.99221	13	0.93313			13.3667	0.78453
13.7917	0.99388	13.0083	0.93289			13.375	0.78541
13.8	0.99521	13.0167	0.92936			13.3833	0.78381
13.8083	0.99476	13.025	0.92929			13.3917	0.78391
13.8167	0.9965	13.0333	0.92836			13.4	0.78513
13.825	0.99776	13.0417	0.93249			13.4083	0.78537
13.8333	0.99694	13.05	0.9348			13.4167	0.78669
13.8417	0.99753	13.0583	0.93615			13.425	0.78874
13.85	0.9969	13.0667	0.93627			13.4333	0.78937
13.8583	0.99783	13.075	0.93576			13.4417	0.79074
13.8667	0.99715	13.0833	0.93341			13.45	0.78935
13.875	0.9968	13.0917	0.93237			13.4583	0.78859
13.8833	0.9962	13.1	0.93198			13.4667	0.78772
13.8917	0.99832	13.1083	0.93258			13.475	0.78606
13.9	0.99954	13.1167	0.93317			13.4833	0.78434
13.9083	0.99895	13.125	0.93305			13.4917	0.78683
13.9167	0.99722	13.1333	0.93219			13.5	0.78644
13.925	0.99722	13.1417	0.93398			13.5083	0.78682
13.9333	0.9963	13.15	0.93369			13.5167	0.788
13.9417	0.99333	13.1583	0.93325			13.525	0.78832
13.95	0.99479	13.1667	0.93463			13.5333	0.78767
13.9583	0.99754	13.175	0.93359			13.5417	0.78836
13.9667	0.99592	13.1833	0.93327			13.55	0.7897
13.975	0.99494	13.1917	0.93209			13.5583	0.78901
13.9833	0.99691	13.2	0.93406			13.5667	0.78993
13.9917	0.99582	13.2083	0.93263			13.575	0.78811
14	0.99309	13.2167	0.9317			13.5833	0.78781
14.0083	0.99158	13.225	0.93025			13.5917	0.7873
14.0167	0.99175	13.2333	0.93183			13.6	0.78988
14.025	0.99039	13.2417	0.92958			13.6083	0.78795
14.0333	0.99163	13.25	0.93063			13.6167	0.79203
14.0417	0.99231	13.2583	0.93252			13.625	0.79115
14.05	0.99512	13.2667	0.93381			13.6333	0.79066
14.0583	0.99716	13.275	0.93148			13.6417	0.78842
14.0667	0.99623	13.2833	0.93029			13.65	0.79022
14.075	0.99392	13.2917	0.93071			13.6583	0.78952
14.0833	0.99365	13.3	0.9317			13.6667	0.78879
14.0917	0.99618	13.3083	0.9309			13.675	0.78853
14.1	0.9952	13.3167	0.93305			13.6833	0.788
14.1083	0.99726	13.325	0.93477			13.6917	0.78637
14.1167	0.99973	13.3333	0.93572			13.7	0.78505
14.125	0.99803	13.3417	0.93605			13.7083	0.78551
14.1333	0.99536	13.35	0.93814			13.7167	0.78564
14.1417	0.99389	13.3583	0.93794			13.725	0.78661
14.15	0.99423	13.3667	0.93842			13.7333	0.78727
14.1583	0.99085	13.375	0.93678			13.7417	0.78843
14.1667	0.99284	13.3833	0.93813			13.75	0.78867
14.175	0.99141	13.3917	0.93775			13.7583	0.78775
14.1833	0.99274	13.4	0.93939			13.7667	0.78778
14.1917	0.98987	13.4083	0.93849			13.775	0.78948
14.2	0.99193	13.4167	0.93837			13.7833	0.78815
14.2083	0.99448	13.425	0.93609			13.7917	0.78983
14.2167	0.99589	13.4333	0.93572			13.8	0.79182
14.225	0.99644	13.4417	0.93366			13.8083	0.79215
14.2333	0.99851	13.45	0.93448			13.8167	0.79171
14.2417	0.99966	13.4583	0.934			13.825	0.79357
14.25	0.99624	13.4667	0.93572			13.8333	0.79229
14.2583	0.99629	13.475	0.93513			13.8417	0.79253
14.2667	0.99653	13.4833	0.93587			13.85	0.79173
14.275	0.9935	13.4917	0.93509			13.8583	0.79081
14.2833	0.99229	13.5	0.93576			13.8667	0.79084
14.2917	0.99428	13.5083	0.93545			13.875	0.79182
14.3	0.9916	13.5167	0.93433			13.8833	0.78887
14.3083	0.98747	13.525	0.93491			13.8917	0.78793
14.3167	0.99115	13.5333	0.93511			13.9	0.7871
14.325	0.98817	13.5417	0.93582			13.9083	0.78483
14.3333	0.98936	13.55	0.93743			13.9167	0.78438
14.3417	0.99408	13.5583	0.93727			13.925	0.78334
14.35	0.99709	13.5667	0.93627			13.9333	0.78581
14.3583	0.99742	13.575	0.9368			13.9417	0.78739
14.3667	1.00057	13.5833	0.93835			13.95	0.78702
14.375	1.0012	13.5917	0.93451			13.9583	0.78516
14.3833	0.9992	13.6	0.93565			13.9667	0.78622
14.3917	0.99913	13.6083	0.93469			13.975	0.78389
14.4	0.99743	13.6167	0.93496			13.9833	0.78265
14.4083	0.99628	13.625	0.93174			13.9917	0.78498
14.4167	0.99476	13.6333	0.93213			14	0.78689
14.425	0.9947	13.6417	0.93143			14.0083	0.788
14.4333	0.99498	13.65	0.93376			14.0167	0.78966
14.4417	0.99653	13.6583	0.93353			14.025	0.78897
14.45	0.99822	13.6667	0.93464			14.0333	0.78741
14.4583	0.99762	13.675	0.93548			14.0417	0.78683
14.4667	0.99838	13.6833	0.93552			14.05	0.78713
14.475	0.99608	13.6917	0.93344			14.0583	0.78737
14.4833	0.9942	13.7	0.93328			14.0667	0.78779
14.4917	0.99203	13.7083	0.9339			14.075	0.78846
14.5	0.99351	13.7167	0.93281			14.0833	0.78941
14.5083	0.99197	13.725	0.9325			14.0917	0.78818
14.5167	0.99565	13.7333	0.9331			14.1	0.78778
14.525	0.9961	13.7417	0.93218			14.1083	0.78822
14.5333	0.99767	13.75	0.93181			14.1167	0.78825
14.5417	0.99613	13.7583	0.93047			14.125	0.78797
14.55	0.99752	13.7667	0.9308			14.1333	0.78899
14.5583	0.9931	13.775	0.93124			14.1417	0.78912
14.5667	0.9914	13.7833	0.93082			14.15	0.78878
14.575	0.98938	13.7917	0.92926			14.1583	0.78927
14.5833	0.98763	13.8	0.93124			14.1667	0.7869
14.5917	0.98526	13.8083	0.93154			14.175	0.78739
14.6	0.98765	13.8167	0.93065			14.1833	0.7861
14.6083	0.98848	13.825	0.93378			14.1917	0.78872
14.6167	0.99028	13.8333	0.93607			14.2	0.78781
14.625	0.99113	13.8417	0.93676			14.2083	0.79024
14.6333	0.99149	13.85	0.93769			14.2167	0.79122
14.6417	0.99305	13.8583	0.93739			14.225	0.79114
14.65	0.9918	13.8667	0.93609			14.2333	0.78858
14.6583	0.99282	13.875	0.9343			14.2417	0.78955
14.6667	0.99168	13.8833	0.93278			14.25	0.78991
14.675	0.99272	13.8917	0.93298			14.2583	0.78875
14.6833	0.99185	13.9	0.93542			14.2667	0.79137
14.6917	0.99475	13.9083	0.93465			14.275	0.79098
14.7	0.99436	13.9167	0.93369			14.2833	0.79143
14.7083	0.99673	13.925	0.93551			14.2917	0.79185
14.7167	0.99615	13.9333	0.93481			14.3	0.79132
14.725	0.99584	13.9417	0.93417			14.3083	0.78908
14.7333	0.99632	13.95	0.93431			14.3167	0.78866
14.7417	0.99537	13.9583	0.93491			14.325	0.78797
14.75	0.99529	13.9667	0.9349			14.3333	0.78706
14.7583	0.99542	13.975	0.93389			14.3417	0.788
14.7667	0.9953	13.9833	0.93254			14.35	0.78567
14.775	0.99325	13.9917	0.93337			14.3583	0.78772
14.7833	0.99334	14	0.93564			14.3667	0.78849
14.7917	0.99393	14.0083	0.93564			14.375	0.78876
14.8	0.99379	14.0167	0.93601			14.3833	0.78772
14.8083	0.99359	14.025	0.93635			14.3917	0.79068
14.8167	0.9944	14.0333	0.93515			14.4	0.7908
14.825	0.99638	14.0417	0.93452			14.4083	0.79051
14.8333	0.99303	14.05	0.93358			14.4167	0.79011
14.8417	0.99549	14.0583	0.93434			14.425	0.79211
14.85	0.995	14.0667	0.93635			14.4333	0.79036
14.8583	0.99368	14.075	0.9366
14.8667	0.9938	14.0833	0.9344
14.875	0.99798	14.0917	0.93413
14.8833	0.99713	14.1	0.93332
14.8917	0.99846	14.1083	0.93253
14.9	1.00106	14.1167	0.93258
14.9083	0.99639	14.125	0.93519
14.9167	0.99501	14.1333	0.93498
14.925	0.99177	14.1417	0.93575
14.9333	0.99053	14.15	0.93692
14.9417	0.98949	14.1583	0.93733
14.95	0.99292	14.1667	0.93533
14.9583	0.99084	14.175	0.93694
14.9667	0.99554	14.1833	0.93676
14.975	0.99477	14.1917	0.93351
14.9833	0.99366	14.2	0.93327
14.9917	0.99148	14.2083	0.93527
15	0.99499	14.2167	0.93294
15.0083	0.99174	14.225	0.93107
15.0167	0.99485	14.2333	0.93175
15.025	0.99463	14.2417	0.92929
15.0333	0.99556	14.25	0.92875
15.0417	0.99514	14.2583	0.93081
15.05	0.99478	14.2667	0.93244
15.0583	0.99311	14.275	0.93344
15.0667	0.99203	14.2833	0.93611
15.075	0.99257	14.2917	0.93577
15.0833	0.99184	14.3	0.93548
15.0917	0.99446	14.3083	0.93436
15.1	0.9956	14.3167	0.93269
15.1083	0.99789	14.325	0.93379
15.1167	0.99912	14.3333	0.93401
15.125	0.99843	14.3417	0.93547
15.1333	0.99733	14.35	0.93659
15.1417	0.99729	14.3583	0.93707
15.15	0.99559	14.3667	0.93548
15.1583	0.99592	14.375	0.93426
15.1667	0.99785	14.3833	0.9332
15.175	0.99527	14.3917	0.9317
15.1833	0.99544	14.4	0.93172
15.1917	0.99628	14.4083	0.93061
15.2	0.99305	14.4167	0.9327
15.2083	0.99077	14.425	0.93174
15.2167	0.99554	14.4333	0.933
15.225	0.99706	14.4417	0.93357
15.2333	0.99823	14.45	0.93405
15.2417	1.0005	14.4583	0.93277
15.25	1.00169	14.4667	0.93274
15.2583	0.99896	14.475	0.93313
15.2667	0.99518	14.4833	0.93347
15.275	0.99312	14.4917	0.93379
15.2833	0.99306	14.5	0.93376
15.2917	0.99111	14.5083	0.9333
15.3	0.98971	14.5167	0.93214
15.3083	0.99141	14.525	0.93119
15.3167	0.99333	14.5333	0.93068
15.325	0.99345	14.5417	0.93107
15.3333	0.99518	14.55	0.9321
15.3417	0.99722	14.5583	0.9326
15.35	0.9969	14.5667	0.93422
15.3583	0.99536	14.575	0.93464
15.3667	0.99496	14.5833	0.93488
15.375	0.99654	14.5917	0.93454
15.3833	0.99875	14.6	0.93487
15.3917	0.99776	14.6083	0.93472
15.4	1.00096	14.6167	0.93487
15.4083	0.99882	14.625	0.93283
15.4167	0.99668	14.6333	0.9313
15.425	0.99361	14.6417	0.93193
15.4333	0.99284	14.65	0.92849
15.4417	0.99257	14.6583	0.92748
15.45	0.99299	14.6667	0.92989
15.4583	0.99344	14.675	0.93163
15.4667	0.99204	14.6833	0.93193
15.475	0.9914	14.6917	0.93599
15.4833	0.98898	14.7	0.93822
15.4917	0.99164	14.7083	0.93735
15.5	0.99163	14.7167	0.93739
15.5083	0.99343	14.725	0.93662
15.5167	0.99524	14.7333	0.93497
15.525	0.99699	14.7417	0.9348
15.5333	0.99375	14.75	0.93241
15.5417	0.99444	14.7583	0.93067
15.55	0.9942	14.7667	0.92928
15.5583	0.99412	14.775	0.93156
15.5667	0.99388	14.7833	0.93183
15.575	0.99573	14.7917	0.93309
15.5833	0.9942	14.8	0.93522
15.5917	0.9931	14.8083	0.9376
15.6	0.9936	14.8167	0.93655
15.6083	0.99248	14.825	0.93777
15.6167	0.99209	14.8333	0.94011
15.625	0.99053	14.8417	0.93854
15.6333	0.99417	14.85	0.93715
15.6417	0.99229	14.8583	0.9355
15.65	0.99358	14.8667	0.9334
15.6583	0.99544	14.875	0.93241
15.6667	0.99796	14.8833	0.93181
15.675	0.9961	14.8917	0.93187
15.6833	0.9987	14.9	0.93233
15.6917	0.99476	14.9083	0.93061
15.7	0.99491	14.9167	0.93099
15.7083	0.9939	14.925	0.93264
15.7167	0.99237	14.9333	0.93313
15.725	0.98928	14.9417	0.93286
15.7333	0.99174	14.95	0.93414
15.7417	0.99124	14.9583	0.93375
15.75	0.98951	14.9667	0.93478
15.7583	0.98957	14.975	0.93483
15.7667	0.99247	14.9833	0.9357
15.775	0.99362	14.9917	0.93615
15.7833	0.99562	15	0.93707
15.7917	0.99701	15.0083	0.93704
15.8	0.99663	15.0167	0.93742
15.8083	0.99738	15.025	0.93648
15.8167	0.99795	15.0333	0.93823
15.825	0.99336	15.0417	0.93579
15.8333	0.99616	15.05	0.93412
15.8417	0.99791	15.0583	0.93477
15.85	0.99686	15.0667	0.93641
15.8583	0.99719	15.075	0.93574
15.8667	0.99897	15.0833	0.9389
15.875	0.99789	15.0917	0.93978
15.8833	0.99781	15.1	0.93771
15.8917	0.99706	15.1083	0.93842
15.9	0.9948	15.1167	0.93761
15.9083	0.99555	15.125	0.93731
15.9167	0.99458	15.1333	0.93624
15.925	0.99465	15.1417	0.93749
15.9333	0.99496	15.15	0.93566
15.9417	0.99605	15.1583	0.93538
15.95	0.99354	15.1667	0.93386
15.9583	0.99543	15.175	0.93437
15.9667	0.99613	15.1833	0.93452
15.975	0.99693	15.1917	0.93461
15.9833	0.99639	15.2	0.93627
15.9917	0.99707	15.2083	0.93527
16	0.99754	15.2167	0.93576
16.0083	0.99546	15.225	0.93547
16.0167	0.99482	15.2333	0.93403
16.025	0.99397	15.2417	0.93383
16.0333	0.9948	15.25	0.9372
16.0417	0.99324	15.2583	0.93705
16.05	0.9947	15.2667	0.9367
16.0583	0.99607	15.275	0.93732
[truncated: 2,693 more rows]
