# Supplementary material for: Fluorescent artificial receptor-based membrane assay (FARMA) for spatiotemporally resolved monitoring of biomembrane permeability
Source: Commun Biol. 2020 Jul 15;3:383. doi: 10.1038/s42003-020-1108-9 (PMC7363885; doi:10.1038/s42003-020-1108-9)
Supplement: Supplementary file 5 — Supplementary Data 3 [file 42003_2020_1108_MOESM5_ESM.xlsx]

## Sheet: Tabelle1
entry	log P	vdW volume	k(obs)	log(kobs)	name
1	3.4	160	0.062	-1.20761	4tBu-Ph
2	1.4	134	0.22	-0.65758	phenethylamine
3	2.6	127	0.24	-0.61979	4Et-Ph
4	2.1	110	0.33	-0.48149	2Me-Ph
5	2.1	110	0.4	-0.39794	4Me-Ph
6	2	111	0.51	-0.29243	pentafluoroaniline
7	2.4	150	0.68	-0.16749	DMABN
8	3	122	0.69	-0.16115	4I-Ph
9	0.87	175	1.1	0.04139	N-phenylsuccinimide
10	2.5	115	1.6	0.20412	4Br-Ph
11	1.6	117	1.8	0.25527	indole
12	2.2	107	2.2	0.34242	4Cl-Ph
13	1.4	112	2.4	0.38021	indazole
14	1.2	112	2.7	0.43136	Benzimidazole
15	1.6	93	2.7	0.43136	phenol (Ph)
16	1.8	96	2.8	0.44716	4F-Ph
17	2.6	127	3.1	0.49136	4I-An
18	1.8	112	4	0.60206	4Cl-An
19	2.1	119	4	0.60206	4Br-An
20	1.4	100	4.4	0.64345	4F-An
21	1.3	116	6.5	0.81291	4CN-An
22	1.2	98	7.5	0.87506	aniline (An)
23	1.7	111	10	1	2CN-Ph
24	3	120	17	1.23045	p-xylene
25	1.4	112	38	1.57978	4NO2-Ph
26	1.7	111	40	1.60206	4CN-Ph
27	2.7	179	42	1.62325	Propanil
28	2.5	103	75	1.87506	Toluene
